# Supplementary material for: Integrative genomics of the mammalian alveolar macrophage response to intracellular mycobacteria
Source: BMC Genomics. 2021 May 12;22:343. doi: 10.1186/s12864-021-07643-w (PMC8117616; doi:10.1186/s12864-021-07643-w)
Supplement: Supplementary file 1 — Additional file 1. Differentially expressed genes across the infection time course and DEG-24 and DEG-48 input gene sets for GWAS integration. [file 12864_2021_7643_MOESM1_ESM.xlsx]

## Sheet: Contents
Integrative genomics of the mammalian alveolar macrophage response to intracellular mycobacteria
Thomas J. Hall, Michael P. Mullen, Gillian P. McHugo, Kate E. Killick, Siobhán C. Ring, Donagh P. Berry, Carolina N. Correia, John A. Browne, Stephen V. Gordon, David E. MacHugh*
* Corresponding author: David E. MacHugh
Corresponding author email address:				david.machugh@ucd.ie
Supplementary Data 1: Differentially expressed genes across the infection time course and DEG-24 and DEG-48 input gene sets for GWAS integration
Worksheet 1		Gene expression results for 2 hpi
Worksheet 2		Gene expression results for 6 hpi
Worksheet 3		Gene expression results for 24 hpi
Worksheet 4		Gene expression results for 48 hpi
Worksheet 5		Differentially expressed gene (DEG) set GWAS input for 24 hpi (DEG-24)
Worksheet 6		Differentially expressed gene (DEG) set GWAS input for 48 hpi (DEG-48)

## Sheet: 1) Gene express results 2 hpi
NCBI Gene ID	baseMean	log2 fold change (FC)	log2 FC SE	Test statistic	P value	Padj. value	Ensembl gene ID	Ensembl transcript ID	Gene symbol	RefSeq mRNA ID	Description	Chromosome no.	Start position	End position	Strand
781252	439.567	1.31703	0.210571	6.25455	3.9866e-10	6.41204e-06	ENSBTAG00000015868	ENSBTAT00000021092	LIG4	NM_001191126	DNA ligase 4 [Source:VGNC Symbol;Acc:VGNC:30884]	12	83594754	83602827	-1
513848	1566.72	0.85151	0.145152	5.86632	4.45587e-09	3.58341e-05	ENSBTAG00000002432	ENSBTAT00000003149	ABHD13	NM_001101089	abhydrolase domain containing 13 [Source:VGNC Symbol;Acc:VGNC:25492]	12	83604977	83618953	1
539774	440.14	-0.583144	0.115937	-5.02984	4.90879e-07	0.00197383	ENSBTAG00000014881	ENSBTAT00000019811	PHF23	NM_001024570	PHD finger protein 23 [Source:VGNC Symbol;Acc:VGNC:32823]	19	26948820	26953274	-1
540256	146.675	-0.519365	0.103019	-5.04148	4.61956e-07	0.00197383	ENSBTAG00000045791	ENSBTAT00000065602	ZNF623		zinc finger protein 623 [Source:VGNC Symbol;Acc:VGNC:37316]	14	1071877	1073361	-1
538428	588.956	0.414706	0.0839144	4.94201	7.73222e-07	0.0024873	ENSBTAG00000020154	ENSBTAT00000055730	DEDD		death effector domain containing [Source:VGNC Symbol;Acc:VGNC:27984]	3	8363117	8373311	1
539167	170.155	-0.686531	0.14054	-4.88496	1.03452e-06	0.00277321	NA	NA	KCTD11	NA	potassium channel tetramerization domain containing 11	19	27052600	27055358	NA
541148	482.369	2.96949	0.62792	4.72908	2.25535e-06	0.00518215	ENSBTAG00000009012	ENSBTAT00000011863	PTX3	NM_001076259	pentraxin 3 [Source:VGNC Symbol;Acc:VGNC:33566]	1	110158198	110164262	-1
781718	40.7446	-0.751886	0.162909	-4.61536	3.92408e-06	0.00788937	ENSBTAG00000039391	ENSBTAT00000056161	USP27X	NM_001145075	ubiquitin specific peptidase 27 X-linked [Source:VGNC Symbol;Acc:VGNC:56956]	X	87575319	87578253	1
531673	950.476	-0.325687	0.0758565	-4.29346	1.75911e-05	0.0282935	ENSBTAG00000006250	ENSBTAT00000008203	CASC3	NM_001098069	CASC3, exon junction complex subunit [Source:VGNC Symbol;Acc:VGNC:54702]	19	40432365	40455099	1
539371	68.2237	-0.654232	0.151626	-4.31477	1.59768e-05	0.0282935	ENSBTAG00000038888	ENSBTAT00000054216	ZBTB9	NM_001191462	zinc finger and BTB domain containing 9 [Source:VGNC Symbol;Acc:VGNC:37093]	23	7626590	7629414	1
100337421	31.4629	2.98704	0.703385	4.24667	2.16974e-05	0.0317256	ENSBTAG00000024643	ENSBTAT00000080622	VEPH1		ventricular zone expressed PH domain containing 1 [Source:VGNC Symbol;Acc:VGNC:36787]	1	110066582	110342096	1
538445	228.471	0.558532	0.133452	4.18526	2.84838e-05	0.0381778	ENSBTAG00000020160	ENSBTAT00000026851	RNF138	NM_001038174	ring finger protein 138 [Source:VGNC Symbol;Acc:VGNC:34022]	24	25079284	25119123	-1
538539	356	-0.379024	0.091689	-4.1338	3.5681e-05	0.0441456	ENSBTAG00000007070	ENSBTAT00000009293	BLOC1S3	NM_001099086	biogenesis of lysosomal organelles complex 1 subunit 3 [Source:VGNC Symbol;Acc:VGNC:52182]	18	52827195	52827797	1
534664	460.926	0.518831	0.126195	4.11134	3.93371e-05	0.0451927	ENSBTAG00000012787	ENSBTAT00000016992	SDE2	NM_001099065	SDE2 telomere maintenance homolog [Source:VGNC Symbol;Acc:VGNC:34384]	16	29005214	29020714	-1
504966	1458.46	0.505187	0.125023	4.04076	5.3278e-05	0.0535578	ENSBTAG00000010376	ENSBTAT00000013696	TMEM184C	NM_001075180	transmembrane protein 184C [Source:VGNC Symbol;Acc:VGNC:50109]	17	10488576	10517061	-1
613695	301.233	-0.593665	0.14643	-4.05426	5.02937e-05	0.0535578	ENSBTAG00000021398	ENSBTAT00000028523	C9H6orf203	NM_001102267	chromosome 9 C6orf203 homolog [Source:VGNC Symbol;Acc:VGNC:52746]	9	42938244	42947426	-1
510160	60.3802	-0.59779	0.150946	-3.96029	7.48574e-05	0.0691643	ENSBTAG00000027694	ENSBTAT00000039896	TTC30A	NM_001081716	tetratricopeptide repeat domain 30A [Source:NCBI gene;Acc:510160]	2	19259234	19262164	1
533922	617.783	0.419821	0.106222	3.9523	7.74034e-05	0.0691643	ENSBTAG00000012998	ENSBTAT00000017282	NAA30	NM_001206037	N(alpha)-acetyltransferase 30, NatC catalytic subunit [Source:VGNC Symbol;Acc:VGNC:54627]	10	69768687	69789526	1
526903	1132.58	-0.397262	0.101527	-3.91289	9.11996e-05	0.0733427	ENSBTAG00000040551	ENSBTAT00000051891	ZBTB1	NM_001193001	zinc finger and BTB domain containing 1 [Source:VGNC Symbol;Acc:VGNC:37057]	10	76649277	76678871	1
783820	256.025	-0.488469	0.124469	-3.92444	8.69315e-05	0.0733427	ENSBTAG00000051572	ENSBTAT00000067608	ZNF646		zinc finger protein 646 [Source:NCBI gene;Acc:783820]	25	27184092	27193576	1
767898	5249.02	-0.659231	0.17024	-3.87236	0.000107788	0.082555	ENSBTAG00000003553	ENSBTAT00000004621	ZFP36L2	NM_001191191	ZFP36 ring finger protein like 2 [Source:VGNC Symbol;Acc:VGNC:54514]	11	25506546	25510785	-1
445416	251.005	0.977043	0.25412	3.84481	0.000120645	0.0843675	ENSBTAG00000040128	ENSBTAT00000061370	FZD4	NM_001206269	frizzled class receptor 4 [Source:VGNC Symbol;Acc:VGNC:29168]	29	8618154	8623002	1
512477	108.514	-0.532701	0.138307	-3.85157	0.000117362	0.0843675	ENSBTAG00000031806	ENSBTAT00000028273	ZNF48	NM_001101958	zinc finger protein 48 [Source:VGNC Symbol;Acc:VGNC:37283]	25	26575277	26579631	1
540944	1145.38	0.707912	0.184834	3.82999	0.000128147	0.0858799	ENSBTAG00000003012	ENSBTAT00000043659	TRAF1	NM_001192801	TNF receptor associated factor 1 [Source:VGNC Symbol;Acc:VGNC:36270]	8	110293213	110317276	-1
538793	678.753	-0.532258	0.140176	-3.79707	0.000146417	0.0905759	ENSBTAG00000000385	ENSBTAT00000000497	ZBTB18	NM_001078016	zinc finger and BTB domain containing 18 [Source:VGNC Symbol;Acc:VGNC:37063]	16	33149470	33155673	-1
616217	1461.64	0.764415	0.201198	3.79932	0.000145091	0.0905759	ENSBTAG00000022689	ENSBTAT00000030766	RYBP		RING1 and YY1 binding protein [Source:NCBI gene;Acc:616217]	22	29206404	29277551	1
538639	3693.33	0.774088	0.204726	3.78109	0.000156141	0.0925276	ENSBTAG00000001273	ENSBTAT00000001675	NLRP3	NM_001102219	NLR family pyrin domain containing 3 [Source:VGNC Symbol;Acc:VGNC:32117]	7	40663606	40710647	1
767858	581.957	-0.428136	0.113464	-3.77334	0.000161078	0.0925276	ENSBTAG00000020432	ENSBTAT00000027230	MIS12	NM_001076969	MIS12, kinetochore complex component [Source:VGNC Symbol;Acc:VGNC:31484]	19	26068309	26073084	-1
511792	160.254	-0.610051	0.163545	-3.73017	0.000191353	0.0992814	ENSBTAG00000021942	ENSBTAT00000029250	HPS6	NM_001081586	HPS6, biogenesis of lysosomal organelles complex 2 subunit 3 [Source:VGNC Symbol;Acc:VGNC:29947]	26	22751849	22754468	1
517097	1463.32	-0.230448	0.0615098	-3.74653	0.000179296	0.0992814	ENSBTAG00000013757	ENSBTAT00000018279	CTCF	NM_001075748	CCCTC-binding factor [Source:VGNC Symbol;Acc:VGNC:27788]	18	35149908	35189850	1
540190	26.5505	-1.09416	0.293105	-3.73299	0.000189218	0.0992814	ENSBTAG00000025442	ENSBTAT00000035766	HSPA1L	NM_001167895	heat shock 70kDa protein 1-like [Source:NCBI gene;Acc:540190]	23	27523225	27527209	1
493710	632.976	1.69355	0.466707	3.62871	0.000284836	0.138827	ENSBTAG00000007239	ENSBTAT00000080090	TNFAIP6	NM_001007813	TNF alpha induced protein 6 [Source:VGNC Symbol;Acc:VGNC:36156]	2	44747145	44764214	-1
539022	76.2833	-0.62895	0.173254	-3.63021	0.000283189	0.138827	ENSBTAG00000048358	ENSBTAT00000071479			zinc finger protein 2 [Source:NCBI gene;Acc:539022]	11	1988985	1998602	1
509599	272.51	0.346287	0.0960472	3.60538	0.000311692	0.147449	ENSBTAG00000009415	ENSBTAT00000012392	NUFIP1	NM_001192226	nuclear FMR1 interacting protein 1 [Source:VGNC Symbol;Acc:VGNC:32345]	12	15118007	15157140	-1
282713	7606.51	1.20241	0.334909	3.59028	0.000330326	0.151799	ENSBTAG00000010987	ENSBTAT00000014591	NFKBIZ	NM_174726	NFKB inhibitor zeta [Source:VGNC Symbol;Acc:VGNC:32050]	1	46190242	46201247	1
100138653	116.473	-0.44269	0.12521	-3.53558	0.000406883	0.176278	ENSBTAG00000003465	ENSBTAT00000004507	ZNF329		zinc finger protein 329 [Source:VGNC Symbol;Acc:VGNC:53038]	18	65485031	65528663	-1
527786	171.524	-0.449723	0.126978	-3.54174	0.000397496	0.176278	ENSBTAG00000011912	ENSBTAT00000081595	SLC25A25		solute carrier family 25 member 25 [Source:VGNC Symbol;Acc:VGNC:34751]	11	98712579	98748930	1
615135	1139.41	0.428732	0.121474	3.52942	0.000416474	0.176278	ENSBTAG00000011197	ENSBTAT00000014872	IPMK	NM_001035462	inositol polyphosphate multikinase [Source:VGNC Symbol;Acc:VGNC:30240]	26	765303	816547	1
535190	210.71	-0.411325	0.116887	-3.51899	0.000433188	0.178651	ENSBTAG00000008173	ENSBTAT00000010745	TRIM13	NM_001038165	tripartite motif containing 13 [Source:VGNC Symbol;Acc:VGNC:36314]	12	19448143	19461103	1
511899	694.473	0.96909	0.277449	3.49286	0.000477881	0.187986	ENSBTAG00000001592	ENSBTAT00000069908	INSIG1		insulin induced gene 1 [Source:VGNC Symbol;Acc:VGNC:30217]	4	117125786	117138560	1
514962	424.659	-0.398783	0.114195	-3.49212	0.000479199	0.187986	ENSBTAG00000018579	ENSBTAT00000024727	DOK1	NM_001024543	docking protein 1 [Source:VGNC Symbol;Acc:VGNC:28165]	11	10085663	10088615	-1
511795	78.931	-0.603114	0.174043	-3.46532	0.000529592	0.202809	ENSBTAG00000031873	ENSBTAT00000009301	ZSCAN16	NM_001034411	zinc finger and SCAN domain containing 16 [Source:VGNC Symbol;Acc:VGNC:55092]	23	30561557	30568915	-1
534171	7644.56	0.70561	0.204209	3.45532	0.00054963	0.205587	ENSBTAG00000002623	ENSBTAT00000003394	SAMSN1	NM_001035404	SAM domain, SH3 domain and nuclear localization signals 1 [Source:VGNC Symbol;Acc:VGNC:34279]	1	22617489	22675629	1
506501	613.998	-0.233418	0.0679362	-3.43585	0.000590707	0.211132	ENSBTAG00000007617	ENSBTAT00000010016	TERF2	NM_001354463	telomeric repeat binding factor 2 [Source:VGNC Symbol;Acc:VGNC:35750]	18	36491411	36514012	-1
534649	205.502	1.02469	0.297903	3.43967	0.000582432	0.211132	ENSBTAG00000005760	ENSBTAT00000007574	TBC1D4	NM_001206310	TBC1 domain family member 4 [Source:VGNC Symbol;Acc:VGNC:35644]	12	50330163	50540017	-1
518658	13558.7	0.681678	0.19915	3.42294	0.000619477	0.216601	ENSBTAG00000009658	ENSBTAT00000012724	PLEK	NM_001192496	pleckstrin [Source:VGNC Symbol;Acc:VGNC:33001]	11	66786975	66814889	1
100294758	122.592	-0.503166	0.148464	-3.38915	0.000701101	0.237012	ENSBTAG00000016203	ENSBTAT00000052907	ZNF16		zinc finger protein 16 [Source:NCBI gene;Acc:100294758]	14	261621	275771	-1
790311	115.326	-0.369525	0.10911	-3.38672	0.000707323	0.237012	ENSBTAG00000030348	ENSBTAT00000010904	ZNF582	NM_001105026	zinc finger protein 582 [Source:NCBI gene;Acc:790311]	18	63773648	63785937	1
615392	431.3	-0.406844	0.120745	-3.36943	0.000753225	0.247242	ENSBTAG00000016650	ENSBTAT00000022146	TIGAR	NM_001076370	TP53 induced glycolysis regulatory phosphatase [Source:VGNC Symbol;Acc:VGNC:35863]	5	105732531	105747498	-1
100270684	427.38	1.00377	0.299206	3.35477	0.000794296	0.255509	ENSBTAG00000045822	ENSBTAT00000064839	C15H11orf96	NM_001145035	chromosome 15 C11orf96 homolog [Source:NCBI gene;Acc:100270684]	15	74043979	74045355	1
525740	712.217	0.354763	0.10653	3.33016	0.000867957	0.268466	ENSBTAG00000000750	ENSBTAT00000000991	MSL2		MSL complex subunit 2 [Source:VGNC Symbol;Acc:VGNC:31699]	1	133084511	133113773	1
781665	2025.24	-0.453164	0.136043	-3.33104	0.000865228	0.268466	ENSBTAG00000046841	ENSBTAT00000063370	IRF2BP2		interferon regulatory factor 2 binding protein 2 [Source:VGNC Symbol;Acc:VGNC:30272]	28	7400062	7403452	-1
101904456	25.6224	-0.846456	0.255862	-3.30825	0.000938798	0.280317	NA	NA	NA	NA	NA	NA	NA	NA	NA
506458	49.6572	-0.700016	0.211641	-3.30756	0.000941128	0.280317	ENSBTAG00000009107	ENSBTAT00000074913	CBX8		chromobox 8 [Source:VGNC Symbol;Acc:VGNC:26821]	19	52742477	52745844	1
506448	105.314	-0.596546	0.180968	-3.29641	0.000979284	0.281264	ENSBTAG00000010252	ENSBTAT00000065936	ZNF397		zinc finger protein 397 [Source:NCBI gene;Acc:506448]	24	21736928	21785331	-1
538657	312.956	-0.35222	0.106782	-3.29849	0.000972058	0.281264	ENSBTAG00000011332	ENSBTAT00000015061	TRIM68	NM_001205571	tripartite motif containing 68 [Source:VGNC Symbol;Acc:VGNC:36349]	15	50412931	50427053	1
511776	738.444	0.410912	0.125039	3.28628	0.00101519	0.286461	ENSBTAG00000010923	ENSBTAT00000014511	RAB9A	NM_001075538	RAB9A, member RAS oncogene family [Source:VGNC Symbol;Acc:VGNC:33664]	X	129812666	129832128	-1
497199	5211	0.674248	0.206245	3.26916	0.00107868	0.295308	ENSBTAG00000010998	ENSBTAT00000085853	CFLAR		CASP8 and FADD like apoptosis regulator [Source:VGNC Symbol;Acc:VGNC:27255]	2	89703845	89757452	1
508105	6155.72	0.811635	0.248362	3.26796	0.00108326	0.295308	ENSBTAG00000000436	ENSBTAT00000069028	TNFAIP3		TNF alpha induced protein 3 [Source:VGNC Symbol;Acc:VGNC:36155]	9	75740934	75756753	1
100296211	63.4734	-0.662129	0.203327	-3.25647	0.00112807	0.295793	NA	NA	NA	NA	NA	NA	NA	NA	NA
282291	10472	0.464711	0.142837	3.25343	0.00114021	0.295793	ENSBTAG00000016683	ENSBTAT00000022183	NFKBIA	NM_001045868	NFKB inhibitor alpha [Source:VGNC Symbol;Acc:VGNC:32045]	21	45639133	45643131	-1
508869	266.565	1.32387	0.406642	3.25562	0.00113145	0.295793	ENSBTAG00000018773	ENSBTAT00000024996	RND1	NM_001046016	Rho family GTPase 1 [Source:VGNC Symbol;Acc:VGNC:34004]	5	30923412	30930391	1
281666	63.6727	2.26583	0.698708	3.24288	0.00118329	0.302096	ENSBTAG00000021326	ENSBTAT00000028430	CCL20	NM_174263	C-C motif chemokine ligand 20 [Source:VGNC Symbol;Acc:VGNC:26947]	2	115948258	115951955	1
513279	265.455	-0.416566	0.128998	-3.22925	0.00124116	0.308417	ENSBTAG00000007427	ENSBTAT00000078404	PPRC1		peroxisome proliferator-activated receptor gamma, coactivator-related 1 [Source:VGNC Symbol;Acc:VGNC:33276]	26	22794880	22818924	1
516327	346.398	-0.344401	0.107119	-3.21511	0.00130393	0.308417	ENSBTAG00000046481	ENSBTAT00000085106	ZNF740	NM_001103252	zinc finger protein 740 [Source:NCBI gene;Acc:516327]	5	26813793	26820606	-1
541150	571.33	-0.275936	0.0855136	-3.22681	0.00125177	0.308417	ENSBTAG00000015753	ENSBTAT00000020914	RSBN1L		round spermatid basic protein 1 like [Source:VGNC Symbol;Acc:VGNC:53667]	4	43464283	43548241	-1
613845	550.669	-0.788116	0.244906	-3.21803	0.00129073	0.308417	ENSBTAG00000025329	ENSBTAT00000035541	IRF2BPL		interferon regulatory factor 2 binding protein like [Source:VGNC Symbol;Acc:VGNC:30273]	10	88236338	88238662	-1
617034	4159.04	0.758921	0.235748	3.2192	0.00128548	0.308417	ENSBTAG00000050334	ENSBTAT00000071630	CD83	NM_001046590	CD83 molecule [Source:NCBI gene;Acc:617034]	23	42654904	42676478	-1
521378	1847.53	0.882419	0.274957	3.20929	0.00133061	0.310167	ENSBTAG00000011224	ENSBTAT00000014907	CITED2	NM_001075819	Cbp/p300 interacting transactivator with Glu/Asp rich carboxy-terminal domain 2 [Source:VGNC Symbol;Acc:VGNC:27377]	9	77046182	77048572	-1
507051	474.266	-0.288679	0.090294	-3.1971	0.00138814	0.310175	ENSBTAG00000006639	ENSBTAT00000008722	CSTF1	NM_001077865	cleavage stimulation factor subunit 1 [Source:VGNC Symbol;Acc:VGNC:27780]	13	59540733	59555034	-1
510486	704.069	0.574642	0.180069	3.19124	0.00141664	0.310175	ENSBTAG00000006614	ENSBTAT00000078144	TMCC1		transmembrane and coiled-coil domain family 1 [Source:VGNC Symbol;Acc:VGNC:35925]	22	55948231	56101053	1
534550	126.884	-0.379677	0.118663	-3.19963	0.00137602	0.310175	ENSBTAG00000018594	ENSBTAT00000045069	LIN37	NM_001076026	lin-37 DREAM MuvB core complex component [Source:VGNC Symbol;Acc:VGNC:30892]	18	46461936	46466855	1
538651	105.251	-0.492543	0.154445	-3.18912	0.00142707	0.310175	ENSBTAG00000019555	ENSBTAT00000026057	ZSCAN20		zinc finger and SCAN domain containing 20 [Source:VGNC Symbol;Acc:VGNC:37376]	3	112322230	112338096	-1
540732	148.569	-0.618458	0.193812	-3.19102	0.0014177	0.310175	ENSBTAG00000010821	ENSBTAT00000014354	ACER2	NM_001192775	alkaline ceramidase 2 [Source:VGNC Symbol;Acc:VGNC:25537]	8	24864803	24891849	-1
519212	22.3741	1.95247	0.615384	3.17277	0.0015099	0.321977	ENSBTAG00000018232	ENSBTAT00000024268	STOML3	NM_001080909	stomatin like 3 [Source:VGNC Symbol;Acc:VGNC:35412]	12	23258105	23284263	1
535035	561.771	-0.421735	0.133175	-3.16677	0.00154142	0.321977	ENSBTAG00000017597	ENSBTAT00000069041	ESCO1		establishment of sister chromatid cohesion N-acetyltransferase 1 [Source:VGNC Symbol;Acc:VGNC:28599]	24	34640036	34669610	1
789791	188.99	-0.370156	0.116855	-3.16765	0.00153678	0.321977	ENSBTAG00000010291	ENSBTAT00000013588	RBAK	NM_001191256	RB associated KRAB zinc finger [Source:VGNC Symbol;Acc:VGNC:50045]	25	38535601	38545789	1
540760	221.382	-0.413262	0.130718	-3.16147	0.00156975	0.323691	ENSBTAG00000005351	ENSBTAT00000086731	RFXAP		regulatory factor X associated protein [Source:VGNC Symbol;Acc:VGNC:33901]	12	24807037	24815859	-1
504389	67.8609	-0.488874	0.155898	-3.13586	0.00171349	0.336096	ENSBTAG00000017945	ENSBTAT00000023859	TCEANC	NM_001024472	transcription elongation factor A N-terminal and central domain containing [Source:NCBI gene;Acc:504389]	X	129855113	129866210	-1
507606	73.5849	-0.464893	0.147788	-3.14567	0.00165704	0.336096	ENSBTAG00000015103	ENSBTAT00000020098	IQCC	NM_001024492	IQ motif containing C [Source:VGNC Symbol;Acc:VGNC:30251]	2	121316668	121320573	-1
511380	121.916	-0.387538	0.12342	-3.14	0.00168949	0.336096	ENSBTAG00000019846	ENSBTAT00000075412	ALKBH2		alkB homolog 2, alpha-ketoglutarate dependent dioxygenase [Source:VGNC Symbol;Acc:VGNC:25833]	17	63977709	63983574	1
539294	250.39	-0.337453	0.107488	-3.13944	0.00169269	0.336096	ENSBTAG00000012982	ENSBTAT00000017259	PPCS	NM_001102228	phosphopantothenoylcysteine synthetase [Source:VGNC Symbol;Acc:VGNC:33189]	3	103717321	103720404	-1
540480	42.4641	-0.536896	0.171762	-3.12581	0.00177314	0.343605	ENSBTAG00000013983	ENSBTAT00000018587	ZC2HC1C		zinc finger C2HC-type containing 1C [Source:VGNC Symbol;Acc:VGNC:37095]	10	86319206	86327460	1
281923	249.103	-0.361548	0.116359	-3.10717	0.00188888	0.353265	ENSBTAG00000015481	ENSBTAT00000020573	MTIF2	NM_174393	mitochondrial translational initiation factor 2 [Source:VGNC Symbol;Acc:VGNC:31733]	11	37973502	37996104	-1
518738	414.775	-0.243799	0.0783647	-3.11108	0.00186403	0.353265	ENSBTAG00000000721	ENSBTAT00000000963	GPATCH1	NM_001075778	G-patch domain containing 1 [Source:VGNC Symbol;Acc:VGNC:29514]	18	43488169	43545013	1
530004	129.677	-0.358856	0.11541	-3.1094	0.00187468	0.353265	NA	NA	NA	NA	NA	NA	NA	NA	NA
100297937	882.207	-0.411469	0.133217	-3.08871	0.00201029	0.359262	NA	NA	NA	NA	NA	NA	NA	NA	NA
538719	106.599	-0.469844	0.152099	-3.08906	0.0020079	0.359262	ENSBTAG00000006448	ENSBTAT00000008456	ERI2		ERI1 exoribonuclease family member 2 [Source:NCBI gene;Acc:538719]	25	18541026	18565241	-1
540819	87.4715	1.11204	0.359618	3.09228	0.00198623	0.359262	ENSBTAG00000008182	ENSBTAT00000010762	FOSB	NM_001102248	FosB proto-oncogene, AP-1 transcription factor subunit [Source:VGNC Symbol;Acc:VGNC:29074]	18	53074888	53081288	1
617914	707.004	1.30888	0.42332	3.09193	0.00198858	0.359262	ENSBTAG00000021435	ENSBTAT00000028574	MAFF	NM_001103300	MAF bZIP transcription factor F [Source:VGNC Symbol;Acc:VGNC:31140]	5	109963621	109972823	1
101909003	2.59408	-2.84761	0.923379	-3.0839	0.00204305	0.361103	NA	NA	NA	NA	NA	NA	NA	NA	NA
100140560	144.309	-0.40484	0.132376	-3.05825	0.0022263	0.384271	ENSBTAG00000048966	ENSBTAT00000080440	FBXO46		F-box protein 46 [Source:NCBI gene;Acc:100140560]	18	53267531	53269348	-1
100299025	45.3207	-0.698592	0.228861	-3.05247	0.00226969	0.384271	ENSBTAG00000048481	ENSBTAT00000085732			zinc finger protein OZF [Source:NCBI gene;Acc:100299025]	18	64775206	64780421	1
504436	105.402	-0.361832	0.118482	-3.05391	0.00225882	0.384271	ENSBTAG00000007714	ENSBTAT00000010143	ZNF235		zinc finger protein 235 [Source:VGNC Symbol;Acc:VGNC:37230]	18	52211530	52225621	-1
785016	324.919	-0.644454	0.210764	-3.0577	0.00223043	0.384271	ENSBTAG00000021912	ENSBTAT00000029212	DUSP7	NM_001101294	dual specificity phosphatase 7 [Source:VGNC Symbol;Acc:VGNC:28263]	22	48825120	48832342	1
533757	1107.79	-0.258238	0.084797	-3.04537	0.00232395	0.389358	ENSBTAG00000000340	ENSBTAT00000000445	ADNP	NM_001206031	activity dependent neuroprotector homeobox [Source:VGNC Symbol;Acc:VGNC:25683]	13	78817785	78845570	-1
615311	414.739	-0.355171	0.11689	-3.03852	0.00237745	0.391845	ENSBTAG00000026307	ENSBTAT00000037326	ZNF629	NM_001206206	zinc finger protein 629 [Source:VGNC Symbol;Acc:VGNC:37317]	25	26901426	26924098	-1
615792	447.577	-0.415104	0.136671	-3.03724	0.00238752	0.391845	ENSBTAG00000011789	ENSBTAT00000078549	REST		RE1-silencing transcription factor [Source:NCBI gene;Acc:507148]	6	72173295	72331847	1
101908474	64.8162	-0.416144	0.137485	-3.02684	0.00247125	0.401491	ENSBTAG00000050453	ENSBTAT00000075545			zinc finger protein 835 [Source:NCBI gene;Acc:101908474]	18	63907938	63913508	-1
517192	660.775	0.409555	0.136113	3.00894	0.00262158	0.421655	ENSBTAG00000052791	ENSBTAT00000070149	JUND	NM_001103253	JunD proto-oncogene, AP-1 transcription factor subunit [Source:NCBI gene;Acc:517192]	7	4912209	4913960	1
281839	6692.77	0.613617	0.204577	2.99944	0.00270477	0.429147	ENSBTAG00000010303	ENSBTAT00000013608	ICAM1	NM_174348	intercellular adhesion molecule 1 [Source:VGNC Symbol;Acc:VGNC:50197]	7	14813729	14824411	1
534465	90.1938	-0.529888	0.176773	-2.99756	0.00272153	0.429147	ENSBTAG00000004930	ENSBTAT00000044951	DNAAF2	NM_001076024	dynein axonemal assembly factor 2 [Source:VGNC Symbol;Acc:VGNC:28119]	10	42664104	42671425	-1
519826	604.37	-0.329423	0.110195	-2.98945	0.00279483	0.436427	ENSBTAG00000006002	ENSBTAT00000086319	DIDO1		death inducer-obliterator 1 [Source:VGNC Symbol;Acc:VGNC:28064]	13	54471197	54521148	1
510840	99.0438	-0.416302	0.139596	-2.98219	0.00286198	0.442617	ENSBTAG00000035244	ENSBTAT00000014400	ANKRD39	NM_001075471	ankyrin repeat domain 39 [Source:VGNC Symbol;Acc:VGNC:25929]	11	2807896	2815132	-1
540080	2.10022	2.83995	0.954936	2.97397	0.00293974	0.446063	ENSBTAG00000002765	ENSBTAT00000003588	CYP24A1	NM_001191417	cytochrome P450, family 24, subfamily A, polypeptide 1 [Source:NCBI gene;Acc:540080]	13	81592182	81610449	-1
616190	2.24281	-2.59659	0.872341	-2.97657	0.00291493	0.446063	NA	NA	NA	NA	NA	NA	NA	NA	NA
618783	55.9166	-0.527147	0.177937	-2.96256	0.00305094	0.458611	ENSBTAG00000045572	ENSBTAT00000063509	ZNF319		zinc finger protein 319 [Source:VGNC Symbol;Acc:VGNC:37246]	18	25902577	25904786	-1
101906104	1887.78	0.359256	0.122508	2.9325	0.00336245	0.500756	ENSBTAG00000010256	ENSBTAT00000013548	TMEM170B		transmembrane protein 170B [Source:VGNC Symbol;Acc:VGNC:54241]	23	44802116	44835671	-1
614063	235.825	-0.408561	0.139808	-2.92229	0.00347466	0.51272	ENSBTAG00000021135	ENSBTAT00000028164	RMI1	NM_001083765	RecQ mediated genome instability 1 [Source:NCBI gene;Acc:614063]	8	77241944	77244793	1
767935	545.836	-0.329484	0.113026	-2.91512	0.00355548	0.519876	ENSBTAG00000010502	ENSBTAT00000013876	SERTAD3	NM_001077008	SERTA domain containing 3 [Source:VGNC Symbol;Acc:VGNC:34485]	18	49774642	49778162	-1
614198	215.293	1.0197	0.35067	2.90787	0.00363898	0.524841	ENSBTAG00000007334	ENSBTAT00000009647	NFKBID	NM_001193019	NFKB inhibitor delta [Source:VGNC Symbol;Acc:VGNC:32047]	18	46580116	46588405	-1
784903	397.211	-0.390085	0.13421	-2.90652	0.0036547	0.524841	ENSBTAG00000021021	ENSBTAT00000027992	C21H15orf39		chromosome 21 C15orf39 homolog [Source:VGNC Symbol;Acc:VGNC:52673]	21	33543461	33548530	-1
525559	85.1483	-0.55745	0.192457	-2.89649	0.00377368	0.537132	ENSBTAG00000020445	ENSBTAT00000027245	ZNF398	NM_001205918	zinc finger protein 398 [Source:VGNC Symbol;Acc:VGNC:37267]	4	112258742	112281753	1
783125	3.28205	-1.97763	0.687345	-2.8772	0.00401215	0.566065	ENSBTAG00000050312	ENSBTAT00000020343			testis-expressed protein 19.2 [Source:NCBI gene;Acc:783125]	19	50184994	50186049	-1
782746	559.511	-0.254886	0.0889163	-2.86658	0.00414931	0.580326	ENSBTAG00000008881	ENSBTAT00000011694	PURA	NM_001205434	purine rich element binding protein A [Source:VGNC Symbol;Acc:VGNC:33572]	7	51298957	51302491	1
535632	100.639	0.70349	0.246345	2.85571	0.00429401	0.595386	ENSBTAG00000052632	ENSBTAT00000070566	TGIF2	NM_001206085	TGFB induced factor homeobox 2 [Source:NCBI gene;Acc:535632]	13	65676276	65695042	1
100140915	133.856	-0.397015	0.139519	-2.84561	0.00443271	0.608249	NA	NA	NA	NA	NA	NA	NA	NA	NA
112442193	57.9548	-0.500005	0.17626	-2.83675	0.00455752	0.608249	NA	NA	NA	NA	NA	NA	NA	NA	NA
112444207	4.56042	-1.3933	0.492512	-2.82896	0.00466995	0.608249	NA	NA	NA	NA	NA	NA	NA	NA	NA
281618	2.71361	-2.111	0.747948	-2.82239	0.00476668	0.608249	NA	NA	NA	NA	NA	NA	NA	NA	NA
507934	891.921	-0.306086	0.108776	-2.81393	0.00489405	0.608249	ENSBTAG00000015109	ENSBTAT00000020105	TOB2	NM_001083387	transducer of ERBB2, 2 [Source:VGNC Symbol;Acc:VGNC:36213]	5	112539939	112549987	-1
511794	220.448	-0.402138	0.142984	-2.81247	0.00491622	0.608249	ENSBTAG00000051500	ENSBTAT00000064426	ZNF389	NM_001145131	zinc finger protein 389 [Source:NCBI gene;Acc:100270749]	23	30520977	30525304	-1
519969	487.546	-0.324367	0.115044	-2.8195	0.00480988	0.608249	ENSBTAG00000016763	ENSBTAT00000022290	MEPCE	NM_001080283	methylphosphate capping enzyme [Source:NCBI gene;Acc:519969]	25	36108387	36112557	-1
522566	742.902	0.548385	0.193857	2.82881	0.00467214	0.608249	ENSBTAG00000018334	ENSBTAT00000024395	PLAGL2		PLAG1 like zinc finger 2 [Source:VGNC Symbol;Acc:VGNC:32973]	13	61683029	61694301	-1
523962	1164.96	-0.354075	0.125883	-2.81272	0.00491242	0.608249	ENSBTAG00000013790	ENSBTAT00000018325	MAP3K1	NM_001205906	mitogen-activated protein kinase kinase kinase 1 [Source:VGNC Symbol;Acc:VGNC:31188]	20	22340163	22417428	-1
528390	126.493	0.875519	0.310881	2.81625	0.00485872	0.608249	ENSBTAG00000000507	ENSBTAT00000084818	NR4A1		nuclear receptor subfamily 4 group A member 1 [Source:VGNC Symbol;Acc:VGNC:32245]	5	27820352	27839685	-1
531515	3252.3	-0.445059	0.157531	-2.82521	0.00472498	0.608249	ENSBTAG00000018898	ENSBTAT00000025155	ARID4A	NM_001256581	AT-rich interaction domain 4A [Source:VGNC Symbol;Acc:VGNC:26129]	10	70592722	70654759	1
541023	37.9145	-0.59491	0.210701	-2.82348	0.00475048	0.608249	ENSBTAG00000016684	ENSBTAT00000022184	ZNF202		zinc finger protein 202 [Source:VGNC Symbol;Acc:VGNC:37223]	15	34308406	34315987	-1
614312	47.0614	-0.514282	0.181148	-2.83902	0.0045252	0.608249	ENSBTAG00000003075	ENSBTAT00000078307	DVL2	NM_001191382	dishevelled segment polarity protein 2 [Source:VGNC Symbol;Acc:VGNC:28265]	19	26940118	26948320	-1
789996	65.1631	-0.56411	0.19912	-2.83301	0.00461119	0.608249	ENSBTAG00000015866	ENSBTAT00000006171			zinc finger protein 211-like [Source:NCBI gene;Acc:789996]	18	65047407	65050896	-1
784893	281.222	-0.381798	0.137473	-2.77726	0.00548186	0.673055	ENSBTAG00000013592	ENSBTAT00000025240	ZNF248	NM_001191482	zinc finger protein 248 [Source:VGNC Symbol;Acc:VGNC:37233]	28	13128462	13151181	1
508941	23.4492	1.13693	0.410103	2.77231	0.00556598	0.674139	ENSBTAG00000009844	ENSBTAT00000012977	CCN1	NM_001034340	cellular communication network factor 1 [Source:VGNC Symbol;Acc:VGNC:50270]	3	58488378	58491302	-1
768307	1273.55	0.866977	0.312783	2.77181	0.00557452	0.674139	ENSBTAG00000013451	ENSBTAT00000017893	RHOH	NM_001078124	ras homolog family member H [Source:VGNC Symbol;Acc:VGNC:33950]	6	59202154	59250253	1
516661	2.56248	2.03145	0.736433	2.75849	0.00580687	0.696998	ENSBTAG00000004578	ENSBTAT00000006011	LGI3		leucine rich repeat LGI family member 3 [Source:VGNC Symbol;Acc:VGNC:30858]	8	69462493	69468447	-1
785745	364.587	0.797149	0.290576	2.74334	0.00608175	0.724584	NA	NA	NA	NA	NA	NA	NA	NA	NA
788251	3430.44	-0.299283	0.109201	-2.74065	0.0061317	0.725164	ENSBTAG00000004852	ENSBTAT00000006381	PLEKHO1	NM_001083797	pleckstrin homology domain containing O1 [Source:VGNC Symbol;Acc:VGNC:33026]	3	20475129	20485097	-1
537502	74.281	-0.495298	0.180949	-2.73722	0.00619601	0.7263	ENSBTAG00000012592	ENSBTAT00000016715	ANKLE1		ankyrin repeat and LEM domain containing 1 [Source:VGNC Symbol;Acc:VGNC:25903]	7	5830530	5836468	-1
768316	465.037	0.280739	0.102634	2.73534	0.00623162	0.7263	ENSBTAG00000012476	ENSBTAT00000052928	NRBF2	NM_001078131	nuclear receptor binding factor 2 [Source:VGNC Symbol;Acc:VGNC:32254]	28	19273626	19302758	1
101902808	98.3469	-0.437776	0.160458	-2.72829	0.00636637	0.73557	NA	NA	NA	NA	NA	NA	NA	NA	NA
788491	1740.34	-0.279725	0.102598	-2.72642	0.00640262	0.73557	ENSBTAG00000020117	ENSBTAT00000067915	ZBTB7A	NM_001191247	zinc finger and BTB domain containing 7A [Source:VGNC Symbol;Acc:VGNC:37089]	7	19956235	19976863	1
112442194	83.4298	-0.612011	0.224951	-2.72065	0.00651546	0.743225	NA	NA	NA	NA	NA	NA	NA	NA	NA
538467	104.993	-0.381689	0.140451	-2.7176	0.00657571	0.744815	ENSBTAG00000003296	ENSBTAT00000004267	TWNK	NM_001098463	twinkle mtDNA helicase [Source:VGNC Symbol;Acc:VGNC:36527]	26	21825438	21830839	1
767826	71.1694	-0.429244	0.158119	-2.71469	0.00663387	0.746148	ENSBTAG00000009889	ENSBTAT00000067942	ZNF181		zinc finger protein 181 [Source:NCBI gene;Acc:767826]	18	45508663	45573584	1
510379	496.216	0.313613	0.116176	2.69948	0.00694486	0.775703	ENSBTAG00000052957	ENSBTAT00000076386	MON1B	NM_001037454	MON1 homolog B, secretory trafficking associated [Source:NCBI gene;Acc:510379]	18	4411403	4420325	1
281032	11289.5	0.455109	0.169056	2.69206	0.00710114	0.782292	ENSBTAG00000020330	ENSBTAT00000027091	BTG1		BTG anti-proliferation factor 1 [Source:VGNC Symbol;Acc:VGNC:26597]	5	22012139	22016602	-1
510037	553.558	0.60958	0.226376	2.69277	0.00708601	0.782292	ENSBTAG00000016411	ENSBTAT00000021827	RNF122	NM_001101920	ring finger protein 122 [Source:VGNC Symbol;Acc:VGNC:34015]	27	29247829	29266018	-1
540181	2436.83	-0.257262	0.0957979	-2.68546	0.00724295	0.791693	ENSBTAG00000001024	ENSBTAT00000081502	ARID1A	NM_001205785	AT-rich interaction domain 1A [Source:VGNC Symbol;Acc:VGNC:26123]	2	126408497	126477461	-1
615112	114.765	-0.492615	0.18357	-2.68353	0.00728492	0.791693	NA	NA	NA	NA	NA	NA	NA	NA	NA
112441473	4.2259	1.48617	0.558565	2.66069	0.00779798	0.796998	ENSBTAG00000052342	ENSBTAT00000084736			carbonyl reductase [NADPH] 1-like [Source:NCBI gene;Acc:112441473]	1	148359250	148405057	1
112441506	6.21891	-1.17849	0.443857	-2.65511	0.00792836	0.796998	NA	NA	NA	NA	NA	NA	NA	NA	NA
112443783	546.272	-0.345006	0.129879	-2.65636	0.00789896	0.796998	ENSBTAG00000049545	ENSBTAT00000071048			zinc finger protein 239-like [Source:NCBI gene;Acc:112443783]	23	30575870	30581248	-1
281486	1.83743	2.59803	0.977687	2.65733	0.00787633	0.796998	ENSBTAG00000020755	ENSBTAT00000027661	SELP	NM_174183	selectin P [Source:VGNC Symbol;Acc:VGNC:34424]	16	37241577	37284986	-1
508133	9459.36	0.610571	0.228199	2.67561	0.00745929	0.796998	ENSBTAG00000015127	ENSBTAT00000020125	SDC4		syndecan 4 [Source:VGNC Symbol;Acc:VGNC:34381]	13	73670727	73691288	-1
511225	465.318	-0.271259	0.101722	-2.66667	0.0076607	0.796998	ENSBTAG00000000356	ENSBTAT00000034734	CCDC137	NM_001075501	coiled-coil domain containing 137 [Source:VGNC Symbol;Acc:VGNC:26849]	19	51148536	51154185	-1
511442	330.502	-0.311822	0.117434	-2.65529	0.00792397	0.796998	ENSBTAG00000019593	ENSBTAT00000037443	KNOP1	NM_001166606	lysine rich nucleolar protein 1 [Source:VGNC Symbol;Acc:VGNC:30697]	25	17301393	17314330	-1
516557	516.289	0.252728	0.0949402	2.66197	0.00776849	0.796998	ENSBTAG00000001539	ENSBTAT00000002017	SAV1	NM_001191362	salvador family WW domain containing protein 1 [Source:VGNC Symbol;Acc:VGNC:34300]	10	43523556	43555390	-1
539152	385.554	-0.203136	0.076029	-2.67183	0.00754394	0.796998	ENSBTAG00000003906	ENSBTAT00000005101	SUPT7L	NM_001076150	SPT7 like, STAGA complex gamma subunit [Source:VGNC Symbol;Acc:VGNC:35482]	11	72030387	72043098	1
539395	89.7931	-0.444289	0.1672	-2.65723	0.00787866	0.796998	ENSBTAG00000001711	ENSBTAT00000002241	BORCS6	NM_001040565	BLOC-1 related complex subunit 6 [Source:VGNC Symbol;Acc:VGNC:55776]	19	27831617	27833445	-1
768224	76.6534	-0.414354	0.155751	-2.66035	0.00780587	0.796998	ENSBTAG00000018888	ENSBTAT00000025143	DPH2	NM_001078099	DPH2 homolog [Source:VGNC Symbol;Acc:VGNC:28179]	3	102085998	102089568	-1
786537	286.09	-0.408614	0.152945	-2.67165	0.00754803	0.796998	ENSBTAG00000040206	ENSBTAT00000061230	ZNF770		zinc finger protein 770 [Source:VGNC Symbol;Acc:VGNC:37341]	10	30450495	30452561	-1
613424	127.956	-0.365332	0.137713	-2.65285	0.00798151	0.797357	ENSBTAG00000014799	ENSBTAT00000019692	ARMC7	NM_001083504	armadillo repeat containing 7 [Source:VGNC Symbol;Acc:VGNC:26161]	19	56320659	56335696	-1
509135	234.767	0.579036	0.218604	2.6488	0.00807791	0.802007	ENSBTAG00000015386	ENSBTAT00000020447	REL	NM_001192970	REL proto-oncogene, NF-kB subunit [Source:VGNC Symbol;Acc:VGNC:33857]	11	43625180	43662860	1
540044	412.572	1.15695	0.438327	2.63947	0.00830347	0.814348	ENSBTAG00000015592	ENSBTAT00000020710	GPR84	NM_001038568	G protein-coupled receptor 84 [Source:VGNC Symbol;Acc:VGNC:29601]	5	25709927	25711851	1
540975	2095.56	0.322539	0.122171	2.64006	0.00828909	0.814348	ENSBTAG00000012120	ENSBTAT00000016071	TIPARP	NM_001206048	TCDD inducible poly(ADP-ribose) polymerase [Source:VGNC Symbol;Acc:VGNC:53609]	1	110928202	110955891	-1
513600	645.843	-0.204929	0.0778546	-2.63221	0.00848324	0.826936	ENSBTAG00000002073	ENSBTAT00000002682	RAD17	NM_001103244	RAD17 checkpoint clamp loader component [Source:VGNC Symbol;Acc:VGNC:33678]	20	10341517	10375453	-1
112443240	6.46441	0.994739	0.378672	2.62692	0.00861623	0.829841	NA	NA	NA	NA	NA	NA	NA	NA	NA
538718	155.18	-0.386407	0.14699	-2.62879	0.00856894	0.829841	ENSBTAG00000009271	ENSBTAT00000012212	PNMA1	NM_001104991	PNMA family member 1 [Source:VGNC Symbol;Acc:VGNC:55133]	10	85120765	85123417	-1
530264	1.35705	2.09603	0.802086	2.61323	0.00896915	0.85438	ENSBTAG00000053023	ENSBTAT00000070032	LRRC74B		leucine rich repeat containing 74B [Source:NCBI gene;Acc:530264]	17	72350416	72362237	-1
538825	73.9553	-0.395499	0.151363	-2.61292	0.00897725	0.85438	ENSBTAG00000014472	ENSBTAT00000019239	LCMT2		leucine carboxyl methyltransferase 2 [Source:VGNC Symbol;Acc:VGNC:30813]	21	55083401	55085458	-1
504592	2076.31	0.359952	0.138577	2.59749	0.00939088	0.868063	ENSBTAG00000004216	ENSBTAT00000005525	MAP3K2		mitogen-activated protein kinase kinase kinase 2 [Source:VGNC Symbol;Acc:VGNC:31195]	2	5199357	5234002	1
509838	13.0617	-0.935201	0.359588	-2.60076	0.00930185	0.868063	ENSBTAG00000009861	ENSBTAT00000013006	FRS3		fibroblast growth factor receptor substrate 3 [Source:VGNC Symbol;Acc:VGNC:29121]	23	15583411	15599481	-1
530262	56.1206	-0.526962	0.202257	-2.60542	0.00917627	0.868063	ENSBTAG00000046774	ENSBTAT00000063869	ZNF182	NM_001046311	zinc finger protein 182 [Source:VGNC Symbol;Acc:VGNC:37218]	X	86423078	86446108	-1
539503	22.8232	-0.862545	0.331841	-2.59927	0.00934222	0.868063	ENSBTAG00000013702	ENSBTAT00000018207	ZNF296	NM_001192262	zinc finger protein 296 [Source:VGNC Symbol;Acc:VGNC:37240]	18	52749691	52753533	-1
784914	227.091	-0.273471	0.105121	-2.60149	0.00928193	0.868063	ENSBTAG00000013001	ENSBTAT00000029730	ZNF84		zinc finger protein 26 [Source:NCBI gene;Acc:784914]	17	44044076	44068639	1
538979	198.462	1.01694	0.392142	2.59331	0.00950579	0.873664	ENSBTAG00000021703	ENSBTAT00000010239	MED12L	NM_001206505	mediator complex subunit 12 like [Source:VGNC Symbol;Acc:VGNC:53588]	1	116654940	117017533	-1
509591	1485.71	0.21365	0.0827584	2.58161	0.009834	0.892251	ENSBTAG00000013308	ENSBTAT00000017696	RBMX	NM_001172039	RNA binding motif protein X-linked [Source:VGNC Symbol;Acc:VGNC:56951]	NKLS02002208.1	8049264	8054472	1
510568	2515.92	-0.262144	0.101534	-2.58184	0.00982757	0.892251	ENSBTAG00000013254	ENSBTAT00000017629	XPO1	NM_001192261	exportin 1 [Source:VGNC Symbol;Acc:VGNC:36997]	11	60136683	60178374	-1
616679	508.417	0.523765	0.202994	2.58019	0.00987446	0.892251	ENSBTAG00000043964	ENSBTAT00000061579	ARL5B		ADP ribosylation factor like GTPase 5B [Source:VGNC Symbol;Acc:VGNC:26148]	13	20313813	20334424	1
507736	1391.72	0.330111	0.128653	2.56591	0.0102907	0.91865	ENSBTAG00000019110	ENSBTAT00000025441	PNRC1	NM_001034308	proline rich nuclear receptor coactivator 1 [Source:VGNC Symbol;Acc:VGNC:33098]	9	61031143	61035355	-1
539525	160.249	-0.455068	0.177451	-2.56448	0.0103331	0.91865	ENSBTAG00000015140	ENSBTAT00000020140	RUNDC1	NM_001205681	RUN domain containing 1 [Source:VGNC Symbol;Acc:VGNC:34217]	19	43012010	43020122	1
539773	167.227	-0.389182	0.151768	-2.56432	0.010338	0.91865	ENSBTAG00000019362	ENSBTAT00000071135	NOA1A		nitric oxide associated 1 A [Source:VGNC Symbol;Acc:VGNC:56755]	6	72211454	72361031	-1
540948	1910.8	0.508045	0.198415	2.56051	0.0104518	0.92366	ENSBTAG00000019938	ENSBTAT00000076240	N4BP1	NM_001191433	NEDD4 binding protein 1 [Source:VGNC Symbol;Acc:VGNC:31852]	18	16967300	17021360	-1
504820	1679.39	0.556825	0.218038	2.5538	0.0106555	0.936516	ENSBTAG00000002690	ENSBTAT00000003484	BLZF1	NM_001045899	basic leucine zipper nuclear factor 1 [Source:VGNC Symbol;Acc:VGNC:26512]	16	37030114	37052446	1
101904714	428.499	0.855481	0.336039	2.54578	0.0109033	0.942847	NA	NA	NA	NA	NA	NA	NA	NA	NA
511965	103.48	-0.378677	0.148561	-2.54897	0.0108043	0.942847	ENSBTAG00000015015	ENSBTAT00000019990	HINFP	NM_001038531	histone H4 transcription factor [Source:VGNC Symbol;Acc:VGNC:50615]	15	29699811	29709237	1
529775	64.2285	-0.376551	0.147828	-2.54722	0.0108584	0.942847	ENSBTAG00000010192	ENSBTAT00000013450	LYSMD4		LysM domain containing 4 [Source:VGNC Symbol;Acc:VGNC:55061]	21	6821223	6827752	1
540771	7.56297	-1.42376	0.559687	-2.54386	0.0109636	0.94299	ENSBTAG00000003809	ENSBTAT00000044026	PLCD4	NM_001046489	phospholipase C delta 4 [Source:VGNC Symbol;Acc:VGNC:32986]	2	106575924	106598631	1
517520	295.946	-0.253674	0.0998992	-2.53929	0.0111076	0.945265	ENSBTAG00000009579	ENSBTAT00000012597	CEP85		centrosomal protein 85 [Source:VGNC Symbol;Acc:VGNC:27216]	2	126841741	126876537	-1
781790	115.173	-0.37536	0.147714	-2.54113	0.0110495	0.945265	ENSBTAG00000050281	ENSBTAT00000017799	ZNF23		zinc finger protein 23 [Source:NCBI gene;Acc:781790]	18	39613326	39627072	1
338058	1795.59	0.210934	0.0832886	2.53257	0.011323	0.949008	ENSBTAG00000007725	ENSBTAT00000010159	ARF1	NM_176653	ADP ribosylation factor 1 [Source:VGNC Symbol;Acc:VGNC:50209]	7	3001505	3019569	-1
538970	323.5	-0.233698	0.0922832	-2.5324	0.0113286	0.949008	ENSBTAG00000009472	ENSBTAT00000079426	C4H7orf25		chromosome 4 C7orf25 homolog [Source:VGNC Symbol;Acc:VGNC:52719]	4	78136885	78147222	1
785211	98.6687	-0.371936	0.146843	-2.53287	0.0113132	0.949008	ENSBTAG00000016987	ENSBTAT00000022591	WDCP		WD repeat and coiled coil containing [Source:VGNC Symbol;Acc:VGNC:36875]	11	75008630	75029311	1
511554	354.553	-0.301026	0.119884	-2.51097	0.01204	0.993081	ENSBTAG00000009141	ENSBTAT00000012046	FAM210A	NM_001080259	family with sequence similarity 210 member A [Source:VGNC Symbol;Acc:VGNC:28788]	24	43485957	43500220	-1
529925	2.25691	-1.67258	0.666104	-2.51099	0.0120392	0.993081	NA	NA	NA	NA	NA	NA	NA	NA	NA
540307	1.43094	2.44273	0.97282	2.51098	0.0120398	0.993081	ENSBTAG00000027080	ENSBTAT00000077819	SLC8A3		solute carrier family 8 member A3 [Source:VGNC Symbol;Acc:VGNC:34937]	10	81762305	81931753	-1
100036592	11.2923	-0.360523	0.300408	-1.20011	0.230097	0.999875	ENSBTAG00000046516	ENSBTAT00000066072	FUT7	NM_001098164	fucosyltransferase 7 [Source:VGNC Symbol;Acc:VGNC:29151]	11	106067965	106069085	-1
100048947	1305.55	0.226228	0.382061	0.592124	0.553768	0.999875	ENSBTAG00000009091	ENSBTAT00000044248	RNASEL	NM_001098165	ribonuclease L [Source:VGNC Symbol;Acc:VGNC:34003]	16	63614243	63633749	-1
100101492	1418.36	0.00299216	0.0815601	0.0366865	0.970735	0.999875	ENSBTAG00000032234	ENSBTAT00000075747	STK24	NM_001099950	serine/threonine kinase 24 [Source:VGNC Symbol;Acc:VGNC:35390]	12	75461372	75554716	-1
100124404	188.271	0.0142823	0.946545	0.0150889	0.987961	0.999875	ENSBTAG00000024751	ENSBTAT00000016352	ULBP17	NM_001168613	UL16-binding protein 17 [Source:NCBI gene;Acc:100124404]	9	87170608	87183814	1
100124428	1125.8	0.0318225	0.0993339	0.320359	0.748696	0.999875	ENSBTAG00000009732	ENSBTAT00000012833	NCBP1		nuclear cap binding protein subunit 1 [Source:VGNC Symbol;Acc:VGNC:31907]	8	62840870	62878151	1
100124429	195.727	-0.298397	0.198235	-1.50526	0.132256	0.999875	ENSBTAG00000051435	ENSBTAT00000080159	ZFP30	NM_001102539	ZFP30 zinc finger protein [Source:NCBI gene;Acc:100124429]	18	47613694	47637327	-1
100124430	1226.01	0.126504	0.224243	0.564139	0.57266	0.999875	ENSBTAG00000047531	ENSBTAT00000069561	ARHGAP4		Rho GTPase activating protein 4 [Source:VGNC Symbol;Acc:VGNC:26095]	X	37125130	37141024	-1
100124497	298.662	-0.15075	0.0999806	-1.50779	0.131608	0.999875	ENSBTAG00000038635	ENSBTAT00000066503			zinc finger protein LOC100124497 [Source:NCBI gene;Acc:100124497]	18	64948170	65182761	-1
100124498	1061.16	0.0364494	0.101184	0.360227	0.718677	0.999875	ENSBTAG00000047628	ENSBTAT00000083564	XPO7	NM_001102542	exportin 7 [Source:VGNC Symbol;Acc:VGNC:37001]	8	69236316	69327302	1
100124501	191.08	0.0449191	0.180942	0.248251	0.80394	0.999875	ENSBTAG00000015860	ENSBTAT00000021084	FGD1	NM_001102544	FYVE, RhoGEF and PH domain containing 1 [Source:VGNC Symbol;Acc:VGNC:28964]	X	91965590	92003575	-1
100124502	71.1125	0.0946271	0.244465	0.387079	0.698698	0.999875	ENSBTAG00000017435	ENSBTAT00000079114	KCTD7		potassium channel tetramerization domain containing 7 [Source:VGNC Symbol;Acc:VGNC:30515]	25	28204182	28215217	1
100124505	2103.99	0.498099	0.379909	1.3111	0.189823	0.999875	ENSBTAG00000008636	ENSBTAT00000054382	PDE4B		phosphodiesterase 4B [Source:VGNC Symbol;Acc:VGNC:32676]	3	78957184	79406648	-1
100124507	289.199	-0.119505	0.194301	-0.615053	0.538519	0.999875	ENSBTAG00000014595	ENSBTAT00000031920	LIG1	NM_001102548	DNA ligase 1 [Source:VGNC Symbol;Acc:VGNC:30882]	18	54865681	54893345	-1
100124510	973.198	0.0409492	0.0832773	0.491721	0.622916	0.999875	ENSBTAG00000045817	ENSBTAT00000082963	BAP1		BRCA1 associated protein 1 [Source:VGNC Symbol;Acc:VGNC:26419]	22	48479063	48487708	1
100124511	153.222	-0.143281	0.133362	-1.07438	0.282652	0.999875	ENSBTAG00000050244	ENSBTAT00000086552	ZNF177	NM_001102550	zinc finger protein 177 [Source:NCBI gene;Acc:100124511]	7	14232984	14237054	1
100124517	483.616	-0.0481462	0.121267	-0.397027	0.691347	0.999875	ENSBTAG00000010666	ENSBTAT00000014108	KHNYN	NM_001102551	KH and NYN domain containing [Source:VGNC Symbol;Acc:VGNC:30544]	10	20736077	20744735	-1
100124518	174.926	-0.250638	0.148958	-1.68261	0.0924508	0.999875	ENSBTAG00000038050	ENSBTAT00000055644	ZNF420		zinc finger protein 420 [Source:NCBI gene;Acc:100124518]	18	47496184	47523355	-1
100124519	134.647	-0.043756	0.148302	-0.295046	0.767958	0.999875	ENSBTAG00000045744	ENSBTAT00000065879	NKRF	NM_001102553	NFKB repressing factor [Source:VGNC Symbol;Acc:VGNC:52805]	X	3945041	3961168	-1
100124520	350.084	0.132344	0.173386	0.763289	0.445291	0.999875	ENSBTAG00000002125	ENSBTAT00000079386	GNAL		G protein subunit alpha L [Source:VGNC Symbol;Acc:VGNC:29452]	24	42652184	42723588	1
100124521	151.371	0.0611981	0.153808	0.397887	0.690713	0.999875	ENSBTAG00000019099	ENSBTAT00000025426	SLC25A37		solute carrier family 25 member 37 [Source:NCBI gene;Acc:100124521]	8	70670616	70715966	1
100124522	819.314	0.0493339	0.138281	0.356767	0.721267	0.999875	ENSBTAG00000004902	ENSBTAT00000006451	INTS8	NM_001102556	integrator complex subunit 8 [Source:VGNC Symbol;Acc:VGNC:55054]	14	69460845	69505807	-1
100124525	1.41005	0.997488	1.67403	0.595861	0.551268	0.999875	ENSBTAG00000002923	ENSBTAT00000003797	CX3CR1	NM_001102558	C-X3-C motif chemokine receptor 1 [Source:VGNC Symbol;Acc:VGNC:27845]	22	12569452	12583576	-1
100125221	3948.56	-0.0443339	0.0920573	-0.48159	0.630097	0.999875	ENSBTAG00000004271	ENSBTAT00000052306	UBAP2L	NM_001103107	ubiquitin associated protein 2 like [Source:VGNC Symbol;Acc:VGNC:36573]	3	16260349	16300420	-1
100125222	507.759	0.0607694	0.0915055	0.664106	0.506622	0.999875	ENSBTAG00000015721	ENSBTAT00000020887	RAVER1	NM_001103108	ribonucleoprotein, PTB binding 1 [Source:VGNC Symbol;Acc:VGNC:55304]	7	14846394	14861001	-1
100125224	601.855	0.00736665	0.104227	0.0706787	0.943654	0.999875	ENSBTAG00000006099	ENSBTAT00000036689	PIP5K1A		phosphatidylinositol-4-phosphate 5-kinase type 1 alpha [Source:VGNC Symbol;Acc:VGNC:55656]	3	19572074	19611272	-1
100125231	8.11507	-0.353822	0.492542	-0.71836	0.472536	0.999875	ENSBTAG00000048077	ENSBTAT00000063805	MAGED4B	NM_001103311	melanoma antigen family D, 4B [Source:NCBI gene;Acc:100125231]	X	89587797	89595308	-1
100125233	714.319	0.0257909	0.144073	0.179013	0.857927	0.999875	ENSBTAG00000002076	ENSBTAT00000075712	STAU2		staufen double-stranded RNA binding protein 2 [Source:NCBI gene;Acc:100125233]	14	36760791	37064486	-1
100125235	2.62928	-0.0884553	0.617359	-0.14328	0.886069	0.999875	ENSBTAG00000047810	ENSBTAT00000065682	CCDC96	NM_001103314	coiled-coil domain containing 96 [Source:VGNC Symbol;Acc:VGNC:53693]	6	113508435	113511325	-1
100125236	280.623	-0.0444109	0.157823	-0.281397	0.778406	0.999875	ENSBTAG00000011032	ENSBTAT00000031604	MCPH1	NM_001103315	microcephalin 1 [Source:VGNC Symbol;Acc:VGNC:31321]	27	5446148	5686242	1
100125237	254.437	-0.0309343	0.182722	-0.169297	0.865563	0.999875	ENSBTAG00000015155	ENSBTAT00000036544	HACD3	NM_001103316	3-hydroxyacyl-CoA dehydratase 3 [Source:VGNC Symbol;Acc:VGNC:29738]	10	12436032	12464228	1
100125238	261.902	0.0794289	0.0960938	0.826577	0.408477	0.999875	ENSBTAG00000002072	ENSBTAT00000002680	ERCC2	NM_001103317	ERCC excision repair 2, TFIIH core complex helicase subunit [Source:VGNC Symbol;Acc:VGNC:28569]	18	52982422	53006219	-1
100125239	529.751	0.026259	0.057223	0.458888	0.646314	0.999875	ENSBTAG00000047780	ENSBTAT00000066105	CCDC127	NM_001103318	coiled-coil domain containing 127 [Source:VGNC Symbol;Acc:VGNC:26843]	20	71828109	71843714	1
100125264	32.749	0.0139105	0.681676	0.0204063	0.983719	0.999875	ENSBTAG00000003665	ENSBTAT00000043850	NUP210	NM_001191461	nucleoporin 210 [Source:VGNC Symbol;Acc:VGNC:32356]	22	58481421	58572816	1
100125267	27016.1	0.123518	0.170615	0.72396	0.46909	0.999875	ENSBTAG00000003636	ENSBTAT00000014997	LIPA	NM_001103323	lipase A, lysosomal acid type [Source:VGNC Symbol;Acc:VGNC:30904]	26	10952398	11082198	-1
100125276	1.80226	-0.39581	0.952027	-0.415755	0.67759	0.999875	ENSBTAG00000002908	ENSBTAT00000003777	GNG4	NM_001103324	G protein subunit gamma 4 [Source:VGNC Symbol;Acc:VGNC:29467]	28	8295602	8364199	-1
100125278	75.9371	-0.131871	0.328111	-0.40191	0.68775	0.999875	ENSBTAG00000047955	ENSBTAT00000064291	ZNF774	NM_001103325	zinc finger protein 774 [Source:VGNC Symbol;Acc:VGNC:50169]	21	22235676	22244051	-1
100125281	1735.05	0.103782	0.461178	0.225037	0.82195	0.999875	ENSBTAG00000014484	ENSBTAT00000019258	TMEM26	NM_001103163	transmembrane protein 26 [Source:VGNC Symbol;Acc:VGNC:36068]	28	17262964	17324416	-1
100125282	39.086	0.12626	0.971375	0.129981	0.896581	0.999875	ENSBTAG00000047914	ENSBTAT00000064500	CDHR5	NM_001103326	cadherin related family member 5 [Source:VGNC Symbol;Acc:VGNC:27112]	29	50687389	50694307	1
100125285	39.9928	-0.252934	0.211324	-1.1969	0.231345	0.999875	ENSBTAG00000051238	ENSBTAT00000083786	SNX21	NM_001103328	sorting nexin family member 21 [Source:NCBI gene;Acc:100125285]	13	74603457	74608558	1
100125286	975.884	-0.00319125	0.254372	-0.0125456	0.98999	0.999875	ENSBTAG00000009680	ENSBTAT00000012768	FAM177A1	NM_001103329	family with sequence similarity 177 member A1 [Source:VGNC Symbol;Acc:VGNC:50064]	21	45352820	45368962	1
100125287	197.163	0.0068744	0.233166	0.0294829	0.976479	0.999875	ENSBTAG00000008399	ENSBTAT00000054868	ATRIP	NM_001103330	ATR interacting protein [Source:VGNC Symbol;Acc:VGNC:50170]	22	51401422	51419086	-1
100125289	885.469	-0.0281204	0.131865	-0.213251	0.831131	0.999875	ENSBTAG00000003925	ENSBTAT00000005121	C9H6orf120	NM_001103331	chromosome 9 C6orf120 homolog [Source:VGNC Symbol;Acc:VGNC:53783]	9	103492823	103495427	1
100125299	80.7027	-0.0884027	0.211569	-0.417843	0.676062	0.999875	ENSBTAG00000021723	ENSBTAT00000028957	EME1	NM_001103332	essential meiotic structure-specific endonuclease 1 [Source:VGNC Symbol;Acc:VGNC:28470]	19	36298493	36304862	-1
100125300	4.99311	-0.087401	0.347844	-0.251265	0.801609	0.999875	ENSBTAG00000003393	ENSBTAT00000002776	CCDC157	NM_001103333	coiled-coil domain containing 157 [Source:VGNC Symbol;Acc:VGNC:26861]	17	69364493	69376681	1
100125302	9.67046	0.572731	0.363606	1.57514	0.115224	0.999875	ENSBTAG00000011445	ENSBTAT00000015212	TMEM8B	NM_001103335	transmembrane protein 8B [Source:VGNC Symbol;Acc:VGNC:36124]	8	60003644	60027284	1
100125303	404.06	0.0764551	0.32783	0.233216	0.815594	0.999875	ENSBTAG00000010246	ENSBTAT00000013535	GRTP1	NM_001103336	growth hormone regulated TBC protein 1 [Source:VGNC Symbol;Acc:VGNC:29668]	12	86605075	86623712	-1
100125304	163.334	-0.331972	0.232907	-1.42534	0.154058	0.999875	ENSBTAG00000038487	ENSBTAT00000052047	ZNF613	NM_001103337	zinc finger protein 613 [Source:VGNC Symbol;Acc:VGNC:50111]	18	57807061	57816044	1
100125305	263.558	-0.041717	0.116319	-0.358643	0.719862	0.999875	ENSBTAG00000048041	ENSBTAT00000081801	ACTR1B	NM_001103338	ARP1 actin related protein 1 homolog B [Source:VGNC Symbol;Acc:VGNC:54395]	11	2963146	2974226	-1
100125306	371.04	0.0422479	0.0743266	0.568409	0.569757	0.999875	ENSBTAG00000005526	ENSBTAT00000063544	COG5		component of oligomeric golgi complex 5 [Source:VGNC Symbol;Acc:VGNC:53634]	4	48291963	48507532	-1
100125307	319.989	0.193302	0.202834	0.953009	0.340586	0.999875	ENSBTAG00000016910	ENSBTAT00000080725	EEF1AKMT3		EEF1A lysine methyltransferase 3 [Source:VGNC Symbol;Acc:VGNC:50099]	5	55685470	55699636	-1
100125308	344.791	-0.0662141	0.160579	-0.412347	0.680085	0.999875	ENSBTAG00000040575	ENSBTAT00000069652	KCTD5		potassium channel tetramerization domain containing 5 [Source:VGNC Symbol;Acc:VGNC:30513]	25	2102108	2122816	1
100125309	3597.24	-0.356119	0.167995	-2.11982	0.0340215	0.999875	ENSBTAG00000045877	ENSBTAT00000084046	TSC22D3		TSC22 domain family member 3 [Source:NCBI gene;Acc:100125309]	X	56329795	56397086	-1
100125310	170.563	-0.030096	0.15988	-0.188241	0.850687	0.999875	ENSBTAG00000013750	ENSBTAT00000049158	B3GALNT2	NM_001103343	beta-1,3-N-acetylgalactosaminyltransferase 2 [Source:VGNC Symbol;Acc:VGNC:26371]	28	8187545	8253106	-1
100125312	554.611	0.0693694	0.131296	0.528345	0.59726	0.999875	ENSBTAG00000005682	ENSBTAT00000070267	UBAC2		UBA domain containing 2 [Source:VGNC Symbol;Acc:VGNC:36568]	12	76079653	76300630	1
100125314	118.016	0.0176111	0.116071	0.151727	0.879402	0.999875	ENSBTAG00000046173	ENSBTAT00000064352	ALG12	NM_001103346	ALG12, alpha-1,6-mannosyltransferase [Source:VGNC Symbol;Acc:VGNC:25825]	5	119303243	119312093	-1
100125315	1.63753	0.478696	0.906978	0.527793	0.597643	0.999875	ENSBTAG00000016349	ENSBTAT00000085356	TEAD2		TEA domain transcription factor 2 [Source:VGNC Symbol;Acc:VGNC:35725]	18	55815647	55841503	-1
100125317	2760.91	0.0433241	0.216582	0.200036	0.841452	0.999875	ENSBTAG00000015716	ENSBTAT00000020878	ERO1A	NM_001103348	endoplasmic reticulum oxidoreductase 1 alpha [Source:VGNC Symbol;Acc:VGNC:28594]	10	11498442	11548825	1
100125318	4839.79	0.0380014	0.099376	0.3824	0.702165	0.999875	ENSBTAG00000015034	ENSBTAT00000020011	IK	NM_001103349	IK cytokine [Source:VGNC Symbol;Acc:VGNC:30100]	7	51780969	51793195	1
100125320	89.2613	-0.317385	0.277375	-1.14425	0.252521	0.999875	ENSBTAG00000047715	ENSBTAT00000064376	TPRN	NM_001103350	taperin [Source:NCBI gene;Acc:100125320]	11	106213509	106221057	-1
100125389	21.15	-0.0893654	0.36315	-0.246084	0.805617	0.999875	ENSBTAG00000034441	ENSBTAT00000075886	MACROD2	NM_001105029	MACRO domain containing 2 [Source:NCBI gene;Acc:100125389]	13	9649910	9878797	1
100125390	244.174	0.0927173	0.180537	0.513565	0.607556	0.999875	ENSBTAG00000011879	ENSBTAT00000015761	B4GALT2		beta-1,4-galactosyltransferase 2 [Source:VGNC Symbol;Acc:VGNC:26389]	3	102069299	102079762	-1
100125413	569.072	-0.00455209	0.0981491	-0.0463793	0.963008	0.999875	ENSBTAG00000046204	ENSBTAT00000065604	ZNF705A	NM_001105032	zinc finger protein 705A [Source:NCBI gene;Acc:100125413]	27	6119983	6125684	1
100125414	100.939	-0.36929	0.637033	-0.579703	0.562115	0.999875	ENSBTAG00000047448	ENSBTAT00000065695	C25H16orf54	NM_001105033	chromosome 25 C16orf54 homolog [Source:VGNC Symbol;Acc:VGNC:52686]	25	26478204	26480893	1
100125416	423.886	0.0467324	0.0813255	0.574633	0.565539	0.999875	ENSBTAG00000002460	ENSBTAT00000037228	ACTL6A	NM_001105035	actin like 6A [Source:VGNC Symbol;Acc:VGNC:25575]	1	87536382	87567798	-1
100125578	57.0981	0.259707	0.154284	1.68331	0.0923151	0.999875	ENSBTAG00000032121	ENSBTAT00000045567	SUGCT	NM_001105036	succinyl-CoA:glutarate-CoA transferase [Source:VGNC Symbol;Acc:VGNC:35462]	4	80159127	80928936	-1
100125579	3.92692	-1.56557	0.676797	-2.31321	0.0207114	0.999875	ENSBTAG00000031352	ENSBTAT00000069078	ZNF554		zinc finger protein 554 [Source:VGNC Symbol;Acc:VGNC:37301]	7	20868563	20873708	-1
100125581	215.505	0.020107	0.116075	0.173224	0.862475	0.999875	ENSBTAG00000047954	ENSBTAT00000031011	ZNF75D		zinc finger protein 75D [Source:NCBI gene;Acc:100125581]	X	18909568	18949314	1
100125591	444.947	0.0596471	0.344497	0.173142	0.862539	0.999875	ENSBTAG00000047680	ENSBTAT00000065006	IRF7	NM_001105040	interferon regulatory factor 7 [Source:VGNC Symbol;Acc:VGNC:30278]	29	50695300	50698405	1
100125592	316.864	0.105411	0.156921	0.671744	0.501747	0.999875	ENSBTAG00000054061	ENSBTAT00000067857	RUSC1		RUN and SH3 domain containing 1 [Source:NCBI gene;Acc:100125592]	3	15301261	15310732	-1
100125601	17.2162	-0.178686	0.265894	-0.672021	0.50157	0.999875	ENSBTAG00000006777	ENSBTAT00000008914	TLCD1	NM_001105042	TLC domain containing 1 [Source:VGNC Symbol;Acc:VGNC:35887]	19	20148802	20151236	-1
100125760	852.183	0.132379	0.282904	0.467931	0.639834	0.999875	ENSBTAG00000047958	ENSBTAT00000064726	DPP7	NM_001105043	dipeptidyl peptidase 7 [Source:VGNC Symbol;Acc:VGNC:28188]	11	106130453	106134589	-1
100125761	3.27755	0.44885	0.5094	0.881135	0.378245	0.999875	ENSBTAG00000035144	ENSBTAT00000066297	PLCXD1	NM_001105044	phosphatidylinositol-specific phospholipase C, X domain containing 1 [Source:NCBI gene;Acc:100125761]	1	88340909	88350179	1
100125763	19.9762	-0.28282	0.593856	-0.476243	0.633901	0.999875	ENSBTAG00000011338	ENSBTAT00000015066	NREP	NM_001105045	neuronal regeneration related protein [Source:NCBI gene;Acc:100125763]	10	2213062	2245525	1
100125776	1.41622	-1.30846	0.859891	-1.52165	0.128096	0.999875	NA	NA	NA	NA	NA	NA	NA	NA	NA
100125777	165.291	0.086065	0.185951	0.462836	0.643482	0.999875	ENSBTAG00000012751	ENSBTAT00000068367	BTBD6		BTB domain containing 6 [Source:VGNC Symbol;Acc:VGNC:26591]	21	69573709	69577210	1
100125778	511.163	0.0231695	0.0730061	0.317363	0.750968	0.999875	ENSBTAG00000018884	ENSBTAT00000054269	RING1	NM_001105051	ring finger protein 1 [Source:VGNC Symbol;Acc:VGNC:33977]	23	7395562	7399722	1
100125779	1327.7	0.0669594	0.0784454	0.85358	0.393338	0.999875	ENSBTAG00000016979	ENSBTAT00000022580	PCYT1A	NM_001105052	phosphate cytidylyltransferase 1, choline, alpha [Source:VGNC Symbol;Acc:VGNC:32652]	1	70824603	70878013	-1
100125834	8330.9	0.0481329	0.182904	0.263159	0.792428	0.999875	ENSBTAG00000038375	ENSBTAT00000052503	STOM	NM_001105473	stomatin [Source:VGNC Symbol;Acc:VGNC:35409]	8	110740235	110772767	-1
100125835	1160.57	0.0617497	0.260975	0.236612	0.812958	0.999875	ENSBTAG00000002783	ENSBTAT00000044517	PCYOX1	NM_001105474	prenylcysteine oxidase 1 [Source:VGNC Symbol;Acc:VGNC:32650]	11	68588196	68599750	1
100125836	284.681	0.110691	0.0871816	1.26966	0.204206	0.999875	ENSBTAG00000047031	ENSBTAT00000068353	WDR5		WD repeat domain 5 [Source:NCBI gene;Acc:100125836]	11	104868346	104884495	1
100125876	1366.38	-0.00734823	0.120629	-0.0609159	0.951426	0.999875	ENSBTAG00000006364	ENSBTAT00000008351	GLMP	NM_001105476	glycosylated lysosomal membrane protein [Source:VGNC Symbol;Acc:VGNC:29409]	3	14506327	14509256	1
100125877	704.032	0.0547774	0.0729355	0.751039	0.452629	0.999875	ENSBTAG00000040384	ENSBTAT00000002841	POLR2M	NM_001105477	RNA polymerase II subunit M [Source:VGNC Symbol;Acc:VGNC:55134]	10	52583620	52591121	-1
100125878	7.86496	0.635939	0.617169	1.03041	0.302816	0.999875	ENSBTAG00000052794	ENSBTAT00000067325	SSLP1	NM_001105478	secreted seminal-vesicle Ly-6 protein 1 [Source:NCBI gene;Acc:100125878]	29	29084974	29092470	1
100125879	295.407	-0.208994	0.10743	-1.9454	0.0517274	0.999875	ENSBTAG00000053873	ENSBTAT00000047039	RRP36	NM_001105479	ribosomal RNA processing 36 [Source:NCBI gene;Acc:100125879]	23	16661624	16665996	1
100125880	113.364	0.0655532	0.142724	0.459301	0.646018	0.999875	ENSBTAG00000006195	ENSBTAT00000008137	C29H11orf68	NM_001105480	chromosome 29 C11orf68 homolog [Source:VGNC Symbol;Acc:VGNC:56258]	29	44025896	44029041	-1
100125881	3554.9	-0.010639	0.107913	-0.0985888	0.921465	0.999875	ENSBTAG00000038696	ENSBTAT00000021408	RAB8A	NM_001105481	RAB8A, member RAS oncogene family [Source:VGNC Symbol;Acc:VGNC:33662]	7	6874691	6895044	-1
100125882	495.106	-0.0208295	0.099247	-0.209876	0.833765	0.999875	ENSBTAG00000015136	ENSBTAT00000030485	AARSD1	NM_001038073	alanyl-tRNA synthetase domain containing 1 [Source:NCBI gene;Acc:100125882]	19	42993675	43002885	-1
100125883	320.636	-0.0508044	0.168804	-0.300966	0.76344	0.999875	ENSBTAG00000010511	ENSBTAT00000013893	KAT8	NM_001105483	lysine acetyltransferase 8 [Source:VGNC Symbol;Acc:VGNC:30404]	25	27217760	27228735	1
100125914	430.958	-0.0268267	0.159503	-0.168189	0.866434	0.999875	ENSBTAG00000003076	ENSBTAT00000004003	NT5DC1	NM_001105485	5'-nucleotidase domain containing 1 [Source:VGNC Symbol;Acc:VGNC:32294]	9	34459444	34566772	-1
100125917	299.215	0.0870614	0.106451	0.817855	0.41344	0.999875	ENSBTAG00000001762	ENSBTAT00000077838	RFXANK		regulatory factor X associated ankyrin containing protein [Source:VGNC Symbol;Acc:VGNC:33900]	7	4059596	4064801	-1
100125919	5.93898	-0.220185	0.884899	-0.248825	0.803496	0.999875	ENSBTAG00000046140	ENSBTAT00000065575	NPDC1	NM_001105489	neural proliferation, differentiation and control 1 [Source:VGNC Symbol;Acc:VGNC:55066]	11	106072818	106080084	-1
100125921	211.175	0.0837737	0.154577	0.541953	0.587851	0.999875	ENSBTAG00000051448	ENSBTAT00000073255	TMEM9	NM_001105491	transmembrane protein 9 [Source:NCBI gene;Acc:100125921]	16	79675900	79688109	-1
100125922	990.809	0.02145	0.0894791	0.239721	0.810547	0.999875	ENSBTAG00000009307	ENSBTAT00000012259	RER1	NM_001105492	retention in endoplasmic reticulum sorting receptor 1 [Source:VGNC Symbol;Acc:VGNC:33871]	16	50442765	50452928	-1
100125923	56.835	-0.276133	0.15532	-1.77783	0.0754311	0.999875	ENSBTAG00000012609	ENSBTAT00000016742	SCO2	NM_001105493	SCO cytochrome oxidase deficient homolog 2 (yeast) [Source:NCBI gene;Acc:100125923]	5	119822433	119824250	-1
100125924	1.63798	0.116142	0.64259	0.180741	0.856571	0.999875	ENSBTAG00000015567	ENSBTAT00000020681	TIMM44	NM_001192654	translocase of inner mitochondrial membrane 44 [Source:VGNC Symbol;Acc:VGNC:49577]	7	16680584	16695716	-1
100125925	14.4793	0.345633	0.325795	1.06089	0.288739	0.999875	ENSBTAG00000030864	ENSBTAT00000066406	FAM228B		family with sequence similarity 228 member B [Source:NCBI gene;Acc:100125925]	11	74947557	74974106	-1
100125926	1073.87	0.141208	0.0996337	1.41727	0.156404	0.999875	ENSBTAG00000035030	ENSBTAT00000049503	TMED7	NM_001105496	transmembrane p24 trafficking protein 7 [Source:VGNC Symbol;Acc:VGNC:55150]	10	4461911	4471313	-1
100125927	674.54	0.126373	0.115875	1.0906	0.27545	0.999875	ENSBTAG00000046493	ENSBTAT00000064656	PDCD6	NM_001105497	programmed cell death 6 [Source:VGNC Symbol;Acc:VGNC:32663]	20	71780646	71796533	-1
100125928	8.0073	-0.419297	0.420027	-0.998262	0.318152	0.999875	NA	NA	NA	NA	NA	NA	NA	NA	NA
100125937	157.03	-0.00448095	0.401136	-0.0111707	0.991087	0.999875	ENSBTAG00000016821	ENSBTAT00000022377	SNX22	NM_001105500	sorting nexin 22 [Source:VGNC Symbol;Acc:VGNC:35102]	10	45824595	45830579	-1
100125938	592.257	0.0221725	0.150763	0.147068	0.883078	0.999875	ENSBTAG00000046033	ENSBTAT00000078151	UBFD1	NM_001105501	ubiquitin family domain containing 1 [Source:VGNC Symbol;Acc:VGNC:36605]	25	21228703	21240606	1
100125939	217.987	-0.100294	0.115846	-0.865757	0.386624	0.999875	ENSBTAG00000005058	ENSBTAT00000085646	C18H16orf70		chromosome 18 C16orf70 homolog [Source:VGNC Symbol;Acc:VGNC:49175]	18	34758682	34788087	1
100125940	310.427	-0.0716952	0.103073	-0.695575	0.486695	0.999875	ENSBTAG00000001415	ENSBTAT00000073058	THOC6		THO complex 6 [Source:VGNC Symbol;Acc:VGNC:35842]	25	2441636	2444374	1
100125942	515.145	0.144825	0.232772	0.622178	0.533825	0.999875	ENSBTAG00000031185	ENSBTAT00000044161	ATRAID	NM_001105505	all-trans retinoic acid induced differentiation factor [Source:VGNC Symbol;Acc:VGNC:54408]	11	72414856	72419512	-1
100125943	19.8933	0.354541	0.406157	0.872917	0.382708	0.999875	ENSBTAG00000031306	ENSBTAT00000044362	PLSCR1	NM_001105506	phospholipid scramblase 1 [Source:NCBI gene;Acc:100125943]	1	122041887	122092789	1
100125944	1.56189	-0.388969	0.877038	-0.443503	0.657402	0.999875	ENSBTAG00000046666	ENSBTAT00000063037	TTC9B	NM_001105507	tetratricopeptide repeat domain 9B [Source:VGNC Symbol;Acc:VGNC:36482]	18	49612763	49615615	-1
100125945	422.166	0.062296	0.0939403	0.663145	0.507238	0.999875	ENSBTAG00000038151	ENSBTAT00000052334	ELOF1	NM_001105508	elongation factor 1 homolog [Source:VGNC Symbol;Acc:VGNC:28446]	7	15896010	15902152	-1
100126041	4158.26	0.0494242	0.0602083	0.820887	0.411711	0.999875	ENSBTAG00000004333	ENSBTAT00000005672	COPA	NM_001105645	coatomer protein complex subunit alpha [Source:VGNC Symbol;Acc:VGNC:27592]	3	9350633	9394688	1
100126042	419.807	0.0300582	0.199311	0.15081	0.880125	0.999875	ENSBTAG00000030335	ENSBTAT00000020285	ALDH4A1	NM_001105646	aldehyde dehydrogenase 4 family member A1 [Source:VGNC Symbol;Acc:VGNC:25815]	2	133756949	133790322	1
100126043	18.5972	-0.0355249	0.260118	-0.136572	0.891369	0.999875	NA	NA	NA	NA	NA	NA	NA	NA	NA
100126045	3.31521	-0.552321	0.640992	-0.861666	0.388871	0.999875	ENSBTAG00000048125	ENSBTAT00000063714	ENTPD2	NM_001105648	ectonucleoside triphosphate diphosphohydrolase 2 [Source:VGNC Symbol;Acc:VGNC:28509]	11	106080954	106086455	-1
100126046	70.51	0.0375907	0.247073	0.152144	0.879073	0.999875	ENSBTAG00000046111	ENSBTAT00000065840	ZNF444	NM_001105649	zinc finger protein 444 [Source:NCBI gene;Acc:100126046]	18	63526743	63535355	1
100126047	64.2905	-0.236944	0.218118	-1.08631	0.277342	0.999875	ENSBTAG00000005695	ENSBTAT00000072970	NUDT6		nudix hydrolase 6 [Source:VGNC Symbol;Acc:VGNC:32340]	17	34747124	34807159	1
100126049	10.9299	-0.0906099	0.36682	-0.247015	0.804897	0.999875	ENSBTAG00000048010	ENSBTAT00000063951	NUDT14	NM_001105652	nudix hydrolase 14 [Source:VGNC Symbol;Acc:VGNC:32328]	21	69532009	69539133	-1
100126052	101.174	-0.0642098	0.133639	-0.480472	0.630892	0.999875	ENSBTAG00000009163	ENSBTAT00000012078	TMEM234	NM_001105654	transmembrane protein 234 [Source:VGNC Symbol;Acc:VGNC:36047]	2	121306084	121311470	1
100126055	306.289	-0.0672528	0.131184	-0.512662	0.608188	0.999875	ENSBTAG00000047376	ENSBTAT00000063342	PIN4	NM_001105657	peptidylprolyl cis/trans isomerase, NIMA-interacting 4 [Source:VGNC Symbol;Acc:VGNC:32903]	X	78475622	78484845	-1
100126076	493.705	0.0572914	0.16999	0.337028	0.736096	0.999875	ENSBTAG00000007099	ENSBTAT00000055864	AP1G2		adaptor related protein complex 1 subunit gamma 2 [Source:VGNC Symbol;Acc:VGNC:25978]	10	21380886	21389479	1
100126170	627.705	-0.0668156	0.146926	-0.454757	0.649284	0.999875	ENSBTAG00000046359	ENSBTAT00000066052	PHRF1	NM_001109963	PHD and ring finger domains 1 [Source:VGNC Symbol;Acc:VGNC:32847]	29	50698199	50722052	-1
100126179	151.001	-0.29766	0.240139	-1.23953	0.215149	0.999875	ENSBTAG00000054437	ENSBTAT00000075761	ZNF75A	NM_001109965	zinc finger protein 75a [Source:NCBI gene;Acc:100126179]	25	2758426	2763117	1
100126182	151.583	-0.292278	0.149273	-1.95802	0.0502282	0.999875	ENSBTAG00000015253	ENSBTAT00000020289	COX19	NM_001109966	cytochrome c oxidase assembly factor COX19 [Source:VGNC Symbol;Acc:VGNC:27632]	25	41758511	41764100	1
100126247	45.7213	0.101655	0.169365	0.60021	0.548366	0.999875	ENSBTAG00000053923	ENSBTAT00000069859	EXOSC6	NM_001110189	exosome component 6 [Source:NCBI gene;Acc:100126247]	18	1814292	1815579	1
100126272	918.581	0.0503819	0.25171	0.200158	0.841357	0.999875	ENSBTAG00000038195	ENSBTAT00000056635	CD302	NM_001110191	CD302 molecule [Source:VGNC Symbol;Acc:VGNC:55333]	2	36552660	36579199	1
100126443	20.1906	-0.124571	0.251705	-0.494908	0.620665	0.999875	ENSBTAG00000008175	ENSBTAT00000010747	ZNF713	NM_001110444	zinc finger protein 713 [Source:VGNC Symbol;Acc:VGNC:37338]	25	27624063	27637076	1
100126444	14.2915	-0.180355	0.540351	-0.333775	0.73855	0.999875	ENSBTAG00000040512	ENSBTAT00000055137	PCP4L1	NM_001110445	Purkinje cell protein 4 like 1 [Source:VGNC Symbol;Acc:VGNC:32645]	3	8231447	8258195	-1
100126445	250.974	0.136925	0.147026	0.931298	0.3517	0.999875	ENSBTAG00000047299	ENSBTAT00000065888	DGCR6L	NM_001110446	DiGeorge syndrome critical region gene 6 like [Source:NCBI gene;Acc:100126445]	17	73123908	73128286	-1
100126544	71.8691	0.0906552	0.201318	0.450308	0.652488	0.999875	ENSBTAG00000034519	ENSBTAT00000048901		NM_001110447	uncharacterized LOC100126544 [Source:NCBI gene;Acc:100126544]	23	8322845	8325565	-1
100134966	491.672	0.0623214	0.0963524	0.646807	0.517757	0.999875	ENSBTAG00000005533	ENSBTAT00000007277	PPP2R5D	NM_001206358	protein phosphatase 2 regulatory subunit B'delta [Source:VGNC Symbol;Acc:VGNC:33263]	23	16629759	16653065	1
100135053	106.107	-0.0797801	0.182086	-0.438146	0.661281	0.999875	ENSBTAG00000021222	ENSBTAT00000002792	ZNF771	NM_001113729	zinc finger protein 771 [Source:VGNC Symbol;Acc:VGNC:37342]	25	26583806	26592180	1
100135054	481.685	0.00599635	0.0911225	0.0658054	0.947533	0.999875	ENSBTAG00000012600	ENSBTAT00000016732	GTF3A	NM_001113572	general transcription factor IIIA [Source:VGNC Symbol;Acc:VGNC:29701]	12	32485688	32495663	-1
100137087	25.2551	-0.0244555	0.19704	-0.124115	0.901225	0.999875	ENSBTAG00000046607	ENSBTAT00000008929	JMJD7	NM_001114658	jumonji domain containing 7 [Source:VGNC Symbol;Acc:VGNC:55118]	10	37222172	37228629	1
100137723	188.894	-0.0798136	0.134823	-0.591989	0.553858	0.999875	ENSBTAG00000046757	ENSBTAT00000054213	GTF2H4	NM_001101057	general transcription factor IIH subunit 4 [Source:VGNC Symbol;Acc:VGNC:29697]	23	28159277	28166226	-1
100137734	7198.95	0.142173	0.389368	0.365139	0.715008	0.999875	ENSBTAG00000001066	ENSBTAT00000001412	PILRA	NM_001206350	paired immunoglobin like type 2 receptor alpha [Source:NCBI gene;Acc:100137734]	25	36137411	36154811	-1
100137737	24.2017	-0.0758008	0.252581	-0.300105	0.764097	0.999875	ENSBTAG00000019634	ENSBTAT00000026157	PIDD1	NM_001191487	p53-induced death domain protein 1 [Source:VGNC Symbol;Acc:VGNC:32863]	29	50562017	50567664	1
100137749	3.86529	0.814926	0.657609	1.23923	0.215262	0.999875	NA	NA	NA	NA	NA	NA	NA	NA	NA
100137763	208.332	0.213263	0.117065	1.82175	0.0684927	0.999875	ENSBTAG00000047004	ENSBTAT00000063897	UMAD1		UBAP1-MVB12-associated (UMA) domain containing 1 [Source:NCBI gene;Acc:100137763]	4	15734909	15991563	1
100137803	6.87437	0.118734	0.644049	0.184356	0.853734	0.999875	ENSBTAG00000018965	ENSBTAT00000025245	PRDM16		PR/SET domain 16 [Source:VGNC Symbol;Acc:VGNC:33294]	16	49578396	49632261	-1
100137827	558.737	0.038379	0.0804972	0.476775	0.633522	0.999875	ENSBTAG00000020861	ENSBTAT00000027794	CHAMP1	NM_001205506	chromosome alignment maintaining phosphoprotein 1 [Source:VGNC Symbol;Acc:VGNC:27268]	12	87088127	87097222	1
100137840	19.1441	-0.164846	0.373217	-0.441689	0.658714	0.999875	ENSBTAG00000002564	ENSBTAT00000003326	DLG4	NM_001191307	discs large MAGUK scaffold protein 4 [Source:VGNC Symbol;Acc:VGNC:28086]	19	26909315	26932146	-1
100137841	39.6154	-0.473097	0.373687	-1.26603	0.205504	0.999875	NA	NA	NA	NA	NA	NA	NA	NA	NA
100137855	347.511	0.00386634	0.114611	0.0337344	0.973089	0.999875	ENSBTAG00000003541	ENSBTAT00000004602	ZNF614		zinc finger protein 614 [Source:VGNC Symbol;Acc:VGNC:37313]	18	57852499	57858521	1
100137872	862.762	-0.00110398	0.282408	-0.00390917	0.996881	0.999875	ENSBTAG00000017788	ENSBTAT00000023654	AKT3	NM_001191309	AKT serine/threonine kinase 3 [Source:VGNC Symbol;Acc:VGNC:25800]	16	33368079	33633753	1
100137953	1436.04	0.127066	0.248167	0.512017	0.608639	0.999875	ENSBTAG00000011936	ENSBTAT00000061642	ATP8B4		ATPase phospholipid transporting 8B4 (putative) [Source:NCBI gene;Acc:100137953]	10	60137819	60430447	1
100137960	26.3154	-0.352192	0.600386	-0.586609	0.557466	0.999875	ENSBTAG00000046454	ENSBTAT00000064479	DYTN		dystrotelin [Source:VGNC Symbol;Acc:VGNC:52765]	2	94944568	95001285	-1
100137974	11.5822	0.0325272	0.283081	0.114904	0.908521	0.999875	ENSBTAG00000016937	ENSBTAT00000081172	C7H19orf67		chromosome 7 C19orf67 homolog [Source:VGNC Symbol;Acc:VGNC:54413]	7	11611606	11618492	1
100137993	43.4876	-0.112512	0.31047	-0.362392	0.717059	0.999875	ENSBTAG00000018467	ENSBTAT00000024578	BBOF1		basal body orientation factor 1 [Source:VGNC Symbol;Acc:VGNC:26431]	10	85384726	85426894	1
100138017	1421.17	0.0371804	0.0945431	0.393264	0.694124	0.999875	ENSBTAG00000011425	ENSBTAT00000015189	PTPRA	NM_001206499	protein tyrosine phosphatase, receptor type A [Source:VGNC Symbol;Acc:VGNC:33544]	13	52139610	52310545	-1
100138035	521.392	-0.00966429	0.125103	-0.0772509	0.938424	0.999875	ENSBTAG00000030589	ENSBTAT00000043202	TMCO6	NM_001205514	transmembrane and coiled-coil domains 6 [Source:VGNC Symbol;Acc:VGNC:35933]	7	51772645	51778631	1
100138038	962.87	0.0288196	0.129864	0.221922	0.824375	0.999875	ENSBTAG00000014161	ENSBTAT00000018822	ARMC10		armadillo repeat containing 10 [Source:VGNC Symbol;Acc:VGNC:50079]	4	44363508	44428499	1
100138040	1110.92	-0.0600565	0.0968411	-0.620155	0.535156	0.999875	ENSBTAG00000005550	ENSBTAT00000007299	SOS2		SOS Ras/Rho guanine nucleotide exchange factor 2 [Source:VGNC Symbol;Acc:VGNC:54490]	10	43053808	43157640	-1
100138069	4.31101	0.271213	0.644407	0.420872	0.673848	0.999875	ENSBTAG00000005184	ENSBTAT00000006831	TP53TG5		TP53 target 5 [Source:VGNC Symbol;Acc:VGNC:36239]	13	73717980	73720596	-1
100138099	114.508	-0.203302	0.214512	-0.947742	0.343261	0.999875	ENSBTAG00000018625	ENSBTAT00000026911	ZNF263	NM_001205513	zinc finger protein 263 [Source:VGNC Symbol;Acc:VGNC:37234]	25	2737629	2744243	1
100138100	490.154	-0.0594834	0.108292	-0.549286	0.582809	0.999875	ENSBTAG00000000098	ENSBTAT00000000107	SETDB1	NM_001191388	SET domain bifurcated 1 [Source:VGNC Symbol;Acc:VGNC:34499]	3	19801955	19834258	-1
100138102	1147.22	-0.0520003	0.101148	-0.514099	0.607182	0.999875	ENSBTAG00000034436	ENSBTAT00000039221	PDPK1		3-phosphoinositide dependent protein kinase 1 [Source:NCBI gene;Acc:100138102]	25	2036248	2096458	1
100138147	1.45529	-0.265659	0.783742	-0.338963	0.734638	0.999875	ENSBTAG00000019134	ENSBTAT00000025471	NEK5		NIMA related kinase 5 [Source:VGNC Symbol;Acc:VGNC:31996]	12	21443115	21543353	-1
100138150	1978.88	0.0408338	0.125882	0.324381	0.74565	0.999875	ENSBTAG00000020277	ENSBTAT00000027023	PPP2R1B		protein phosphatase 2 scaffold subunit Abeta [Source:VGNC Symbol;Acc:VGNC:33254]	15	22055674	22090012	-1
100138153	237.543	0.0567952	0.166151	0.34183	0.732479	0.999875	ENSBTAG00000010846	ENSBTAT00000014394	CNNM3		cyclin and CBS domain divalent metal cation transport mediator 3 [Source:VGNC Symbol;Acc:VGNC:27512]	11	2763444	2794689	1
100138159	44.1117	-0.0184623	0.371237	-0.0497318	0.960336	0.999875	ENSBTAG00000008996	ENSBTAT00000081845	SFI1		SFI1 centrin binding protein [Source:VGNC Symbol;Acc:VGNC:34514]	17	70236410	70322746	1
100138178	1750.8	0.036477	0.0774766	0.470814	0.637774	0.999875	ENSBTAG00000018802	ENSBTAT00000043423	UBE2Z	NM_001205486	ubiquitin conjugating enzyme E2 Z [Source:VGNC Symbol;Acc:VGNC:36598]	19	37596244	37611744	-1
100138230	1593.64	-0.00936747	0.138332	-0.0677175	0.946011	0.999875	ENSBTAG00000017212	ENSBTAT00000022876	HYPK	NM_001206386	huntingtin interacting protein K [Source:VGNC Symbol;Acc:VGNC:30015]	21	55420598	55421853	1
100138261	19.2213	-0.0629075	0.366632	-0.171582	0.863766	0.999875	ENSBTAG00000051989	ENSBTAT00000086934	C17orf100		chromosome 19 C17orf100 homolog [Source:NCBI gene;Acc:100138261]	19	25228423	25228800	-1
100138267	509.709	0.00680562	0.0876103	0.0776806	0.938082	0.999875	ENSBTAG00000000131	ENSBTAT00000000143	SENP3	NM_001191374	SUMO specific peptidase 3 [Source:NCBI gene;Acc:100138267]	19	27296635	27304659	1
100138286	35.302	-0.0617905	0.672743	-0.0918485	0.926818	0.999875	ENSBTAG00000008705	ENSBTAT00000081591	CABLES1		Cdk5 and Abl enzyme substrate 1 [Source:VGNC Symbol;Acc:VGNC:26664]	24	33306982	33408139	-1
100138303	1.71793	0.966017	0.80995	1.19269	0.232992	0.999875	ENSBTAG00000008585	ENSBTAT00000011327	ARHGEF10		Rho guanine nucleotide exchange factor 10 [Source:VGNC Symbol;Acc:VGNC:26104]	27	1347269	1407799	1
100138309	24.9168	0.0354863	0.686956	0.0516574	0.958802	0.999875	NA	NA	NA	NA	NA	NA	NA	NA	NA
100138311	14435	0.0601941	0.170927	0.352162	0.724717	0.999875	ENSBTAG00000019872	ENSBTAT00000026477	PIK3AP1		phosphoinositide-3-kinase adaptor protein 1 [Source:VGNC Symbol;Acc:VGNC:54469]	26	17925643	18029878	-1
100138312	528.091	-0.00317735	0.177185	-0.0179324	0.985693	0.999875	ENSBTAG00000017258	ENSBTAT00000022939	ACSL3	NM_001205468	acyl-CoA synthetase long chain family member 3 [Source:VGNC Symbol;Acc:VGNC:25565]	2	111037664	111113602	1
100138313	143.32	-0.0111573	0.187014	-0.0596603	0.952426	0.999875	ENSBTAG00000038480	ENSBTAT00000055149	FPGT	NM_001191283	fucose-1-phosphate guanylyltransferase [Source:VGNC Symbol;Acc:VGNC:29109]	3	70600177	70608293	-1
100138335	126.236	-0.340348	0.279728	-1.21671	0.223714	0.999875	ENSBTAG00000054326	ENSBTAT00000071769	WDR5B		WD repeat domain 5B [Source:NCBI gene;Acc:100138335]	1	66864803	66866398	-1
100138339	29.6664	0.185186	0.238747	0.775655	0.437953	0.999875	ENSBTAG00000047166	ENSBTAT00000063014	SH2D7		SH2 domain containing 7 [Source:VGNC Symbol;Acc:VGNC:34562]	21	30475225	30484483	1
100138350	516.051	-0.0196036	0.0719095	-0.272614	0.78515	0.999875	ENSBTAG00000000978	ENSBTAT00000001294	ASH2L	NM_001205473	ASH2 like, histone lysine methyltransferase complex subunit [Source:VGNC Symbol;Acc:VGNC:49156]	27	33285825	33311648	1
100138353	2595.97	0.0277367	0.211174	0.131345	0.895502	0.999875	ENSBTAG00000011970	ENSBTAT00000070927	FNIP2		folliculin interacting protein 2 [Source:VGNC Symbol;Acc:VGNC:29069]	17	40112134	40236065	-1
100138386	1.60702	-0.538418	1.10826	-0.485821	0.627094	0.999875	NA	NA	NA	NA	NA	NA	NA	NA	NA
100138434	4.30145	0.196591	0.524998	0.37446	0.708062	0.999875	NA	NA	NA	NA	NA	NA	NA	NA	NA
100138449	253.02	-0.119868	0.0936544	-1.2799	0.200581	0.999875	NA	NA	NA	NA	NA	NA	NA	NA	NA
100138482	394.764	0.114964	0.323623	0.355239	0.72241	0.999875	ENSBTAG00000044049	ENSBTAT00000061312	ABHD12B		abhydrolase domain containing 12B [Source:VGNC Symbol;Acc:VGNC:25491]	10	43738868	43756260	1
100138505	1835.69	0.0656851	0.108741	0.60405	0.54581	0.999875	ENSBTAG00000006776	ENSBTAT00000008911	KIAA0930		KIAA0930 [Source:VGNC Symbol;Acc:VGNC:30560]	5	115617569	115654855	-1
100138541	2.17553	1.06342	0.833783	1.27542	0.20216	0.999875	ENSBTAG00000025071	ENSBTAT00000076940	TENM2		teneurin transmembrane protein 2 [Source:VGNC Symbol;Acc:VGNC:35742]	7	79741698	80302099	1
100138545	1384.07	-0.15314	0.308105	-0.497038	0.619162	0.999875	ENSBTAG00000015779	ENSBTAT00000070043	PML		promyelocytic leukemia [Source:NCBI gene;Acc:100138545]	21	34575149	34630988	-1
100138550	1744.17	0.0341603	0.107271	0.31845	0.750143	0.999875	ENSBTAG00000020653	ENSBTAT00000027525	FIP1L1		factor interacting with PAPOLA and CPSF1 [Source:VGNC Symbol;Acc:VGNC:53714]	6	68940818	69005828	1
100138565	303.543	0.0828751	0.219535	0.377503	0.7058	0.999875	ENSBTAG00000006601	ENSBTAT00000074936	KSR1		kinase suppressor of ras 1 [Source:VGNC Symbol;Acc:VGNC:30754]	19	19088871	19247444	1
100138604	1.49588	-1.01252	0.914522	-1.10716	0.268225	0.999875	ENSBTAG00000019884	ENSBTAT00000086520	PKD1L3		polycystin 1 like 3, transient receptor potential channel interacting [Source:VGNC Symbol;Acc:VGNC:32934]	18	39085074	39165547	1
100138621	195.837	-0.0377365	0.126918	-0.297329	0.766215	0.999875	ENSBTAG00000019518	ENSBTAT00000025999	ZNF513	NM_001191295	zinc finger protein 513 [Source:VGNC Symbol;Acc:VGNC:37292]	11	72283322	72286788	1
100138632	847.601	0.118236	0.104918	1.12693	0.25977	0.999875	ENSBTAG00000021449	ENSBTAT00000028594	DCAF13		DDB1 and CUL4 associated factor 13 [Source:VGNC Symbol;Acc:VGNC:53857]	14	61045415	61074814	-1
100138633	25.4779	0.201088	0.222324	0.904482	0.36574	0.999875	NA	NA	NA	NA	NA	NA	NA	NA	NA
100138660	1.94921	-0.295484	0.79784	-0.370354	0.711118	0.999875	NA	NA	NA	NA	NA	NA	NA	NA	NA
100138731	1.22917	0.224813	0.851836	0.263915	0.791845	0.999875	ENSBTAG00000020854	ENSBTAT00000027787	BCL6B	NM_001191366	BCL6B, transcription repressor [Source:VGNC Symbol;Acc:VGNC:57982]	19	26813394	26817380	1
100138748	435.104	-0.0934476	0.116031	-0.805365	0.420609	0.999875	ENSBTAG00000019215	ENSBTAT00000025584	THOC1	NM_001205480	THO complex 1 [Source:VGNC Symbol;Acc:VGNC:35840]	24	35184721	35223401	-1
100138767	4.70846	-0.159407	0.590846	-0.269795	0.787318	0.999875	ENSBTAG00000009714	ENSBTAT00000012813	ARHGAP33		Rho GTPase activating protein 33 [Source:VGNC Symbol;Acc:VGNC:26091]	18	46487531	46500286	1
100138783	98.713	-0.0849401	0.134661	-0.630771	0.528191	0.999875	ENSBTAG00000012485	ENSBTAT00000016565	SPOUT1		SPOUT domain containing methyltransferase 1 [Source:VGNC Symbol;Acc:VGNC:35231]	11	99296474	99305631	-1
100138828	239.406	-0.116613	0.128292	-0.908968	0.363367	0.999875	ENSBTAG00000005427	ENSBTAT00000007147	NRDE2	NM_001206507	NRDE-2, necessary for RNA interference, domain containing [Source:VGNC Symbol;Acc:VGNC:32259]	10	101875399	101923805	-1
100138861	63.1409	-0.0976643	0.13755	-0.710028	0.477687	0.999875	ENSBTAG00000014742	ENSBTAT00000019617	LRWD1	NM_001191469	leucine rich repeats and WD repeat domain containing 1 [Source:VGNC Symbol;Acc:VGNC:31048]	25	34581490	34588017	-1
100138870	1634.98	0.0297803	0.056945	0.522966	0.600998	0.999875	ENSBTAG00000008386	ENSBTAT00000067946	CLPX		caseinolytic mitochondrial matrix peptidase chaperone subunit [Source:VGNC Symbol;Acc:VGNC:27462]	10	12092543	12157468	-1
100138951	295.145	0.331794	0.40052	0.828409	0.407439	0.999875	ENSBTAG00000004608	ENSBTAT00000067922			CD33 antigen-like [Source:NCBI gene;Acc:100138951]	18	57101773	57132189	1
100138953	112.113	0.0986862	0.251128	0.392972	0.69434	0.999875	ENSBTAG00000004945	ENSBTAT00000006505	BBS7	NM_001191346	Bardet-Biedl syndrome 7 [Source:NCBI gene;Acc:100138953]	6	3385320	3423390	1
100138954	537.669	-0.248172	0.114982	-2.15836	0.0308998	0.999875	ENSBTAG00000031687	ENSBTAT00000044924			zinc finger protein 146 [Source:NCBI gene;Acc:100138954]	18	46874000	46874878	1
100138962	86.7816	-0.076175	0.166785	-0.456724	0.647869	0.999875	ENSBTAG00000016034	ENSBTAT00000021338	EXOSC5		exosome component 5 [Source:VGNC Symbol;Acc:VGNC:28660]	18	50532030	50541209	-1
100138971	215.433	-0.212352	0.137113	-1.54873	0.121446	0.999875	ENSBTAG00000000472	ENSBTAT00000000598	ZNF570	NM_001191353	zinc finger protein 570 [Source:VGNC Symbol;Acc:VGNC:50121]	18	47452859	47471033	1
100139027	1.91829	0.233287	0.681528	0.342299	0.732126	0.999875	ENSBTAG00000052255	ENSBTAT00000067843	TVP23A		trans-golgi network vesicle protein 23 homolog A [Source:NCBI gene;Acc:100139027]	25	9453238	9490183	-1
100139040	619.867	0.0369556	0.101586	0.363785	0.716018	0.999875	ENSBTAG00000033672	ENSBTAT00000073916	JMJD8		jumonji domain containing 8 [Source:NCBI gene;Acc:100139040]	25	586824	592182	-1
100139049	1.67475	0.669869	0.913661	0.73317	0.463455	0.999875	ENSBTAG00000054633	ENSBTAT00000080723	KLRC1	NM_001319883	killer cell lectin-like receptor subfamily C, member 1 [Source:NCBI gene;Acc:100139049]	5	99286439	99290988	-1
100139053	871.805	-0.0566918	0.205476	-0.275905	0.782621	0.999875	ENSBTAG00000010546	ENSBTAT00000080730	LIN54	NM_001205481	lin-54 DREAM MuvB core complex component [Source:VGNC Symbol;Acc:VGNC:30894]	6	97753005	97815165	-1
100139074	2077.84	-0.0643907	0.0922502	-0.698001	0.485177	0.999875	ENSBTAG00000044040	ENSBTAT00000061310	PDAP1		PDGFA associated protein 1 [Source:VGNC Symbol;Acc:VGNC:32655]	25	36994695	37003146	1
100139092	488.604	-0.51844	0.457105	-1.13418	0.256719	0.999875	ENSBTAG00000020144	ENSBTAT00000026831	GPR34		G protein-coupled receptor 34 [Source:VGNC Symbol;Acc:VGNC:29583]	X	101924660	101925790	-1
100139105	135.046	-0.0323744	0.209134	-0.154802	0.876977	0.999875	ENSBTAG00000002148	ENSBTAT00000073232	RAB3D	NM_001191375	RAB3D, member RAS oncogene family [Source:VGNC Symbol;Acc:VGNC:33652]	7	15736270	15747432	-1
100139115	320.457	0.0214512	0.119516	0.179484	0.857557	0.999875	ENSBTAG00000030384	ENSBTAT00000067855	SURF1		surfeit locus protein 1 [Source:NCBI gene;Acc:100139115]	11	104259371	104263171	-1
100139116	130.137	0.062181	0.46405	0.133996	0.893405	0.999875	ENSBTAG00000011091	ENSBTAT00000030846	SGIP1		SH3 domain GRB2 like endophilin interacting protein 1 [Source:VGNC Symbol;Acc:VGNC:34540]	3	78580351	78701895	-1
100139125	57.1194	0.200905	0.374737	0.536123	0.591873	0.999875	ENSBTAG00000010394	ENSBTAT00000013720	MCF2L2		MCF.2 cell line derived transforming sequence-like 2 [Source:VGNC Symbol;Acc:VGNC:31303]	1	83653154	83911446	1
100139141	3.51617	0.129629	0.643742	0.201368	0.840411	0.999875	ENSBTAG00000019633	ENSBTAT00000073785	SHROOM3	NM_001191524	shroom family member 3 [Source:VGNC Symbol;Acc:VGNC:34609]	6	91317426	91647743	1
100139154	335.801	-0.0512772	0.106953	-0.479438	0.631627	0.999875	ENSBTAG00000018970	ENSBTAT00000084206	XPO5		exportin 5 [Source:VGNC Symbol;Acc:VGNC:36999]	23	17071458	17118839	-1
100139161	101.697	0.25988	0.312729	0.831007	0.40597	0.999875	ENSBTAG00000010047	ENSBTAT00000081961	TIAM2		T cell lymphoma invasion and metastasis 2 [Source:NCBI gene;Acc:100139161]	9	91723944	91866359	1
100139162	32.1506	-0.421586	0.687888	-0.61287	0.539963	0.999875	ENSBTAG00000003705	ENSBTAT00000004828	FAM83G	NM_001205516	family with sequence similarity 83 member G [Source:VGNC Symbol;Acc:VGNC:28838]	19	34230241	34260820	1
100139170	409.412	0.0389984	0.0939581	0.415062	0.678097	0.999875	ENSBTAG00000011431	ENSBTAT00000073289	GBA2		glucosylceramidase beta 2 [Source:VGNC Symbol;Acc:VGNC:29275]	8	59901585	59921540	-1
100139174	3.94454	0.213113	0.519059	0.410576	0.681383	0.999875	ENSBTAG00000046017	ENSBTAT00000063686	POPDC3	NM_001191329	popeye domain containing 3 [Source:VGNC Symbol;Acc:VGNC:33168]	9	44857715	44860928	1
100139189	1.33084	-0.841254	1.03062	-0.816263	0.41435	0.999875	ENSBTAG00000005784	ENSBTAT00000007609	CSMD2		CUB and Sushi multiple domains 2 [Source:VGNC Symbol;Acc:VGNC:27762]	3	111603940	112289188	1
100139208	433.344	-0.0534552	0.287841	-0.185711	0.852671	0.999875	ENSBTAG00000037702	ENSBTAT00000053413	SP140L	NM_001130765	SP140 nuclear body protein-like [Source:NCBI gene;Acc:100139208]	2	118362310	118396685	1
100139209	191.112	0.0921714	0.283809	0.324766	0.745358	0.999875	ENSBTAG00000053934	ENSBTAT00000074686			leukocyte immunoglobulin-like receptor subfamily A member 6 [Source:NCBI gene;Acc:100139209]	NKLS02001252.1	4324	7772	-1
100139217	234.062	0.0559563	0.211764	0.264239	0.791596	0.999875	ENSBTAG00000044138	ENSBTAT00000061186	METTL23	NM_001205508	methyltransferase like 23 [Source:NCBI gene;Acc:100139217]	19	55046996	55052712	-1
100139219	953.287	-0.00323124	0.107271	-0.0301223	0.97597	0.999875	ENSBTAG00000015325	ENSBTAT00000085461	MTOR		mechanistic target of rapamycin kinase [Source:VGNC Symbol;Acc:VGNC:31748]	16	42392180	42514910	1
100139246	503.458	-0.157274	0.123734	-1.27107	0.203705	0.999875	ENSBTAG00000015698	ENSBTAT00000020845	FYCO1		FYVE and coiled-coil domain containing 1 [Source:VGNC Symbol;Acc:VGNC:29162]	22	53336390	53403928	1
100139295	28.6798	-0.105553	0.372957	-0.283017	0.777164	0.999875	ENSBTAG00000019790	ENSBTAT00000079082	MSH5		mutS homolog 5 [Source:NCBI gene;Acc:100139295]	23	27558157	27578112	-1
100139325	2.69414	-1.37946	0.902315	-1.5288	0.126315	0.999875	NA	NA	NA	NA	NA	NA	NA	NA	NA
100139345	205.816	-0.310549	0.173507	-1.78984	0.0734792	0.999875	NA	NA	NA	NA	NA	NA	NA	NA	NA
100139352	30.6351	0.148569	0.199909	0.743182	0.457372	0.999875	ENSBTAG00000024756	ENSBTAT00000034474	DENND6B		DENN domain containing 6B [Source:VGNC Symbol;Acc:VGNC:28004]	5	119668631	119680303	-1
100139360	183.251	-0.275503	0.134128	-2.05403	0.0399724	0.999875	NA	NA	NA	NA	NA	NA	NA	NA	NA
100139362	1.61572	-0.31178	0.978528	-0.318621	0.750014	0.999875	NA	NA	NA	NA	NA	NA	NA	NA	NA
100139363	4.03977	0.808219	0.426721	1.89402	0.0582219	0.999875	NA	NA	NA	NA	NA	NA	NA	NA	NA
100139476	43.7688	0.182474	0.471221	0.387236	0.698582	0.999875	ENSBTAG00000047036	ENSBTAT00000065884	GPR39	NM_001143744	G protein-coupled receptor 39 [Source:NCBI gene;Acc:100139476]	2	64935007	65196499	-1
100139484	920.145	-0.0566561	0.168325	-0.336587	0.736428	0.999875	ENSBTAG00000012450	ENSBTAT00000080314	RAPGEF2		Rap guanine nucleotide exchange factor 2 [Source:VGNC Symbol;Acc:VGNC:33723]	17	39633239	39902881	-1
100139490	2.17158	-0.0838222	0.807249	-0.103837	0.917299	0.999875	NA	NA	NA	NA	NA	NA	NA	NA	NA
100139498	468.022	0.053292	0.089047	0.59847	0.549526	0.999875	ENSBTAG00000002059	ENSBTAT00000068420	MCM9		minichromosome maintenance 9 homologous recombination repair factor [Source:VGNC Symbol;Acc:VGNC:31315]	9	32099905	32218601	1
100139508	10.021	-0.542013	0.435552	-1.24443	0.213343	0.999875	ENSBTAG00000018431	ENSBTAT00000067757	NAV2		neuron navigator 2 [Source:VGNC Symbol;Acc:VGNC:31891]	29	24801066	25225008	-1
100139547	1203.7	-0.0212395	0.0743948	-0.285497	0.775263	0.999875	ENSBTAG00000016703	ENSBTAT00000022205	CDC73	NM_001191272	cell division cycle 73 [Source:VGNC Symbol;Acc:VGNC:27083]	16	12027018	12117531	-1
100139548	367.114	-0.00744405	0.0954269	-0.0780079	0.937822	0.999875	ENSBTAG00000005587	ENSBTAT00000007339	SKIV2L		helicase SKI2W [Source:NCBI gene;Acc:100139548]	23	27399292	27409242	-1
100139549	4.92192	0.244905	0.391692	0.625249	0.531808	0.999875	NA	NA	NA	NA	NA	NA	NA	NA	NA
100139601	92.4757	-0.0975778	0.212732	-0.458688	0.646458	0.999875	ENSBTAG00000007646	ENSBTAT00000086076	PIGA		phosphatidylinositol glycan anchor biosynthesis class A [Source:VGNC Symbol;Acc:VGNC:32867]	X	128161127	128177660	1
100139635	1113.87	-0.00586381	0.112952	-0.0519143	0.958597	0.999875	ENSBTAG00000022188	ENSBTAT00000073078	PPFIA1		PTPRF interacting protein alpha 1 [Source:VGNC Symbol;Acc:VGNC:56275]	29	47421137	47498030	1
100139670	5684.82	-0.24987	0.68128	-0.366766	0.713794	0.999875	ENSBTAG00000007881	ENSBTAT00000010366	IFIT1		interferon-induced protein with tetratricopeptide repeats 1 [Source:NCBI gene;Acc:100139670]	26	11068424	11074395	1
100139697	21.3416	-0.232615	0.278374	-0.835623	0.403367	0.999875	ENSBTAG00000007245	ENSBTAT00000047406	IFT140		intraflagellar transport 140 [Source:VGNC Symbol;Acc:VGNC:30065]	25	1184871	1241910	-1
100139730	23.8083	0.219729	0.492571	0.446085	0.655536	0.999875	ENSBTAG00000010082	ENSBTAT00000072268	COL15A1		collagen type XV alpha 1 chain [Source:VGNC Symbol;Acc:VGNC:27556]	8	63974402	64077938	1
100139739	3957.51	-0.0295777	0.0773989	-0.382147	0.702353	0.999875	NA	NA	NA	NA	NA	NA	NA	NA	NA
100139766	101.65	0.255019	0.497291	0.512816	0.60808	0.999875	NA	NA	NA	NA	NA	NA	NA	NA	NA
100139799	27.872	-0.0334582	0.631569	-0.0529763	0.957751	0.999875	ENSBTAG00000018799	ENSBTAT00000075518	GPSM1		G protein signaling modulator 1 [Source:VGNC Symbol;Acc:VGNC:29614]	11	103788091	103818405	1
100139818	295.23	0.327154	0.384701	0.85041	0.395097	0.999875	ENSBTAG00000016991	ENSBTAT00000035350	EFNB2		ephrin B2 [Source:VGNC Symbol;Acc:VGNC:28360]	12	82241704	82289618	-1
100139822	14.3684	-0.138902	0.234863	-0.591415	0.554242	0.999875	ENSBTAG00000020341	ENSBTAT00000027109	MOV10L1		Mov10 like RISC complex RNA helicase 1 [Source:VGNC Symbol;Acc:VGNC:31567]	5	119477604	119540110	1
100139854	50.7891	0.161546	0.237105	0.681324	0.495666	0.999875	ENSBTAG00000039594	ENSBTAT00000054909	ZNF862	NM_001191280	zinc finger protein 862 [Source:VGNC Symbol;Acc:VGNC:50175]	4	112681946	112712040	1
100139857	45.7787	0.181008	0.266846	0.678324	0.497566	0.999875	ENSBTAG00000006999	ENSBTAT00000069415	RYR1		ryanodine receptor 1 [Source:VGNC Symbol;Acc:VGNC:34233]	18	48237459	48365215	1
100139879	182.316	-0.038789	0.157284	-0.246617	0.805204	0.999875	ENSBTAG00000000022	ENSBTAT00000000024	NUP37	NM_001191327	nucleoporin 37 [Source:VGNC Symbol;Acc:VGNC:32360]	5	65900759	65952780	-1
100139898	1.2355	0.975036	0.907349	1.0746	0.282554	0.999875	ENSBTAG00000009945	ENSBTAT00000013120	BRICD5		BRICHOS domain containing 5 [Source:VGNC Symbol;Acc:VGNC:26566]	25	1739999	1741537	-1
100139910	4147.26	0.0536172	0.0909251	0.589685	0.555402	0.999875	ENSBTAG00000014205	ENSBTAT00000018886	PRKAR2A	NM_001191367	protein kinase cAMP-dependent type II regulatory subunit alpha [Source:VGNC Symbol;Acc:VGNC:33325]	22	51085591	51155609	1
100139912	219.152	0.153954	0.290472	0.530013	0.596103	0.999875	ENSBTAG00000021713	ENSBTAT00000085348	MAMLD1		mastermind like domain containing 1 [Source:VGNC Symbol;Acc:VGNC:56928]	X	33093515	33213252	1
100139934	10.7338	-0.217248	0.327627	-0.663094	0.50727	0.999875	NA	NA	NA	NA	NA	NA	NA	NA	NA
100139949	4.31082	0.174546	0.547444	0.318839	0.749849	0.999875	NA	NA	NA	NA	NA	NA	NA	NA	NA
100139952	11.1378	-0.276848	0.62559	-0.442539	0.658099	0.999875	ENSBTAG00000016723	ENSBTAT00000022231	GFI1	NM_001191312	growth factor independent 1 transcriptional repressor [Source:VGNC Symbol;Acc:VGNC:29325]	3	50945369	50956131	1
100139986	2.58465	0.324454	0.587971	0.551821	0.581071	0.999875	ENSBTAG00000021855	ENSBTAT00000078140	ANO3		anoctamin 3 [Source:VGNC Symbol;Acc:VGNC:25952]	15	56896688	57352721	1
100139988	8322.42	0.0139266	0.0831691	0.16745	0.867016	0.999875	ENSBTAG00000013749	ENSBTAT00000018269	RHOQ	NM_001205498	ras homolog family member Q [Source:VGNC Symbol;Acc:VGNC:33952]	11	28991537	29029383	1
100139996	118.892	-0.0394449	0.214802	-0.183634	0.854301	0.999875	NA	NA	NA	NA	NA	NA	NA	NA	NA
100140016	493.372	0.02945	0.392372	0.0750564	0.94017	0.999875	ENSBTAG00000002626	ENSBTAT00000003400	ARHGAP6	NM_001191354	Rho GTPase activating protein 6 [Source:VGNC Symbol;Acc:VGNC:26099]	NKLS02002210.1	216694	276092	1
100140040	3756.5	0.0714908	0.115512	0.618903	0.53598	0.999875	ENSBTAG00000039630	ENSBTAT00000084118	TMED2		transmembrane p24 trafficking protein 2 [Source:NCBI gene;Acc:100140040]	17	52081940	52091382	-1
100140050	190.423	-0.0131179	0.199469	-0.0657639	0.947566	0.999875	ENSBTAG00000015264	ENSBTAT00000020307	ITGAE		integrin subunit alpha E [Source:VGNC Symbol;Acc:VGNC:30321]	19	24392539	24437306	-1
100140069	267.469	0.0721815	0.397398	0.181635	0.855869	0.999875	ENSBTAG00000006232	ENSBTAT00000008180	WDR86	NM_001191339	WD repeat domain 86 [Source:VGNC Symbol;Acc:VGNC:53682]	4	113931167	113956890	-1
100140107	406.67	0.00650298	0.107297	0.0606073	0.951672	0.999875	NA	NA	NA	NA	NA	NA	NA	NA	NA
100140108	10.165	0.0667945	0.500413	0.133479	0.893815	0.999875	ENSBTAG00000045905	ENSBTAT00000080676	PCDH15		protocadherin related 15 [Source:VGNC Symbol;Acc:VGNC:32617]	26	4657603	5569857	1
100140121	1.99956	-0.503886	0.604301	-0.833834	0.404375	0.999875	NA	NA	NA	NA	NA	NA	NA	NA	NA
100140130	5.10409	0.216207	0.857212	0.252221	0.80087	0.999875	NA	NA	NA	NA	NA	NA	NA	NA	NA
100140137	11.4316	-0.150332	0.634306	-0.237002	0.812655	0.999875	ENSBTAG00000032869	ENSBTAT00000046664	RNASE10		ribonuclease A family member 10 (inactive) [Source:NCBI gene;Acc:100140137]	10	26596045	26596680	-1
100140162	2.77191	-0.353975	0.785787	-0.450472	0.65237	0.999875	NA	NA	NA	NA	NA	NA	NA	NA	NA
100140203	1.28678	0.695089	0.766518	0.906814	0.364505	0.999875	ENSBTAG00000009833	ENSBTAT00000012967	DTHD1		death domain containing 1 [Source:VGNC Symbol;Acc:VGNC:28229]	6	55680843	55762662	1
100140207	2.21214	0.0524227	0.669972	0.0782462	0.937632	0.999875	NA	NA	NA	NA	NA	NA	NA	NA	NA
100140210	590.622	0.0220391	0.0967754	0.227734	0.819853	0.999875	ENSBTAG00000019845	ENSBTAT00000029564	USP30	NM_001191361	ubiquitin specific peptidase 30 [Source:VGNC Symbol;Acc:VGNC:53928]	17	63983620	64006722	-1
100140212	358.256	-0.118492	0.139595	-0.848831	0.395975	0.999875	ENSBTAG00000016167	ENSBTAT00000074416	ATL2	NM_001242311	atlastin GTPase 2 [Source:VGNC Symbol;Acc:VGNC:26266]	11	20672449	20740864	-1
100140276	897.952	0.427388	0.236052	1.81057	0.0702081	0.999875	ENSBTAG00000048062	ENSBTAT00000063022	KDM6B		lysine demethylase 6B [Source:VGNC Symbol;Acc:VGNC:30532]	19	27535830	27545702	1
100140305	3.19488	0.0290959	0.620707	0.0468754	0.962613	0.999875	ENSBTAG00000005363	ENSBTAT00000044856	GGN		gametogenetin [Source:VGNC Symbol;Acc:VGNC:29341]	18	48192636	48195524	-1
100140306	11.4431	-0.154232	0.371863	-0.414754	0.678322	0.999875	ENSBTAG00000012016	ENSBTAT00000081875	LMTK3		lemur tyrosine kinase 3 [Source:VGNC Symbol;Acc:VGNC:30942]	18	55157328	55178870	-1
100140312	1.44781	0.880212	0.717861	1.22616	0.220139	0.999875	ENSBTAG00000007001	ENSBTAT00000009210	SLC26A1		solute carrier family 26 member 1 [Source:VGNC Symbol;Acc:VGNC:34775]	6	117379932	117386917	1
100140328	725.623	-0.0224758	0.128755	-0.174562	0.861424	0.999875	ENSBTAG00000017565	ENSBTAT00000046085	SCFD1	NM_001191365	sec1 family domain containing 1 [Source:VGNC Symbol;Acc:VGNC:34330]	21	41268558	41381665	1
100140337	102.579	0.345047	0.17031	2.02599	0.0427657	0.999875	ENSBTAG00000046160	ENSBTAT00000063873	SMIM13	NM_001135578	small integral membrane protein 13 [Source:VGNC Symbol;Acc:VGNC:35015]	23	45163467	45184760	-1
100140338	1571.56	0.020638	0.210137	0.0982123	0.921764	0.999875	NA	NA	NA	NA	NA	NA	NA	NA	NA
100140355	1.53067	-0.0310708	0.845218	-0.0367606	0.970676	0.999875	NA	NA	NA	NA	NA	NA	NA	NA	NA
100140419	2462.38	-0.148318	0.131691	-1.12626	0.260055	0.999875	ENSBTAG00000019983	ENSBTAT00000069775	ASXL2		ASXL transcriptional regulator 2 [Source:VGNC Symbol;Acc:VGNC:26229]	11	73541771	73647164	1
100140421	7.62433	0.14559	0.486944	0.298988	0.764949	0.999875	NA	NA	NA	NA	NA	NA	NA	NA	NA
100140430	1260.27	-0.154189	0.0743481	-2.07388	0.0380905	0.999875	ENSBTAG00000021058	ENSBTAT00000028046	DDX42		DEAD-box helicase 42 [Source:VGNC Symbol;Acc:VGNC:27968]	19	48043369	48071078	1
100140431	501.502	0.00741593	0.117865	0.0629187	0.949831	0.999875	NA	NA	NA	NA	NA	NA	NA	NA	NA
100140434	1463.99	-0.136585	0.115457	-1.183	0.23681	0.999875	ENSBTAG00000016757	ENSBTAT00000082539	ZKSCAN1		zinc finger with KRAB and SCAN domains 1 [Source:VGNC Symbol;Acc:VGNC:37188]	25	36405295	36418869	-1
100140477	79.3519	0.224365	0.192438	1.16591	0.243651	0.999875	ENSBTAG00000044007	ENSBTAT00000061307	KLF12	NM_001191270	Kruppel like factor 12 [Source:VGNC Symbol;Acc:VGNC:30628]	12	48526712	48803497	-1
100140488	11.9893	0.199519	1.62477	0.122798	0.902267	0.999875	ENSBTAG00000001191	ENSBTAT00000001579	CCL17		C-C motif chemokine ligand 17 [Source:VGNC Symbol;Acc:VGNC:26945]	18	25420716	25423723	1
100140494	354.641	0.144821	0.426851	0.339277	0.734401	0.999875	ENSBTAG00000019711	ENSBTAT00000026270	LRMP		lymphoid restricted membrane protein [Source:NCBI gene;Acc:100140494]	5	84887467	84938013	-1
100140500	3.59853	-0.397218	0.542584	-0.732084	0.464117	0.999875	ENSBTAG00000008739	ENSBTAT00000079990	SAMD11		sterile alpha motif domain containing 11 [Source:NCBI gene;Acc:100140500]	16	51526682	51544095	-1
100140532	27.6421	-0.349602	0.3467	-1.00837	0.313277	0.999875	ENSBTAG00000046052	ENSBTAT00000064185	ANKRD63		ankyrin repeat domain 63 [Source:VGNC Symbol;Acc:VGNC:25940]	10	35899557	35900705	-1
100140537	256.481	-0.14472	0.129373	-1.11863	0.263299	0.999875	ENSBTAG00000018044	ENSBTAT00000070089	POLR3E		RNA polymerase III subunit E [Source:VGNC Symbol;Acc:VGNC:33149]	25	19969392	20002099	1
100140540	31.7021	-0.0271707	0.177602	-0.152987	0.878408	0.999875	NA	NA	NA	NA	NA	NA	NA	NA	NA
100140583	4119.29	0.0897858	0.143309	0.626517	0.530976	0.999875	ENSBTAG00000002633	ENSBTAT00000073669	2009-09-01		septin 9 [Source:VGNC Symbol;Acc:VGNC:34459]	19	54497005	54676832	-1
100140586	315.499	-0.0202502	0.247523	-0.0818113	0.934797	0.999875	NA	NA	NA	NA	NA	NA	NA	NA	NA
100140639	55.0994	0.1697	0.269602	0.629449	0.529055	0.999875	ENSBTAG00000019901	ENSBTAT00000026513	RAD54L	NM_001130766	RAD54 like [Source:VGNC Symbol;Acc:VGNC:49567]	3	99817882	99844140	-1
100140704	50.1297	0.086237	0.160916	0.535914	0.592018	0.999875	ENSBTAG00000004168	ENSBTAT00000005457	STON1	NM_001204851	stonin 1 [Source:NCBI gene;Acc:100140704]	11	30836473	30892686	1
100140713	159.256	-0.1262	0.0985359	-1.28076	0.200279	0.999875	ENSBTAG00000019721	ENSBTAT00000026283	REXO4		REX4 homolog, 3'-5' exonuclease [Source:VGNC Symbol;Acc:VGNC:33885]	11	104302962	104312184	-1
100140733	1.26728	0.153885	0.783155	0.196494	0.844223	0.999875	NA	NA	NA	NA	NA	NA	NA	NA	NA
100140740	7081.98	0.0168727	0.199122	0.0847355	0.932472	0.999875	ENSBTAG00000018869	ENSBTAT00000025119	IGSF6		immunoglobulin superfamily member 6 [Source:VGNC Symbol;Acc:VGNC:30095]	25	20133171	20142436	-1
100140756	61.417	-0.493744	0.206173	-2.3948	0.0166293	0.999875	ENSBTAG00000039242	ENSBTAT00000056931	ZNF10		zinc finger protein 10 [Source:VGNC Symbol;Acc:VGNC:52850]	17	44156961	44169024	1
100140763	249.589	0.158135	0.577027	0.274052	0.784045	0.999875	ENSBTAG00000009341	ENSBTAT00000075864	CCDC146	NM_001205487	coiled-coil domain containing 146 [Source:VGNC Symbol;Acc:VGNC:26854]	4	43916446	44057818	-1
100140797	708.296	0.355624	0.23305	1.52596	0.127021	0.999875	ENSBTAG00000015190	ENSBTAT00000020214	RMC1	NM_001205470	regulator of MON1-CCZ1 [Source:VGNC Symbol;Acc:VGNC:49543]	24	33105396	33127532	-1
100140801	16.1828	-0.0431743	0.733736	-0.0588417	0.953078	0.999875	ENSBTAG00000011921	ENSBTAT00000015813	TIGIT		T cell immunoreceptor with Ig and ITIM domains [Source:VGNC Symbol;Acc:VGNC:35868]	1	58926907	58945271	1
100140850	7.02235	0.258232	0.856565	0.301474	0.763053	0.999875	ENSBTAG00000011940	ENSBTAT00000015842	ZNF831		zinc finger protein 831 [Source:VGNC Symbol;Acc:VGNC:37355]	13	57147352	57251774	-1
100140861	30.8451	-0.0490944	0.354277	-0.138577	0.889785	0.999875	ENSBTAG00000001093	ENSBTAT00000074131	KLHL23	NM_001205507	kelch like family member 23 [Source:VGNC Symbol;Acc:VGNC:56126]	2	26570154	26618014	-1
100140873	1.90742	-0.257784	0.9233	-0.279199	0.780092	0.999875	ENSBTAG00000055302	ENSBTAT00000074367			intercellular adhesion molecule 2 [Source:NCBI gene;Acc:100140873]	19	48234945	48261678	-1
100140945	652.119	-0.00236194	0.170235	-0.0138745	0.98893	0.999875	ENSBTAG00000002472	ENSBTAT00000003205	CASP9	NM_001205504	caspase 9 [Source:NCBI gene;Acc:100140945]	16	52000725	52023460	1
100140959	2.54171	0.20123	0.536415	0.375139	0.707557	0.999875	NA	NA	NA	NA	NA	NA	NA	NA	NA
100140999	8.99214	0.0470388	1.08196	0.0434754	0.965323	0.999875	ENSBTAG00000020289	ENSBTAT00000027039	ZNF214		zinc finger protein 214 [Source:VGNC Symbol;Acc:VGNC:49994]	15	45737686	45740602	1
100141016	46.9391	-0.301337	0.266531	-1.13059	0.258228	0.999875	NA	NA	NA	NA	NA	NA	NA	NA	NA
100141021	3070.57	0.0697885	0.108048	0.645901	0.518344	0.999875	ENSBTAG00000016894	ENSBTAT00000022470	CYFIP1	NM_001205515	cytoplasmic FMR1 interacting protein 1 [Source:VGNC Symbol;Acc:VGNC:50307]	2	1066691	1175326	-1
100141038	2122.66	0.0929977	0.163472	0.568892	0.569429	0.999875	ENSBTAG00000006663	ENSBTAT00000008751	CYTH1		cytohesin 1 [Source:VGNC Symbol;Acc:VGNC:55809]	19	53565765	53643768	1
100141057	3.73516	-0.501367	0.87258	-0.57458	0.565575	0.999875	ENSBTAG00000001183	ENSBTAT00000001567	KLHL33	NM_001166652	kelch like family member 33 [Source:VGNC Symbol;Acc:VGNC:30659]	10	26692917	26702595	1
100141141	137.617	-0.254119	0.11378	-2.23343	0.0255207	0.999875	ENSBTAG00000003267	ENSBTAT00000004230	ZNF132		zinc finger protein 132 [Source:VGNC Symbol;Acc:VGNC:52982]	18	65692531	65701693	-1
100141142	56.8122	-0.0200391	0.287375	-0.0697316	0.944407	0.999875	ENSBTAG00000016213	ENSBTAT00000021575	SYCE2		synaptonemal complex central element protein 2 [Source:VGNC Symbol;Acc:VGNC:35505]	7	12641076	12658137	1
100141145	1876.99	0.168289	0.759405	0.221607	0.82462	0.999875	NA	NA	NA	NA	NA	NA	NA	NA	NA
100141158	917.499	-0.0658534	0.12734	-0.517146	0.605054	0.999875	ENSBTAG00000006940	ENSBTAT00000009110	USP48		ubiquitin specific peptidase 48 [Source:VGNC Symbol;Acc:VGNC:36733]	2	131012510	131085750	1
100141168	2.59879	0.42308	0.603334	0.701238	0.483154	0.999875	NA	NA	NA	NA	NA	NA	NA	NA	NA
100141172	2.36735	-0.273331	1.05511	-0.259055	0.795593	0.999875	ENSBTAG00000008576	ENSBTAT00000011311	PLEKHD1	NM_001205482	pleckstrin homology and coiled-coil domain containing D1 [Source:VGNC Symbol;Acc:VGNC:33011]	10	81245510	81276266	1
100141222	65.5006	-0.223384	0.360651	-0.619389	0.53566	0.999875	ENSBTAG00000000621	ENSBTAT00000056871	CATSPERG		cation channel sperm associated auxiliary subunit gamma [Source:VGNC Symbol;Acc:VGNC:26798]	18	48153486	48177891	1
100141235	2.64044	-0.120538	0.565704	-0.213075	0.831268	0.999875	ENSBTAG00000007809	ENSBTAT00000010271	PPP1R36		protein phosphatase 1 regulatory subunit 36 [Source:VGNC Symbol;Acc:VGNC:33240]	10	76687169	76710452	1
100141258	298.823	0.388648	0.521728	0.744924	0.456318	0.999875	NA	NA	NA	NA	NA	NA	NA	NA	NA
100141266	932.068	0.345486	0.364113	0.948844	0.3427	0.999875	ENSBTAG00000037775	ENSBTAT00000071786			tubulin alpha-1C chain-like [Source:NCBI gene;Acc:100141266]	5	30540409	30548298	-1
100141289	57.6304	0.0124106	0.243334	0.0510022	0.959324	0.999875	ENSBTAG00000005946	ENSBTAT00000061390	USP13	NM_001191266	ubiquitin specific peptidase 13 [Source:VGNC Symbol;Acc:VGNC:52841]	1	87355950	87482259	-1
100141457	107.636	-0.0332071	0.675593	-0.0491525	0.960798	0.999875	ENSBTAG00000048737	ENSBTAT00000064773	DEFB10	NM_001115084	beta-defensin 10 [Source:NCBI gene;Acc:100141457]	27	6596422	6598413	1
100174923	135.19	-0.0202179	0.238553	-0.0847523	0.932458	0.999875	NA	NA	NA	NA	NA	NA	NA	NA	NA
100174924	97.6127	-0.0668554	0.310853	-0.215071	0.829712	0.999875	NA	NA	NA	NA	NA	NA	NA	NA	NA
100190887	127.224	0.0750916	0.158753	0.47301	0.636206	0.999875	ENSBTAG00000048280	ENSBTAT00000066178	C5H12orf73	NM_001135571	chromosome 5 C12orf73 homolog [Source:VGNC Symbol;Acc:VGNC:49165]	5	67619641	67626496	-1
100196897	57.6642	0.0339442	0.537912	0.0631036	0.949684	0.999875	ENSBTAG00000046121	ENSBTAT00000063321		NM_001143746	uncharacterized LOC100196897 [Source:NCBI gene;Acc:100196897]	14	76962714	76967783	1
100196898	60.2775	-0.330838	0.253897	-1.30304	0.192562	0.999875	NA	NA	NA	NA	NA	NA	NA	NA	NA
100196901	84.4162	-0.0498585	0.255747	-0.194953	0.84543	0.999875	NA	NA	NA	NA	NA	NA	NA	NA	NA
100270749	1.71491	-1.34111	0.88722	-1.51159	0.130639	0.999875	ENSBTAG00000051500	ENSBTAT00000064426	ZNF389	NM_001145131	zinc finger protein 389 [Source:NCBI gene;Acc:100270749]	23	30520977	30525304	-1
100270756	249.908	-0.0665844	0.597756	-0.111391	0.911307	0.999875	NA	NA	NA	NA	NA	NA	NA	NA	NA
100270792	1568.68	0.0749635	0.134195	0.558615	0.576424	0.999875	ENSBTAG00000055082	ENSBTAT00000067651	COX6B1		cytochrome c oxidase subunit VIb polypeptide 1 (ubiquitous) [Source:NCBI gene;Acc:100270792]	18	46378362	46387003	1
100271720	397.147	-0.0248014	0.16863	-0.147076	0.883072	0.999875	ENSBTAG00000010726	ENSBTAT00000036726	F8	NM_001145508	coagulation factor VIII [Source:VGNC Symbol;Acc:VGNC:28690]	X	36013567	36155731	1
100271834	2.4953	0.486647	0.706908	0.688417	0.49119	0.999875	ENSBTAG00000047643	ENSBTAT00000064033	C27H8orf48	NM_001145540	chromosome 27 C8orf48 homolog [Source:VGNC Symbol;Acc:VGNC:52693]	27	23421160	23422636	-1
100271839	220.931	-0.225685	0.28158	-0.801495	0.422845	0.999875	ENSBTAG00000047591	ENSBTAT00000063844	C23H6orf141	NM_001145653	chromosome 23 C6orf141 homolog [Source:VGNC Symbol;Acc:VGNC:52676]	23	22323297	22327665	1
100294723	8.33875	0.370721	0.599325	0.618563	0.536204	0.999875	ENSBTAG00000053740	ENSBTAT00000070928			killer cell lectin-like receptor subfamily F member 1 [Source:NCBI gene;Acc:100294723]	5	100386791	100406644	-1
100294795	355.159	-0.0728301	0.224916	-0.32381	0.746082	0.999875	ENSBTAG00000005083	ENSBTAT00000075739	TULP4		tubby like protein 4 [Source:VGNC Symbol;Acc:VGNC:36522]	9	94820216	94960850	1
100294797	1.74268	-0.694244	0.675567	-1.02765	0.304116	0.999875	NA	NA	NA	NA	NA	NA	NA	NA	NA
100294941	79.8408	0.150604	0.33855	0.444851	0.656427	0.999875	ENSBTAG00000004224	ENSBTAT00000045933	C7H19orf38		chromosome 7 C19orf38 homolog [Source:VGNC Symbol;Acc:VGNC:52728]	7	15308803	15319511	1
100294952	23.1752	0.389152	1.00499	0.387218	0.698595	0.999875	NA	NA	NA	NA	NA	NA	NA	NA	NA
100294979	2910.55	0.208489	0.100614	2.07216	0.0382507	0.999875	ENSBTAG00000045980	ENSBTAT00000063023	ARF6		ADP ribosylation factor 6 [Source:VGNC Symbol;Acc:VGNC:26061]	10	42858869	42859396	1
100294994	18.6205	0.32579	0.263824	1.23488	0.216877	0.999875	NA	NA	NA	NA	NA	NA	NA	NA	NA
100295019	68.6194	0.0314108	0.394374	0.0796472	0.936518	0.999875	ENSBTAG00000030198	ENSBTAT00000042614	TMEM232		transmembrane protein 232 [Source:VGNC Symbol;Acc:VGNC:36046]	7	109465394	109728291	-1
100295064	30.8118	0.153757	0.384747	0.399631	0.689429	0.999875	ENSBTAG00000038777	ENSBTAT00000056113	MSMP		microseminoprotein, prostate associated [Source:VGNC Symbol;Acc:VGNC:31702]	8	59921093	59922048	-1
100295193	140.523	0.000941904	0.147053	0.00640519	0.994889	0.999875	ENSBTAG00000047450	ENSBTAT00000064326	SFR1		SWI5 dependent homologous recombination repair protein 1 [Source:VGNC Symbol;Acc:VGNC:34519]	26	24686740	24691181	1
100295202	3.43602	-0.0219872	0.573683	-0.0383263	0.969428	0.999875	ENSBTAG00000016438	ENSBTAT00000032367	TERB1		telomere repeat binding bouquet formation protein 1 [Source:VGNC Symbol;Acc:VGNC:35748]	18	34483310	34510830	-1
100295209	67.2668	-0.121641	0.265751	-0.457726	0.647149	0.999875	ENSBTAG00000018445	ENSBTAT00000024549	GRIN3A	NM_001191535	glutamate ionotropic receptor NMDA type subunit 3A [Source:VGNC Symbol;Acc:VGNC:29650]	8	91311799	91512676	-1
100295210	12.7022	-0.146857	0.805059	-0.182418	0.855255	0.999875	ENSBTAG00000009943	ENSBTAT00000013116			chemokine (C motif) ligand 2 [Source:NCBI gene;Acc:100295210]	16	36150525	36154203	1
100295228	86.0332	-0.166814	0.181678	-0.918184	0.358523	0.999875	ENSBTAG00000053886	ENSBTAT00000087356	NDUFAF8		NADH:ubiquinone oxidoreductase complex assembly factor 8 [Source:NCBI gene;Acc:100295228]	19	51480485	51483148	-1
100295268	221.747	-0.0204488	0.16935	-0.120749	0.90389	0.999875	NA	NA	NA	NA	NA	NA	NA	NA	NA
100295316	157.989	-0.00366311	0.164822	-0.0222247	0.982269	0.999875	ENSBTAG00000008421	ENSBTAT00000079017	SCRIB		scribbled planar cell polarity protein [Source:VGNC Symbol;Acc:VGNC:34365]	14	987039	1006477	1
100295331	1.29344	-0.322378	0.936015	-0.344415	0.730534	0.999875	ENSBTAG00000004052	ENSBTAT00000005295	EPGN		epithelial mitogen [Source:VGNC Symbol;Acc:VGNC:53711]	6	89244964	89251433	1
100295476	337.68	0.736373	0.616885	1.1937	0.232597	0.999875	ENSBTAG00000010273	ENSBTAT00000013571	EREG		epiregulin [Source:VGNC Symbol;Acc:VGNC:28575]	6	89306902	89325899	1
100295505	2.18055	0.0581171	0.731528	0.0794461	0.936678	0.999875	ENSBTAG00000046430	ENSBTAT00000066045	ZNF804B	NM_001191503	zinc finger protein 804B [Source:VGNC Symbol;Acc:VGNC:37351]	4	73324012	73427125	1
100295594	1.61533	0.150684	0.689024	0.218692	0.82689	0.999875	ENSBTAG00000054459	ENSBTAT00000086827	C20H5orf47	NM_001206649	chromosome 20 C5orf47 homolog [Source:NCBI gene;Acc:100295594]	20	5702887	5720066	1
100295626	29.721	-0.437054	0.803982	-0.543612	0.586709	0.999875	ENSBTAG00000051116	ENSBTAT00000073204	C6orf132		chromosome 23 C6orf132 homolog [Source:NCBI gene;Acc:100295626]	23	15831094	15865906	-1
100295645	3.95075	-0.00253619	1.54758	-0.00163881	0.998692	0.999875	NA	NA	NA	NA	NA	NA	NA	NA	NA
100295656	711.768	0.0564454	0.94386	0.0598027	0.952313	0.999875	ENSBTAG00000035147	ENSBTAT00000049635	C19H17orf67		chromosome 19 C17orf67 homolog [Source:VGNC Symbol;Acc:VGNC:52657]	19	7612667	7637250	-1
100295672	3.234	-0.925854	0.981441	-0.943362	0.345496	0.999875	ENSBTAG00000013640	ENSBTAT00000018130	KLRG1		killer cell lectin like receptor G1 [Source:VGNC Symbol;Acc:VGNC:30687]	5	100946808	100964339	-1
100295732	395.937	0.149061	0.12165	1.22533	0.220451	0.999875	ENSBTAG00000000218	ENSBTAT00000079507	MAP2K5		mitogen-activated protein kinase kinase 5 [Source:VGNC Symbol;Acc:VGNC:31186]	10	14382469	14672701	1
100295800	1009.55	-0.0801518	0.208496	-0.384428	0.700661	0.999875	ENSBTAG00000002182	ENSBTAT00000002828	COX17	NM_001207032	cytochrome c oxidase copper chaperone COX17 [Source:VGNC Symbol;Acc:VGNC:27631]	1	64425088	64432940	-1
100295817	2396.25	0.0170618	0.154933	0.110124	0.912311	0.999875	ENSBTAG00000002190	ENSBTAT00000002840	DOCK8	NM_001191532	dedicator of cytokinesis 8 [Source:VGNC Symbol;Acc:VGNC:28162]	8	44032278	44271335	-1
100295902	10.218	0.17762	0.27404	0.648155	0.516884	0.999875	ENSBTAG00000003435	ENSBTAT00000038819	FAM189A1		family with sequence similarity 189 member A1 [Source:VGNC Symbol;Acc:VGNC:28770]	21	28098966	28336655	-1
100295928	1.97794	0.445532	0.693684	0.64227	0.520698	0.999875	ENSBTAG00000037494	ENSBTAT00000054620	RGS21		regulator of G protein signaling 21 [Source:VGNC Symbol;Acc:VGNC:33920]	16	12893343	12921726	-1
100295930	3.83197	-0.570004	0.646687	-0.881422	0.378089	0.999875	ENSBTAG00000006139	ENSBTAT00000008077	TRPM4		transient receptor potential cation channel subfamily M member 4 [Source:VGNC Symbol;Acc:VGNC:36390]	18	55660346	55703316	1
100295932	5.60489	-0.0499474	0.489212	-0.102098	0.918679	0.999875	NA	NA	NA	NA	NA	NA	NA	NA	NA
100295951	5.90189	-0.312777	0.404895	-0.772488	0.439825	0.999875	ENSBTAG00000052483	ENSBTAT00000070541			small integral membrane protein 15 [Source:NCBI gene;Acc:100295951]	7	1481508	1481828	1
100295973	669.855	-0.0464117	0.129603	-0.358107	0.720263	0.999875	ENSBTAG00000048485	ENSBTAT00000030903	TUBB2A		tubulin beta 2A class IIa [Source:NCBI gene;Acc:100295973]	23	50525012	50528874	1
100296025	1.26195	-0.670622	1.26652	-0.529501	0.596458	0.999875	ENSBTAG00000050105	ENSBTAT00000070476	C20orf202		chromosome 13 C20orf202 homolog [Source:NCBI gene;Acc:100296025]	13	59934485	59939133	-1
100296050	176.719	-0.0484105	0.158012	-0.306372	0.759322	0.999875	NA	NA	NA	NA	NA	NA	NA	NA	NA
100296121	37.609	-0.378603	0.214144	-1.76798	0.0770642	0.999875	ENSBTAG00000039341	ENSBTAT00000052295			zinc finger protein 525 [Source:NCBI gene;Acc:100296121]	18	64571839	64572891	-1
100296216	559.409	0.0738428	0.117956	0.626017	0.531304	0.999875	ENSBTAG00000047027	ENSBTAT00000063675	C10H14orf119		chromosome 10 C14orf119 homolog [Source:VGNC Symbol;Acc:VGNC:52608]	10	21760123	21760551	-1
100296226	960.247	0.194744	0.373348	0.521614	0.601939	0.999875	ENSBTAG00000049851	ENSBTAT00000071269	PMAIP1		phorbol-12-myristate-13-acetate-induced protein 1 [Source:NCBI gene;Acc:100296226]	24	58744467	58747475	1
100296237	1.9467	0.743861	0.859132	0.865828	0.386585	0.999875	ENSBTAG00000010881	ENSBTAT00000014453	AKAP14		A-kinase anchoring protein 14 [Source:VGNC Symbol;Acc:VGNC:25783]	X	4235958	4245145	1
100296255	1.38175	0.00387845	0.953438	0.00406786	0.996754	0.999875	NA	NA	NA	NA	NA	NA	NA	NA	NA
100296268	1090.18	-0.00988904	0.248712	-0.0397611	0.968284	0.999875	NA	NA	NA	NA	NA	NA	NA	NA	NA
100296324	11.6685	0.647639	0.358817	1.80493	0.0710862	0.999875	ENSBTAG00000055124	ENSBTAT00000073136			5-hydroxyisourate hydrolase [Source:NCBI gene;Acc:100296324]	18	14792613	14795659	-1
100296331	97.127	-0.153305	0.245221	-0.625169	0.53186	0.999875	ENSBTAG00000011136	ENSBTAT00000014791	NR2F6		nuclear receptor subfamily 2 group F member 6 [Source:VGNC Symbol;Acc:VGNC:32242]	7	5859425	5870048	1
100296381	6.63665	-0.410957	0.563139	-0.72976	0.465537	0.999875	ENSBTAG00000049473	ENSBTAT00000084136	OPRL1		opioid related nociceptin receptor 1 [Source:NCBI gene;Acc:100296381]	13	53778465	53793176	-1
100296443	1100.53	-0.157748	0.120582	-1.30822	0.190799	0.999875	ENSBTAG00000006328	ENSBTAT00000008300	RBM6		RNA binding motif protein 6 [Source:VGNC Symbol;Acc:VGNC:33807]	22	50246619	50336220	-1
100296459	28.8231	-0.379325	0.556779	-0.681285	0.495691	0.999875	NA	NA	NA	NA	NA	NA	NA	NA	NA
100296460	315.547	0.410589	0.248726	1.65077	0.0987855	0.999875	ENSBTAG00000048067	ENSBTAT00000064066	EPOP		elongin BC and polycomb repressive complex 2 associated protein [Source:VGNC Symbol;Acc:VGNC:28550]	19	39275928	39277067	-1
100296470	175.566	-0.101217	0.145235	-0.69692	0.485853	0.999875	ENSBTAG00000054199	ENSBTAT00000083706	CHCHD8	NM_001207050	coiled-coil-helix-coiled-coil-helix domain containing 8 [Source:NCBI gene;Acc:100296470]	15	53342076	53344586	-1
100296502	42.5531	-0.54193	0.234628	-2.30974	0.0209028	0.999875	NA	NA	NA	NA	NA	NA	NA	NA	NA
100296545	10.5895	-0.125458	0.403074	-0.311253	0.755608	0.999875	ENSBTAG00000053355	ENSBTAT00000067337	EFCAB10		EF-hand calcium binding domain 10 [Source:NCBI gene;Acc:100296545]	4	46670649	46685149	-1
100296588	2717.33	0.277562	0.230092	1.20631	0.227698	0.999875	ENSBTAG00000052822	ENSBTAT00000078861			chromosome 3 C1orf162 homolog [Source:NCBI gene;Acc:100296588]	3	31834096	31836548	-1
100296618	16.9353	-0.574258	1.72815	-0.332297	0.739665	0.999875	NA	NA	NA	NA	NA	NA	NA	NA	NA
100296627	5.45771	-0.222191	0.687089	-0.32338	0.746408	0.999875	ENSBTAG00000015666	ENSBTAT00000081164			multidrug resistance protein 1 [Source:NCBI gene;Acc:100296627]	4	32435032	32536675	-1
100296635	13.5066	0.0747044	0.445987	0.167504	0.866974	0.999875	ENSBTAG00000006188	ENSBTAT00000061112	USH2A	NM_001191425	usherin [Source:VGNC Symbol;Acc:VGNC:36706]	16	18892333	19815906	-1
100296695	10.9523	-0.123144	0.417975	-0.29462	0.768284	0.999875	NA	NA	NA	NA	NA	NA	NA	NA	NA
100296776	10.5906	-0.00616083	0.451452	-0.0136467	0.989112	0.999875	ENSBTAG00000039601	ENSBTAT00000069805	SAP25		Sin3A associated protein 25 [Source:VGNC Symbol;Acc:VGNC:54479]	25	35982674	35984150	1
100296778	1.36131	-0.12594	1.1618	-0.1084	0.913678	0.999875	ENSBTAG00000051183	ENSBTAT00000070352			killer cell lectin-like receptor subfamily I member 1 [Source:NCBI gene;Acc:100296778]	5	99461355	99472785	1
100296784	12.1116	-0.0895909	0.34207	-0.261908	0.793392	0.999875	ENSBTAG00000010849	ENSBTAT00000014398	ANKRD23		ankyrin repeat domain 23 [Source:VGNC Symbol;Acc:VGNC:25917]	11	2801347	2807103	-1
100296832	3.02386	-0.805905	0.603943	-1.33441	0.182071	0.999875	NA	NA	NA	NA	NA	NA	NA	NA	NA
100296883	899.892	0.0500273	0.137713	0.363271	0.716402	0.999875	ENSBTAG00000007797	ENSBTAT00000010257	IGBP1	NM_001242584	immunoglobulin binding protein 1 [Source:NCBI gene;Acc:100296883]	X	80289621	80336629	-1
100296926	2.1627	-0.454319	0.751738	-0.604358	0.545606	0.999875	ENSBTAG00000016127	ENSBTAT00000021466	SPINT3	NM_001281915	serine peptidase inhibitor, Kunitz type 3 [Source:NCBI gene;Acc:100296926]	13	73763287	73766219	-1
100296937	408.218	-0.152427	0.155434	-0.980653	0.326764	0.999875	ENSBTAG00000052323	ENSBTAT00000070753	MAZ		MYC associated zinc finger protein [Source:NCBI gene;Acc:100296937]	25	26433443	26437695	-1
100296970	1983.46	-0.051566	0.113882	-0.452804	0.65069	0.999875	ENSBTAG00000026995	ENSBTAT00000038642	PNN	NM_001242585	pinin, desmosome associated protein [Source:VGNC Symbol;Acc:VGNC:33087]	21	49159484	49166919	1
100297056	15.9431	-0.77189	0.358023	-2.15598	0.0310852	0.999875	ENSBTAG00000023365	ENSBTAT00000031796			cytoplasmic tRNA 2-thiolation protein 1 [Source:NCBI gene;Acc:100297056]	18	57552574	57558604	1
100297058	23.9796	-0.119719	0.461383	-0.259479	0.795265	0.999875	ENSBTAG00000004990	ENSBTAT00000006569	NEO1		neogenin 1 [Source:VGNC Symbol;Acc:VGNC:32007]	10	19888399	20126828	1
100297073	32.9948	-0.0834624	0.420367	-0.198547	0.842617	0.999875	ENSBTAG00000009762	ENSBTAT00000012871	BEAN1		brain expressed associated with NEDD4 1 [Source:VGNC Symbol;Acc:VGNC:55036]	18	34194553	34232732	1
100297097	142.513	-0.0326561	0.172124	-0.189724	0.849525	0.999875	ENSBTAG00000048553	ENSBTAT00000075685			UPF0061 protein azo1574 [Source:NCBI gene;Acc:100297097]	13	17957139	17989644	1
100297099	4.92047	-0.828213	0.525573	-1.57583	0.115066	0.999875	NA	NA	NA	NA	NA	NA	NA	NA	NA
100297155	8.54999	0.551895	1.57745	0.349865	0.72644	0.999875	ENSBTAG00000044118	ENSBTAT00000061005	HMGA2		high mobility group AT-hook 2 [Source:VGNC Symbol;Acc:VGNC:29875]	5	47819505	47966760	-1
100297183	324.531	0.0304915	0.15258	0.19984	0.841606	0.999875	ENSBTAG00000011898	ENSBTAT00000074538	LTO1		LTO1, ABCE1 maturation factor [Source:VGNC Symbol;Acc:VGNC:54908]	29	46849877	46917259	-1
100297185	5.39988	-0.271224	0.417539	-0.649577	0.515965	0.999875	NA	NA	NA	NA	NA	NA	NA	NA	NA
100297243	46.9787	-0.35953	0.201145	-1.78742	0.0738701	0.999875	NA	NA	NA	NA	NA	NA	NA	NA	NA
100297334	2.49234	-1.13924	0.937657	-1.21499	0.224371	0.999875	NA	NA	NA	NA	NA	NA	NA	NA	NA
100297344	16556.8	0.0771442	0.160634	0.480249	0.63105	0.999875	ENSBTAG00000001575	ENSBTAT00000002055	CALM2	NM_001242587	calmodulin 2 [Source:NCBI gene;Acc:100297344]	11	29581381	29594347	-1
100297361	419.907	0.125665	0.249266	0.504139	0.614164	0.999875	ENSBTAG00000015050	ENSBTAT00000020032	HCN2		hyperpolarization activated cyclic nucleotide gated potassium and sodium channel 2 [Source:VGNC Symbol;Acc:VGNC:29777]	7	43213783	43234084	1
100297428	248.69	-0.0457716	0.218706	-0.209284	0.834227	0.999875	ENSBTAG00000048033	ENSBTAT00000063194	SMIM15		small integral membrane protein 15 [Source:VGNC Symbol;Acc:VGNC:35017]	7	65416423	65416647	-1
100297485	1.3845	-1.50526	0.866963	-1.73624	0.0825214	0.999875	NA	NA	NA	NA	NA	NA	NA	NA	NA
100297496	346.189	-0.254042	0.504835	-0.503218	0.614811	0.999875	ENSBTAG00000055140	ENSBTAT00000067344			C-type lectin domain family 2, member B [Source:NCBI gene;Acc:100297496]	5	100069711	100089192	1
100297513	11.8291	0.198606	0.454512	0.436966	0.662136	0.999875	ENSBTAG00000013836	ENSBTAT00000018375			coiled-coil domain-containing protein 170 [Source:NCBI gene;Acc:100297513]	10	76507877	76538495	-1
100297536	2.82386	-0.166911	0.673304	-0.247898	0.804213	0.999875	NA	NA	NA	NA	NA	NA	NA	NA	NA
100297538	82.5444	-0.0876555	0.358802	-0.244301	0.806998	0.999875	ENSBTAG00000004884	ENSBTAT00000006425	SLC4A5		solute carrier family 4 member 5 [Source:VGNC Symbol;Acc:VGNC:34895]	11	10337166	10421482	1
100297540	3.34307	0.0470508	0.580518	0.0810498	0.935402	0.999875	NA	NA	NA	NA	NA	NA	NA	NA	NA
100297600	6.30502	0.702097	0.44046	1.59401	0.110934	0.999875	ENSBTAG00000030622	ENSBTAT00000064430	MANSC4		MANSC domain containing 4 [Source:VGNC Symbol;Acc:VGNC:31173]	5	82070566	82077399	1
100297614	23.0379	-0.103978	0.563892	-0.184393	0.853705	0.999875	ENSBTAG00000038214	ENSBTAT00000055587			sulfotransferase family 1D, member 1 [Source:NCBI gene;Acc:100297614]	6	85255819	85281712	-1
100297617	87.6588	-0.097289	1.09932	-0.0884993	0.92948	0.999875	ENSBTAG00000052312	ENSBTAT00000075018	DEFB1	NM_001324544	beta-defensin 1 [Source:NCBI gene;Acc:100297617]	27	6721625	6723684	1
100297656	3.20331	0.0737992	0.671214	0.109949	0.91245	0.999875	ENSBTAG00000047818	ENSBTAT00000064116	FAM19A2		family with sequence similarity 19 member A2, C-C motif chemokine like [Source:VGNC Symbol;Acc:VGNC:28778]	5	51752422	51924620	1
100297676	19852.4	0.00976432	0.15111	0.0646175	0.948479	0.999875	ENSBTAG00000046324	ENSBTAT00000063840			C-type lectin domain family 2 member D11 [Source:NCBI gene;Acc:100297676]	5	100457856	100506412	-1
100297725	44.1544	0.396517	0.236754	1.67481	0.0939717	0.999875	ENSBTAG00000045914	ENSBTAT00000064533			H3 histone, family 3A-like [Source:NCBI gene;Acc:100297725]	7	20022563	20022973	-1
100297734	458.532	0.143059	0.334251	0.427999	0.668652	0.999875	ENSBTAG00000030257	ENSBTAT00000016495	SH3BP1		SH3 domain binding protein 1 [Source:VGNC Symbol;Acc:VGNC:34565]	5	109484519	109497008	1
100297737	1.91583	0.34483	0.733324	0.470229	0.638191	0.999875	ENSBTAG00000051780	ENSBTAT00000087384	RNASE12		ribonuclease A family member 12 (inactive) [Source:NCBI gene;Acc:100297737]	10	26501967	26506356	1
100297779	1.98788	0.688135	0.683893	1.0062	0.314318	0.999875	NA	NA	NA	NA	NA	NA	NA	NA	NA
100297786	119.215	0.220856	0.530142	0.416598	0.676973	0.999875	NA	NA	NA	NA	NA	NA	NA	NA	NA
100297795	315.556	0.019389	0.111555	0.173807	0.862017	0.999875	ENSBTAG00000050621	ENSBTAT00000070728	PCBD2		pterin-4 alpha-carbinolamine dehydratase 2 [Source:NCBI gene;Acc:100297795]	7	46376971	46418526	1
100297815	75.7973	0.211443	0.216224	0.977888	0.32813	0.999875	ENSBTAG00000047103	ENSBTAT00000064590	IDNK		IDNK, gluconokinase [Source:VGNC Symbol;Acc:VGNC:30034]	8	76834195	76849974	1
100297854	2.65636	-0.494658	1.10242	-0.448701	0.653648	0.999875	ENSBTAG00000009798	ENSBTAT00000012923	DCDC2		doublecortin domain containing 2 [Source:VGNC Symbol;Acc:VGNC:27910]	23	33335556	33479705	1
100297865	216.617	-0.177542	0.113212	-1.56823	0.116827	0.999875	ENSBTAG00000048262	ENSBTAT00000065051	ACTR5		ARP5 actin related protein 5 homolog [Source:VGNC Symbol;Acc:VGNC:25587]	13	67544671	67564997	1
100297905	191.138	0.0372126	0.190301	0.195546	0.844966	0.999875	ENSBTAG00000023169	ENSBTAT00000050711			ninein like [Source:NCBI gene;Acc:100297905]	13	10758600	10817097	1
100297914	591.411	0.0043186	0.20329	0.0212435	0.983051	0.999875	ENSBTAG00000048798	ENSBTAT00000071481			KIAA1109 ortholog [Source:NCBI gene;Acc:100297914]	17	35321748	35476298	-1
100297935	4.32744	-0.226233	0.589008	-0.384092	0.70091	0.999875	ENSBTAG00000002950	ENSBTAT00000003842	TMEM132D		transmembrane protein 132D [Source:NCBI gene;Acc:100297935]	17	47426664	48084896	1
100297981	1023.94	-0.0917287	0.418225	-0.219328	0.826394	0.999875	ENSBTAG00000046409	ENSBTAT00000064240	EGR2		early growth response 2 [Source:VGNC Symbol;Acc:VGNC:52767]	28	18936997	18942296	-1
100298192	561.075	-0.0885473	0.203019	-0.436153	0.662726	0.999875	ENSBTAG00000032674	ENSBTAT00000046389	SENP5		SUMO specific peptidase 5 [Source:VGNC Symbol;Acc:VGNC:34447]	1	71370900	71400231	1
100298265	277.532	-0.0700926	0.502366	-0.139525	0.889035	0.999875	ENSBTAG00000009331	ENSBTAT00000047290	CPAMD8		C3 and PZP like, alpha-2-macroglobulin domain containing 8 [Source:VGNC Symbol;Acc:VGNC:27644]	7	6073318	6174087	1
100298336	6.86246	-0.027165	0.65166	-0.0416859	0.966749	0.999875	NA	NA	NA	NA	NA	NA	NA	NA	NA
100298347	14.2773	-0.183257	0.402333	-0.455486	0.648759	0.999875	NA	NA	NA	NA	NA	NA	NA	NA	NA
100298356	496.403	0.00612428	0.476964	0.0128401	0.989755	0.999875	ENSBTAG00000045588	ENSBTAT00000066038			bone marrow stromal antigen 2 [Source:NCBI gene;Acc:100298356]	7	5726148	5730509	1
100298453	129.214	-0.00818658	0.282301	-0.0289995	0.976865	0.999875	NA	NA	NA	NA	NA	NA	NA	NA	NA
100298456	1980.93	0.12489	0.228811	0.54582	0.58519	0.999875	ENSBTAG00000046671	ENSBTAT00000066249	WFS1		wolframin ER transmembrane glycoprotein [Source:VGNC Symbol;Acc:VGNC:36936]	6	102896904	102928920	-1
100298588	3.29128	1.1012	0.773093	1.42441	0.154327	0.999875	NA	NA	NA	NA	NA	NA	NA	NA	NA
100298623	3.49079	-0.913443	0.87733	-1.04116	0.297801	0.999875	NA	NA	NA	NA	NA	NA	NA	NA	NA
100298629	472.816	0.0242384	0.0941014	0.257577	0.796733	0.999875	ENSBTAG00000047217	ENSBTAT00000069911	MED16		mediator complex subunit 16 [Source:VGNC Symbol;Acc:VGNC:31354]	7	43418785	43436614	-1
100298642	1961.68	0.522441	0.429386	1.21672	0.223712	0.999875	ENSBTAG00000047107	ENSBTAT00000064143	TNIP3		TNFAIP3 interacting protein 3 [Source:VGNC Symbol;Acc:VGNC:36181]	17	68139936	68183686	-1
100298680	284.731	0.142339	0.184516	0.771418	0.440459	0.999875	NA	NA	NA	NA	NA	NA	NA	NA	NA
100298704	410.377	0.074529	0.171368	0.434907	0.66363	0.999875	ENSBTAG00000008709	ENSBTAT00000011476	KDELC2		KDEL motif containing 2 [Source:VGNC Symbol;Acc:VGNC:30518]	15	18149364	18181340	-1
100298738	1073.22	-0.0791383	0.0835143	-0.947601	0.343332	0.999875	ENSBTAG00000031917	ENSBTAT00000069259	SCAF8		SR-related CTD associated factor 8 [Source:VGNC Symbol;Acc:VGNC:52823]	9	91412046	91605253	1
100298754	1.75171	-0.121245	0.787862	-0.153891	0.877696	0.999875	ENSBTAG00000021972	ENSBTAT00000061278	DNAH5		dynein axonemal heavy chain 5 [Source:VGNC Symbol;Acc:VGNC:28126]	20	59226991	59489350	1
100298760	1504.28	0.165364	0.319247	0.517981	0.604471	0.999875	ENSBTAG00000047338	ENSBTAT00000069346	DCBLD1		discoidin, CUB and LCCL domain containing 1 [Source:VGNC Symbol;Acc:VGNC:27908]	9	33251298	33325793	-1
100298868	845.506	0.134075	0.49796	0.269248	0.787739	0.999875	NA	NA	NA	NA	NA	NA	NA	NA	NA
100298918	137.578	0.156535	0.317433	0.493128	0.621922	0.999875	ENSBTAG00000046162	ENSBTAT00000065588	ZNF385C		zinc finger protein 385C [Source:VGNC Symbol;Acc:VGNC:55890]	19	42177663	42235344	-1
100298923	605.062	-0.121598	0.0942665	-1.28994	0.197072	0.999875	NA	NA	NA	NA	NA	NA	NA	NA	NA
100298937	4.22651	1.00815	0.47657	2.11542	0.0343943	0.999875	NA	NA	NA	NA	NA	NA	NA	NA	NA
100298939	130.71	0.143962	0.177061	0.813065	0.416181	0.999875	ENSBTAG00000046644	ENSBTAT00000063375	HRAS	NM_001242346	HRas proto-oncogene, GTPase [Source:VGNC Symbol;Acc:VGNC:29951]	29	50756430	50765200	1
100298980	58.2276	-0.162501	0.223499	-0.727076	0.467179	0.999875	ENSBTAG00000009460	ENSBTAT00000012446			zinc finger protein 550 [Source:NCBI gene;Acc:100298980]	18	64754096	64764864	-1
100299006	26.0202	-0.0857172	0.327494	-0.261737	0.793524	0.999875	ENSBTAG00000046098	ENSBTAT00000064764	ACSM4		acyl-CoA synthetase medium chain family member 4 [Source:VGNC Symbol;Acc:VGNC:25568]	25	18426076	18448495	1
100299044	2.1895	-0.300673	0.797724	-0.376913	0.706238	0.999875	ENSBTAG00000032521	ENSBTAT00000046126	PLEKHH2		pleckstrin homology, MyTH4 and FERM domain containing H2 [Source:VGNC Symbol;Acc:VGNC:33021]	11	25888955	25993933	1
100299045	54.2293	-0.241538	0.58439	-0.413315	0.679376	0.999875	NA	NA	NA	NA	NA	NA	NA	NA	NA
100299080	4.86744	-0.631524	0.552275	-1.14349	0.252833	0.999875	ENSBTAG00000047807	ENSBTAT00000063271	SAPCD2		suppressor APC domain containing 2 [Source:VGNC Symbol;Acc:VGNC:34285]	11	106094744	106102179	-1
100299092	921.483	0.0605643	0.0956396	0.633256	0.526567	0.999875	ENSBTAG00000009021	ENSBTAT00000011880	FEZ2	NM_001193050	fasciculation and elongation protein zeta 2 [Source:VGNC Symbol;Acc:VGNC:28958]	11	19023725	19068890	-1
100299135	11.3548	0.0456181	0.746407	0.0611169	0.951266	0.999875	ENSBTAG00000000576	ENSBTAT00000000756	ADGRG2		adhesion G protein-coupled receptor G2 [Source:VGNC Symbol;Acc:VGNC:25666]	X	124420342	124463689	1
100299171	58.7776	0.115787	0.308666	0.375122	0.70757	0.999875	ENSBTAG00000044006	ENSBTAT00000061540	GINS2		GINS complex subunit 2 [Source:VGNC Symbol;Acc:VGNC:29361]	18	11648869	11684545	-1
100299180	86.6006	0.0675601	0.38821	0.17403	0.861842	0.999875	ENSBTAG00000051896	ENSBTAT00000072850			multidrug resistance-associated protein 4 [Source:NCBI gene;Acc:100299180]	NKLS02000910.1	581040	719607	-1
100299249	20.6401	-0.3044	0.465893	-0.653368	0.513519	0.999875	ENSBTAG00000049808	ENSBTAT00000085850			interleukin 3 receptor subunit alpha [Source:NCBI gene;Acc:100299249]	3	119480332	119499353	1
100299267	554.234	-0.000216162	0.275258	-0.000785307	0.999373	0.999875	ENSBTAG00000046708	ENSBTAT00000063372	PDP2		pyruvate dehyrogenase phosphatase catalytic subunit 2 [Source:VGNC Symbol;Acc:VGNC:32714]	18	34590076	34591671	1
100299281	3458.3	0.127628	0.250564	0.509361	0.610499	0.999875	ENSBTAG00000046172	ENSBTAT00000067904			quinone oxidoreductase-like protein 2 [Source:NCBI gene;Acc:100299281]	16	59363252	59438293	-1
100299284	7.08913	0.169754	0.398009	0.426507	0.669738	0.999875	ENSBTAG00000046677	ENSBTAT00000065527	RTN4R		reticulon 4 receptor [Source:VGNC Symbol;Acc:VGNC:34206]	17	73066457	73085195	-1
100299286	7.65421	-0.423589	0.506937	-0.835586	0.403388	0.999875	ENSBTAG00000044153	ENSBTAT00000061357	SH3PXD2A		SH3 and PX domains 2A [Source:VGNC Symbol;Acc:VGNC:55967]	26	24168682	24185907	-1
100299353	23.9089	-0.164481	0.296004	-0.55567	0.578436	0.999875	ENSBTAG00000047357	ENSBTAT00000066282	RNF208		ring finger protein 208 [Source:VGNC Symbol;Acc:VGNC:34049]	11	106236333	106237133	-1
100299402	394.079	0.104376	0.159652	0.653769	0.51326	0.999875	NA	NA	NA	NA	NA	NA	NA	NA	NA
100299473	2.9607	-0.648054	0.597678	-1.08429	0.278238	0.999875	ENSBTAG00000047972	ENSBTAT00000065142	INAVA		innate immunity activator [Source:VGNC Symbol;Acc:VGNC:30192]	16	79497446	79515409	1
100299503	6.43389	-0.357639	0.368979	-0.969267	0.332412	0.999875	ENSBTAG00000047341	ENSBTAT00000063811			THO complex subunit 2 [Source:NCBI gene;Acc:100299503]	1	114370080	114375211	-1
100299558	636.706	0.0566364	0.193028	0.29341	0.769209	0.999875	ENSBTAG00000048054	ENSBTAT00000065653	UAP1L1		UDP-N-acetylglucosamine pyrophosphorylase 1 like 1 [Source:VGNC Symbol;Acc:VGNC:36560]	11	106108207	106117113	1
100299595	535.213	0.0579914	0.151032	0.383967	0.701003	0.999875	ENSBTAG00000046346	ENSBTAT00000081554	PACS2		phosphofurin acidic cluster sorting protein 2 [Source:VGNC Symbol;Acc:VGNC:53946]	21	69621803	69685518	1
100299645	6.30925	-0.384361	0.496078	-0.7748	0.438458	0.999875	NA	NA	NA	NA	NA	NA	NA	NA	NA
100299651	62.8491	-0.162747	0.294904	-0.551865	0.581041	0.999875	ENSBTAG00000047254	ENSBTAT00000065373	ABCA2		ATP binding cassette subfamily A member 2 [Source:VGNC Symbol;Acc:VGNC:25457]	11	106046569	106065509	-1
100299693	1620.32	-0.00855272	0.141429	-0.0604735	0.951779	0.999875	ENSBTAG00000047874	ENSBTAT00000063261	PRPF38B		pre-mRNA processing factor 38B [Source:VGNC Symbol;Acc:VGNC:33376]	3	34673537	34681037	-1
100299712	241.888	-0.165149	0.103354	-1.5979	0.110065	0.999875	ENSBTAG00000054322	ENSBTAT00000081867			zinc finger protein 665 [Source:NCBI gene;Acc:100299712]	18	59444868	59447261	-1
100299757	4.27235	0.14089	0.49575	0.284196	0.77626	0.999875	ENSBTAG00000046586	ENSBTAT00000065471			EP300-interacting inhibitor of differentiation 1 [Source:NCBI gene;Acc:100299757]	4	71063232	71063807	1
100299814	19.3491	0.343807	0.530492	0.64809	0.516927	0.999875	ENSBTAG00000053318	ENSBTAT00000067440			C-type lectin domain containing 17A [Source:NCBI gene;Acc:100299814]	7	11205501	11216132	-1
100299845	105.936	0.171428	0.186966	0.916894	0.359198	0.999875	ENSBTAG00000050647	ENSBTAT00000069414			60S ribosomal protein L5-like [Source:NCBI gene;Acc:100299845]	21	20127284	20128027	1
100299906	1281.15	-0.00830191	0.219231	-0.0378684	0.969793	0.999875	ENSBTAG00000015297	ENSBTAT00000020342	BANK1		B cell scaffold protein with ankyrin repeats 1 [Source:NCBI gene;Acc:100299906]	6	22695492	23016141	-1
100299995	2.37379	0.535462	0.689186	0.776948	0.437189	0.999875	NA	NA	NA	NA	NA	NA	NA	NA	NA
100300004	3.87102	0.0173061	0.578653	0.0299075	0.976141	0.999875	ENSBTAG00000048034	ENSBTAT00000063979	GLTPD2		glycolipid transfer protein domain containing 2 [Source:VGNC Symbol;Acc:VGNC:29425]	19	26571233	26572537	-1
100300012	322.401	0.00668776	0.168277	0.0397425	0.968298	0.999875	NA	NA	NA	NA	NA	NA	NA	NA	NA
100300021	2806	-0.0385399	0.17821	-0.216261	0.828785	0.999875	ENSBTAG00000049233	ENSBTAT00000076871			transmembrane protein 123 [Source:NCBI gene;Acc:100300021]	15	6225207	6303217	1
100300032	235.092	0.0843721	0.105067	0.803028	0.421959	0.999875	ENSBTAG00000047876	ENSBTAT00000066026	SH3TC1		SH3 domain and tetratricopeptide repeats 1 [Source:VGNC Symbol;Acc:VGNC:34582]	6	114487980	114552108	1
100300051	29.081	-0.118475	0.523004	-0.226527	0.820792	0.999875	ENSBTAG00000026148	ENSBTAT00000027132			adhesion G protein-coupled receptor E2-like [Source:NCBI gene;Acc:100300051]	7	10805680	10856126	-1
100300059	1.8419	-0.435862	0.773894	-0.563206	0.573295	0.999875	ENSBTAG00000027841	ENSBTAT00000040145			neuroligin 4 X-linked [Source:NCBI gene;Acc:100300059]	X	136346606	136694634	1
100300164	72.8232	-0.0257823	0.199256	-0.129393	0.897047	0.999875	ENSBTAG00000044173	ENSBTAT00000061137	EHBP1		EH domain binding protein 1 [Source:VGNC Symbol;Acc:VGNC:28370]	11	61185353	61540443	1
100300175	4.03493	0.0792784	0.792206	0.100073	0.920286	0.999875	ENSBTAG00000049909	ENSBTAT00000078540	AGBL1		ATP/GTP binding protein like 1 [Source:NCBI gene;Acc:100300175]	21	16988747	17581646	1
100300295	2.42878	-0.045073	0.680519	-0.0662333	0.947192	0.999875	ENSBTAG00000054222	ENSBTAT00000086325			small VCP interacting protein [Source:NCBI gene;Acc:100300295]	29	22033272	22039502	1
100300346	283.947	-0.0745668	0.111188	-0.670638	0.502451	0.999875	ENSBTAG00000006170	ENSBTAT00000008112	ZNF76		zinc finger protein 76 [Source:VGNC Symbol;Acc:VGNC:55930]	23	9254929	9267702	1
100300349	1136.02	0.102965	0.131792	0.781275	0.434641	0.999875	ENSBTAG00000001790	ENSBTAT00000044703	SAFB2	NM_001256554	scaffold attachment factor B2 [Source:VGNC Symbol;Acc:VGNC:34262]	7	18682927	18711822	1
100300400	667.919	-0.134591	0.142869	-0.94206	0.346162	0.999875	ENSBTAG00000044044	ENSBTAT00000077664	CLOCK	NM_001289769	clock circadian regulator [Source:VGNC Symbol;Acc:VGNC:27456]	6	70874084	70978580	-1
100300409	533.094	-0.0194361	0.108192	-0.179644	0.857432	0.999875	ENSBTAG00000046185	ENSBTAT00000063586	BTBD7		BTB domain containing 7 [Source:VGNC Symbol;Acc:VGNC:26592]	21	57857951	57947077	-1
100300478	123.189	0.184225	0.376011	0.489945	0.624173	0.999875	ENSBTAG00000045880	ENSBTAT00000084983			sialic acid binding Ig like lectin 5 [Source:NCBI gene;Acc:100300478]	18	57565772	57600633	-1
100300490	2011.55	0.0976008	0.340711	0.286462	0.774524	0.999875	ENSBTAG00000047077	ENSBTAT00000062934	ENTPD7		ectonucleoside triphosphate diphosphohydrolase 7 [Source:VGNC Symbol;Acc:VGNC:28512]	26	20622608	20655036	1
100300494	11.3867	-0.353459	0.604214	-0.584989	0.558555	0.999875	ENSBTAG00000046391	ENSBTAT00000047402	GRAMD2A		GRAM domain containing 2A [Source:VGNC Symbol;Acc:VGNC:29625]	10	19099201	19136846	-1
100300510	46.7728	0.135851	0.587174	0.231363	0.817033	0.999875	ENSBTAG00000027204	ENSBTAT00000053883			T-cell receptor beta-1 chain C region [Source:NCBI gene;Acc:100300510]	4	106102213	106107665	1
100300544	3.99491	0.267565	0.561549	0.476476	0.633735	0.999875	ENSBTAG00000012846	ENSBTAT00000017070	KIAA1549L		KIAA1549 like [Source:VGNC Symbol;Acc:VGNC:30571]	15	63989009	64306981	1
100300550	1014.58	0.0529975	0.134602	0.393735	0.693776	0.999875	ENSBTAG00000047768	ENSBTAT00000065590	COX7B	NM_175795	cytochrome c oxidase subunit VIIb [Source:NCBI gene;Acc:100300550]	X	74502511	74507315	-1
100300568	434.507	0.0411365	0.109151	0.376877	0.706265	0.999875	ENSBTAG00000000269	ENSBTAT00000000335			COBW domain containing 5 [Source:NCBI gene;Acc:100300568]	8	44298705	44344643	1
100300626	3.06828	0.0795256	0.488335	0.162851	0.870636	0.999875	ENSBTAG00000047648	ENSBTAT00000081053	SYT2		synaptotagmin 2 [Source:VGNC Symbol;Acc:VGNC:35541]	16	80036572	80130039	1
100300634	3.09182	-0.354987	1.33297	-0.266313	0.789998	0.999875	ENSBTAG00000050028	ENSBTAT00000085959	RNF152		ring finger protein 152 [Source:NCBI gene;Acc:100300634]	24	60310688	60311302	-1
100300716	1.48574	-0.15864	1.75637	-0.0903227	0.928031	0.999875	ENSBTAG00000048268	ENSBTAT00000064325			immunoglobulin heavy variable 4-38-2 [Source:NCBI gene;Acc:100300716]	21	358253	359018	1
100300732	112.358	-0.388314	0.169323	-2.29333	0.0218292	0.999875	ENSBTAG00000045593	ENSBTAT00000063635	EARS2		glutamyl-tRNA synthetase 2, mitochondrial [Source:VGNC Symbol;Acc:VGNC:28297]	25	21194266	21229246	-1
100300734	105.247	-0.0193328	0.164281	-0.117682	0.90632	0.999875	ENSBTAG00000047731	ENSBTAT00000066098	FAM189B		family with sequence similarity 189 member B [Source:VGNC Symbol;Acc:VGNC:28771]	3	15382809	15387801	1
100300875	124.098	0.112474	0.122675	0.916844	0.359224	0.999875	ENSBTAG00000048140	ENSBTAT00000063582	DNAAF5		dynein axonemal assembly factor 5 [Source:VGNC Symbol;Acc:VGNC:28121]	25	41885771	41908876	-1
100300896	118.832	-0.0309333	0.235916	-0.13112	0.895681	0.999875	ENSBTAG00000054241	ENSBTAT00000078774			sulfotransferase 1C4 [Source:NCBI gene;Acc:100300896]	11	44843369	44856180	-1
100300938	48.2348	-0.419561	0.266995	-1.57142	0.116086	0.999875	NA	NA	NA	NA	NA	NA	NA	NA	NA
100300968	9.69815	0.275016	0.344121	0.799183	0.424184	0.999875	ENSBTAG00000001293	ENSBTAT00000001703	MAATS1		MYCBP associated and testis expressed 1 [Source:VGNC Symbol;Acc:VGNC:31126]	1	64451181	64565304	1
100301026	9.07845	0.20968	0.679837	0.308428	0.757757	0.999875	ENSBTAG00000047953	ENSBTAT00000082123			NLR family pyrin domain containing 2 [Source:NCBI gene;Acc:100301026]	18	62409111	62438024	-1
100301027	384.147	0.00264043	0.144754	0.0182409	0.985447	0.999875	ENSBTAG00000018538	ENSBTAT00000050229	CEP70		centrosomal protein 70 [Source:VGNC Symbol;Acc:VGNC:27211]	1	130531395	130598375	1
100301114	4131.91	-0.0280201	0.0982843	-0.285092	0.775573	0.999875	ENSBTAG00000048151	ENSBTAT00000064349	PRPF40A		pre-mRNA processing factor 40 homolog A [Source:VGNC Symbol;Acc:VGNC:33379]	2	43470324	43528516	1
100301148	189.242	-0.0782599	0.165193	-0.473747	0.63568	0.999875	ENSBTAG00000002055	ENSBTAT00000080005	ZFP28		ZFP28 zinc finger protein [Source:VGNC Symbol;Acc:VGNC:37160]	18	63880404	63907053	-1
100301169	1813.95	0.105765	0.108903	0.971181	0.331458	0.999875	ENSBTAG00000045931	ENSBTAT00000065645	MAGT1	NM_001244318	magnesium transporter 1 [Source:VGNC Symbol;Acc:VGNC:31149]	X	74517592	74566517	1
100301224	8.00001	0.231362	0.655258	0.353085	0.724025	0.999875	NA	NA	NA	NA	NA	NA	NA	NA	NA
100301263	9.78115	0.0868546	0.869255	0.0999184	0.920409	0.999875	ENSBTAG00000047473	ENSBTAT00000062990			NACHT, LRR and PYD domains-containing protein 2 [Source:NCBI gene;Acc:100301263]	18	62490163	62504128	1
100301295	39.5022	0.14031	0.15578	0.900691	0.367753	0.999875	ENSBTAG00000053910	ENSBTAT00000077377	C17orf58		chromosome 19 C17orf58 homolog [Source:NCBI gene;Acc:100301295]	19	48990064	48992448	1
100301323	3.49952	-0.577271	1.32519	-0.435613	0.663117	0.999875	ENSBTAG00000047062	ENSBTAT00000080927	LRP3		LDL receptor related protein 3 [Source:VGNC Symbol;Acc:VGNC:30991]	18	43631532	43646500	1
100301361	1.17306	1.26943	1.53014	0.829618	0.406755	0.999875	ENSBTAG00000047894	ENSBTAT00000063578	SLC32A1		solute carrier family 32 member 1 [Source:VGNC Symbol;Acc:VGNC:34815]	13	67535037	67539706	1
100301422	17.6107	-0.0324814	0.632691	-0.0513384	0.959056	0.999875	NA	NA	NA	NA	NA	NA	NA	NA	NA
100301431	227.452	-0.0424902	0.358433	-0.118544	0.905636	0.999875	ENSBTAG00000047158	ENSBTAT00000063750	LRFN1		leucine rich repeat and fibronectin type III domain containing 1 [Source:VGNC Symbol;Acc:VGNC:30975]	18	49017345	49024476	-1
100301478	54.8436	0.145822	0.242108	0.602299	0.546975	0.999875	ENSBTAG00000046286	ENSBTAT00000063923	CCNB3		cyclin B3 [Source:VGNC Symbol;Acc:VGNC:56522]	X	87970000	88000785	1
100302586	6.90822	-0.0711389	0.42949	-0.165636	0.868444	0.999875	ENSBTAG00000045754	ENSBTAT00000064749	SMIM1	NM_001163727	small integral membrane protein 1 (Vel blood group) [Source:NCBI gene;Acc:100302586]	16	49286556	49290320	-1
100313015	1.8701	-0.18899	0.598593	-0.315724	0.752212	0.999875	NA	NA	NA	NA	NA	NA	NA	NA	NA
100313040	2.01708	-0.939476	1.72375	-0.54502	0.58574	0.999875	ENSBTAG00000036392	ENSBTAT00000050892	bta-mir-371		bta-mir-371 [Source:miRBase;Acc:MI0009815]	18	60903171	60903249	1
100313322	3.45489	0.0740877	0.442218	0.167537	0.866948	0.999875	NA	NA	NA	NA	NA	NA	NA	NA	NA
100313385	3.31921	0.569914	0.522548	1.09065	0.275429	0.999875	NA	NA	NA	NA	NA	NA	NA	NA	NA
100313396	36.8807	0.208689	0.462668	0.451056	0.651949	0.999875	ENSBTAG00000037953	ENSBTAT00000053345	bta-mir-1282		bta-mir-1282 [Source:miRBase;Acc:MI0010455]	21	55414001	55414101	-1
100313404	2.20705	0.553446	0.53028	1.04369	0.29663	0.999875	ENSBTAG00000044236	ENSBTAT00000061669	bta-mir-2299		bta-mir-2299 [Source:miRBase;Acc:MI0011309]	12	29635268	29635346	-1
100313466	1.65599	-0.523224	0.99165	-0.527629	0.597757	0.999875	ENSBTAG00000045223	ENSBTAT00000062656	bta-mir-2419		bta-mir-2419 [Source:miRBase;Acc:MI0011467]	4	65945870	65945945	-1
100335160	2.48522	0.718087	0.635654	1.12968	0.25861	0.999875	NA	NA	NA	NA	NA	NA	NA	NA	NA
100335177	1.22768	-1.3979	1.11178	-1.25736	0.208625	0.999875	NA	NA	NA	NA	NA	NA	NA	NA	NA
100335190	2.88517	-0.342718	0.874747	-0.391791	0.695213	0.999875	NA	NA	NA	NA	NA	NA	NA	NA	NA
100335205	100.828	0.242793	0.98007	0.24773	0.804343	0.999875	ENSBTAG00000000144	ENSBTAT00000052624			T-cell receptor gamma chain C region C10.5 [Source:NCBI gene;Acc:100335205]	4	82533901	82573389	1
100335242	561.449	-0.0383399	0.148713	-0.257811	0.796552	0.999875	ENSBTAG00000023675	ENSBTAT00000032410	ZNF654		zinc finger protein 654 [Source:VGNC Symbol;Acc:VGNC:55090]	1	36063528	36147146	1
100335299	1142.08	0.225318	0.183321	1.22909	0.219039	0.999875	ENSBTAG00000017691	ENSBTAT00000023528	KIAA0040		KIAA0040 ortholog [Source:NCBI gene;Acc:100335299]	16	56399984	56400286	-1
100335340	1.19966	-1.46608	1.4164	-1.03507	0.300634	0.999875	NA	NA	NA	NA	NA	NA	NA	NA	NA
100335365	7.66097	0.091887	0.541386	0.169725	0.865226	0.999875	ENSBTAG00000049698	ENSBTAT00000081937	STPG4		sperm-tail PG-rich repeat containing 4 [Source:NCBI gene;Acc:100335365]	11	29542242	29574794	-1
100335435	74.4904	0.00300036	0.271528	0.0110499	0.991184	0.999875	NA	NA	NA	NA	NA	NA	NA	NA	NA
100335467	13.531	-0.105161	0.313536	-0.335403	0.737321	0.999875	ENSBTAG00000003897	ENSBTAT00000039673	SMIM20	NM_001145428	small integral membrane protein 20 [Source:NCBI gene;Acc:615093]	6	45403482	45416234	1
100335484	110.363	-0.0554926	0.37825	-0.146709	0.883362	0.999875	ENSBTAG00000051916	ENSBTAT00000078516	RIPPLY3		ripply transcriptional repressor 3 [Source:NCBI gene;Acc:100335484]	1	149259149	149269725	1
100335506	35.4938	-0.0455223	0.514253	-0.0885213	0.929462	0.999875	ENSBTAG00000017365	ENSBTAT00000077902	ZBTB47		zinc finger and BTB domain containing 47 [Source:VGNC Symbol;Acc:VGNC:54512]	22	14799996	14813665	1
100335514	45.4719	-0.224503	1.11536	-0.201283	0.840477	0.999875	NA	NA	NA	NA	NA	NA	NA	NA	NA
100335533	1042.39	0.0159406	0.195217	0.0816559	0.93492	0.999875	ENSBTAG00000002795	ENSBTAT00000030863	NKTR		natural killer cell triggering receptor [Source:VGNC Symbol;Acc:VGNC:32097]	22	14740410	14792046	1
100335553	36.1817	-0.14406	0.424025	-0.339744	0.734049	0.999875	ENSBTAG00000051367	ENSBTAT00000068106			zinc finger protein 415-like [Source:NCBI gene;Acc:100335553]	18	59354795	59356054	-1
100335569	30.9123	-0.262159	0.285452	-0.918399	0.35841	0.999875	ENSBTAG00000019208	ENSBTAT00000025566	C29H11orf95		chromosome 29 C11orf95 homolog [Source:VGNC Symbol;Acc:VGNC:56294]	29	42120664	42125880	-1
100335574	116.008	0.105491	0.165221	0.638486	0.523158	0.999875	ENSBTAG00000008188	ENSBTAT00000052375	MOSMO		modulator of smoothened [Source:VGNC Symbol;Acc:VGNC:54456]	25	19694092	19769282	1
100335582	25.5033	-0.230749	0.338121	-0.682446	0.494957	0.999875	ENSBTAG00000017835	ENSBTAT00000023708	C7H5orf63		chromosome 7 C5orf63 homolog [Source:VGNC Symbol;Acc:VGNC:52736]	7	26915949	26922450	1
100335608	153.958	-0.130082	0.194747	-0.667952	0.504164	0.999875	NA	NA	NA	NA	NA	NA	NA	NA	NA
100335635	13.2941	0.0460023	0.798758	0.0575923	0.954073	0.999875	NA	NA	NA	NA	NA	NA	NA	NA	NA
100335642	514.87	-0.200446	0.204991	-0.97783	0.328158	0.999875	NA	NA	NA	NA	NA	NA	NA	NA	NA
100335729	4.50765	-0.104553	0.515892	-0.202664	0.839397	0.999875	NA	NA	NA	NA	NA	NA	NA	NA	NA
100335748	31.177	0.244381	0.680821	0.358951	0.719632	0.999875	NA	NA	NA	NA	NA	NA	NA	NA	NA
100335751	121.876	0.16402	0.371282	0.441767	0.658658	0.999875	NA	NA	NA	NA	NA	NA	NA	NA	NA
100335806	119.856	0.0599575	0.168446	0.355946	0.721881	0.999875	NA	NA	NA	NA	NA	NA	NA	NA	NA
100335828	24.5568	0.093127	0.325649	0.285974	0.774898	0.999875	ENSBTAG00000040144	ENSBTAT00000056936			cell surface glycoprotein CD200 receptor 1 [Source:NCBI gene;Acc:100335828]	1	57570680	57586854	-1
100336022	1.46578	-0.823032	2.10707	-0.390605	0.696089	0.999875	ENSBTAG00000039504	ENSBTAT00000064342	WFDC18	NM_001205278	extracellular proteinase inhibitor [Source:NCBI gene;Acc:100336022]	19	14300710	14302662	1
100336029	9.24081	-0.442076	0.417375	-1.05918	0.289517	0.999875	NA	NA	NA	NA	NA	NA	NA	NA	NA
100336034	66.9352	0.00530322	0.210366	0.0252095	0.979888	0.999875	ENSBTAG00000032031	ENSBTAT00000045434	ZBTB12		zinc finger and BTB domain containing 12 [Source:VGNC Symbol;Acc:VGNC:37060]	23	27463641	27465020	1
100336042	91.6659	-0.0923616	0.19678	-0.469366	0.638808	0.999875	ENSBTAG00000011108	ENSBTAT00000084817	USP54		ubiquitin specific peptidase 54 [Source:VGNC Symbol;Acc:VGNC:36736]	28	29476577	29538572	-1
100336047	12.5388	0.111853	0.431469	0.259237	0.795452	0.999875	ENSBTAG00000000397	ENSBTAT00000000510	CNPY1		canopy FGF signaling regulator 1 [Source:VGNC Symbol;Acc:VGNC:27526]	4	117261920	117301793	-1
100336082	39.861	-0.159114	0.417494	-0.381117	0.703116	0.999875	ENSBTAG00000030334	ENSBTAT00000042833	AOC2	NM_001206861	amine oxidase, copper containing 2 [Source:VGNC Symbol;Acc:VGNC:25973]	19	42863961	42872446	1
100336104	2.54123	-0.510553	0.840433	-0.607488	0.543527	0.999875	NA	NA	NA	NA	NA	NA	NA	NA	NA
100336105	2168.83	0.0508392	0.058033	0.876039	0.381009	0.999875	ENSBTAG00000019918	ENSBTAT00000026535	PSME3		proteasome activator subunit 3 [Source:VGNC Symbol;Acc:VGNC:33475]	19	42859304	42866438	1
100336106	4.66026	0.102893	0.567884	0.181186	0.856222	0.999875	NA	NA	NA	NA	NA	NA	NA	NA	NA
100336232	8.93509	-0.100334	0.526059	-0.190728	0.848739	0.999875	NA	NA	NA	NA	NA	NA	NA	NA	NA
100336282	91.265	0.139316	0.555239	0.250911	0.801883	0.999875	NA	NA	NA	NA	NA	NA	NA	NA	NA
100336368	16.7829	-0.0937667	0.429996	-0.218064	0.827379	0.999875	NA	NA	NA	NA	NA	NA	NA	NA	NA
100336369	2.6738	0.292977	0.564807	0.51872	0.603956	0.999875	ENSBTAG00000035882	ENSBTAT00000050368			E3 ubiquitin-protein ligase MARCH5 [Source:NCBI gene;Acc:100336369]	X	73993182	73993994	1
100336382	383.535	0.0241892	0.175722	0.137656	0.890512	0.999875	ENSBTAG00000015126	ENSBTAT00000020124	TNIP2	NM_001244591	TNFAIP3 interacting protein 2 [Source:VGNC Symbol;Acc:VGNC:54503]	6	115983795	116011719	1
100336419	39.5658	0.196847	0.357406	0.550765	0.581794	0.999875	ENSBTAG00000008774	ENSBTAT00000068260	UROC1		urocanate hydratase 1 [Source:VGNC Symbol;Acc:VGNC:36700]	22	60462678	60490194	1
100336421	2.28136	0.0098478	0.933007	0.0105549	0.991579	0.999875	ENSBTAG00000046152	ENSBTAT00000064122	MGAM		maltase-glucoamylase [Source:VGNC Symbol;Acc:VGNC:31446]	4	105285315	105466927	1
100336423	144.8	0.0393802	0.497899	0.0790927	0.936959	0.999875	NA	NA	NA	NA	NA	NA	NA	NA	NA
100336437	185.734	-0.12906	0.409383	-0.315256	0.752567	0.999875	ENSBTAG00000004802	ENSBTAT00000006305	CEP170B		centrosomal protein 170B [Source:VGNC Symbol;Acc:VGNC:50066]	21	69312292	69336738	1
100336448	13.0765	0.131856	0.338712	0.389285	0.697065	0.999875	NA	NA	NA	NA	NA	NA	NA	NA	NA
100336454	4.12369	-0.0621518	1.11554	-0.0557147	0.955569	0.999875	ENSBTAG00000006288	ENSBTAT00000008254	VSTM4		V-set and transmembrane domain containing 4 [Source:VGNC Symbol;Acc:VGNC:54511]	28	43285950	43376863	-1
100336456	4.04832	-0.0504854	0.734215	-0.068761	0.94518	0.999875	ENSBTAG00000049383	ENSBTAT00000072462	LSAMP	NM_001205368	limbic system associated membrane protein [Source:NCBI gene;Acc:100336456]	1	60476794	60798351	-1
100336467	72.8944	-0.0300185	0.558111	-0.0537858	0.957106	0.999875	ENSBTAG00000004297	ENSBTAT00000082299	ACOXL		acyl-CoA oxidase like [Source:VGNC Symbol;Acc:VGNC:25555]	11	1237943	1576166	-1
100336471	771.495	0.322993	0.513669	0.628796	0.529483	0.999875	ENSBTAG00000045808	ENSBTAT00000066270	IL17REL		interleukin 17 receptor E like [Source:VGNC Symbol;Acc:VGNC:56210]	5	119366047	119390141	-1
100336473	1059.89	-0.0425551	0.140652	-0.302555	0.762229	0.999875	ENSBTAG00000014779	ENSBTAT00000019661	NISCH		nischarin [Source:VGNC Symbol;Acc:VGNC:32088]	22	48370379	48432781	-1
100336476	633.572	-0.209428	0.316318	-0.66208	0.50792	0.999875	NA	NA	NA	NA	NA	NA	NA	NA	NA
100336480	37.4798	0.0677714	0.193009	0.351131	0.72549	0.999875	ENSBTAG00000051466	ENSBTAT00000070215	ULK4		unc-51 like kinase 4 [Source:NCBI gene;Acc:100336480]	22	13851219	14373037	-1
100336481	206.612	0.379207	0.654379	0.579492	0.562257	0.999875	ENSBTAG00000046110	ENSBTAT00000084250	CLCF1		cardiotrophin like cytokine factor 1 [Source:VGNC Symbol;Acc:VGNC:56260]	29	45264284	45274069	-1
100336528	2.79825	-0.0646255	0.608845	-0.106144	0.915468	0.999875	NA	NA	NA	NA	NA	NA	NA	NA	NA
100336530	1732.81	-0.132382	0.336847	-0.393004	0.694316	0.999875	ENSBTAG00000020911	ENSBTAT00000027858	FNBP4		formin binding protein 4 [Source:VGNC Symbol;Acc:VGNC:54870]	15	77492393	77513241	-1
100336536	39.2471	-0.071594	0.288983	-0.247744	0.804332	0.999875	NA	NA	NA	NA	NA	NA	NA	NA	NA
100336537	542.172	-0.132788	0.0930917	-1.42642	0.153747	0.999875	ENSBTAG00000053484	ENSBTAT00000080412	CTDP1		CTD phosphatase subunit 1 [Source:NCBI gene;Acc:100336537]	24	685983	711794	-1
100336551	1.71263	0.625701	1.00869	0.620312	0.535053	0.999875	ENSBTAG00000019294	ENSBTAT00000071976	ABCC9		ATP binding cassette subfamily C member 9 [Source:VGNC Symbol;Acc:VGNC:25476]	5	88262950	88412938	1
100336564	237.745	0.0297403	0.113626	0.261738	0.793524	0.999875	ENSBTAG00000046223	ENSBTAT00000064659	ANAPC2		anaphase promoting complex subunit 2-like [Source:NCBI gene;Acc:100336564]	11	106200925	106211622	-1
100336572	10.1458	-0.140852	0.379644	-0.371011	0.710629	0.999875	ENSBTAG00000047161	ENSBTAT00000072310	ARSH		arylsulfatase family member H [Source:VGNC Symbol;Acc:VGNC:50166]	X	138618426	138639472	-1
100336575	1.33798	-0.491987	1.29275	-0.380574	0.70352	0.999875	ENSBTAG00000046732	ENSBTAT00000063400	MMP8		matrix metallopeptidase 8 [Source:VGNC Symbol;Acc:VGNC:31530]	15	5933094	5944195	1
100336579	7.20771	-0.522737	0.364788	-1.43299	0.151861	0.999875	NA	NA	NA	NA	NA	NA	NA	NA	NA
100336589	1030.75	0.110176	0.292234	0.377014	0.706163	0.999875	NA	NA	NA	NA	NA	NA	NA	NA	NA
100336601	9.0578	-0.164375	0.515925	-0.318602	0.750028	0.999875	ENSBTAG00000044111	ENSBTAT00000061591	EPHA6		EPH receptor A6 [Source:VGNC Symbol;Acc:VGNC:28536]	1	41409771	41994030	1
100336606	2794.93	-0.048305	0.189869	-0.254413	0.799177	0.999875	NA	NA	NA	NA	NA	NA	NA	NA	NA
100336609	9.05714	-0.128869	0.823288	-0.156529	0.875616	0.999875	ENSBTAG00000012798	ENSBTAT00000017003	KCNH8		potassium voltage-gated channel subfamily H member 8 [Source:VGNC Symbol;Acc:VGNC:55057]	1	156340497	156841779	1
100336611	4.97645	0.439036	0.745237	0.589123	0.555779	0.999875	ENSBTAG00000031898	ENSBTAT00000070785	CNTNAP5		contactin associated protein like 5 [Source:VGNC Symbol;Acc:VGNC:55338]	2	76113318	76921405	1
100336614	3.63296	-0.00813535	0.617643	-0.0131716	0.989491	0.999875	NA	NA	NA	NA	NA	NA	NA	NA	NA
100336626	439.737	-0.0770396	0.101826	-0.756577	0.449303	0.999875	ENSBTAG00000046760	ENSBTAT00000065149	BRD1		bromodomain containing 1 [Source:VGNC Symbol;Acc:VGNC:26556]	5	119207273	119240470	-1
100336629	674.132	0.0152992	0.361054	0.0423738	0.966201	0.999875	ENSBTAG00000039307	ENSBTAT00000006112	YAP1		Yes associated protein 1 [Source:VGNC Symbol;Acc:VGNC:57367]	15	6502784	6634349	-1
100336649	81.6332	-0.17343	0.162485	-1.06736	0.285811	0.999875	ENSBTAG00000049685	ENSBTAT00000077015	PTDSS2		phosphatidylserine synthase 2 [Source:NCBI gene;Acc:100336649]	29	50805454	50831215	-1
100336651	544.852	0.428171	0.334099	1.28157	0.199994	0.999875	ENSBTAG00000045904	ENSBTAT00000063193	PIM3		Pim-3 proto-oncogene, serine/threonine kinase [Source:VGNC Symbol;Acc:VGNC:32901]	5	119348910	119351736	1
100336669	315.035	0.230239	0.756027	0.304538	0.760718	0.999875	NA	NA	NA	NA	NA	NA	NA	NA	NA
100336680	2.6545	-0.858698	0.786233	-1.09217	0.27476	0.999875	ENSBTAG00000034140	ENSBTAT00000069391	MEGF11		multiple EGF like domains 11 [Source:VGNC Symbol;Acc:VGNC:55123]	10	12771484	13163546	-1
100336698	1.41179	0.397846	0.785951	0.506197	0.612718	0.999875	ENSBTAG00000045770	ENSBTAT00000067366	KRT77		keratin 77 [Source:VGNC Symbol;Acc:VGNC:50406]	5	27205200	27218221	1
100336710	2377.91	0.0462319	0.176986	0.261218	0.793924	0.999875	ENSBTAG00000010136	ENSBTAT00000013373	CMAS	NM_001035398	cytidine monophosphate N-acetylneuraminic acid synthetase [Source:VGNC Symbol;Acc:VGNC:27476]	5	88154132	88170546	-1
100336727	6.03685	0.0704256	0.546054	0.128972	0.89738	0.999875	ENSBTAG00000044055	ENSBTAT00000061537	THSD7B		thrombospondin type 1 domain containing 7B [Source:VGNC Symbol;Acc:VGNC:35851]	2	59511857	60421786	-1
100336729	772.757	-0.026578	0.113018	-0.235167	0.814079	0.999875	ENSBTAG00000013120	ENSBTAT00000074937	ARMH3		armadillo-like helical domain containing 3 [Source:VGNC Symbol;Acc:VGNC:52606]	26	22572314	22746820	-1
100336730	905.771	-0.0288053	0.137276	-0.209835	0.833797	0.999875	ENSBTAG00000046545	ENSBTAT00000079928	MEF2D		myocyte enhancer factor 2D [Source:VGNC Symbol;Acc:VGNC:31374]	3	14329333	14359887	1
100336733	163.683	-0.038025	0.167702	-0.226742	0.820625	0.999875	ENSBTAG00000034998	ENSBTAT00000020753	SIMC1		SUMO interacting motifs containing 1 [Source:VGNC Symbol;Acc:VGNC:54482]	10	5026117	5109495	-1
100336734	59.7815	-0.196098	0.353421	-0.554855	0.578994	0.999875	NA	NA	NA	NA	NA	NA	NA	NA	NA
100336737	815.361	0.053193	0.144771	0.367429	0.713299	0.999875	ENSBTAG00000046654	ENSBTAT00000064397	CERK		ceramide kinase [Source:VGNC Symbol;Acc:VGNC:55885]	5	116906784	116943141	-1
100336740	4.05083	-0.00129625	0.533923	-0.00242779	0.998063	0.999875	ENSBTAG00000044117	ENSBTAT00000061192	ANKRD45		ankyrin repeat domain 45 [Source:VGNC Symbol;Acc:VGNC:25931]	16	55043280	55090916	-1
100336754	808.435	0.0400871	0.109045	0.367619	0.713157	0.999875	ENSBTAG00000052708	ENSBTAT00000082598	RC3H1		ring finger and CCCH-type domains 1 [Source:NCBI gene;Acc:100336754]	16	55297385	55365823	-1
100336768	14.2162	0.445267	0.485681	0.916789	0.359253	0.999875	ENSBTAG00000047600	ENSBTAT00000082815	ROS1		ROS proto-oncogene 1, receptor tyrosine kinase [Source:VGNC Symbol;Acc:VGNC:34091]	9	33364608	33480511	1
100336777	188.439	-0.0710053	0.177493	-0.400046	0.689122	0.999875	NA	NA	NA	NA	NA	NA	NA	NA	NA
100336795	13.7315	0.203081	0.828327	0.24517	0.806325	0.999875	ENSBTAG00000036061	ENSBTAT00000057402			UL16-binding protein 3-like [Source:NCBI gene;Acc:100336795]	9	87207805	87226372	1
100336796	9.69199	0.249963	0.502372	0.497565	0.618791	0.999875	ENSBTAG00000048628	ENSBTAT00000078869	HHAT		hedgehog acyltransferase [Source:NCBI gene;Acc:100336796]	16	72651368	73012821	-1
100336808	324.753	0.0695725	0.103109	0.674745	0.499838	0.999875	ENSBTAG00000015848	ENSBTAT00000021068	PHKA1		phosphorylase kinase regulatory subunit alpha 1 [Source:VGNC Symbol;Acc:VGNC:32830]	X	77948612	78095274	1
100336818	1.87324	-0.477084	0.831955	-0.573449	0.566341	0.999875	ENSBTAG00000018575	ENSBTAT00000049552	TRHDE		thyrotropin releasing hormone degrading enzyme [Source:VGNC Symbol;Acc:VGNC:36305]	5	1921649	2370563	1
100336824	2.04209	-0.389998	0.722235	-0.539988	0.589206	0.999875	ENSBTAG00000026247	ENSBTAT00000084898	PKHD1L1		PKHD1 like 1 [Source:NCBI gene;Acc:100336824]	14	54884631	55054360	-1
100336844	1887.6	0.0779289	0.167962	0.463968	0.642671	0.999875	ENSBTAG00000023259	ENSBTAT00000083488	OSBPL1A		oxysterol binding protein like 1A [Source:VGNC Symbol;Acc:VGNC:32460]	24	32306070	32535370	1
100336861	5.46923	0.0267677	0.629578	0.0425168	0.966087	0.999875	ENSBTAG00000048061	ENSBTAT00000080106	GRM5		glutamate metabotropic receptor 5 [Source:VGNC Symbol;Acc:VGNC:56292]	29	7007877	7197732	1
100336872	1399.21	-0.0408489	0.108138	-0.377748	0.705618	0.999875	ENSBTAG00000008860	ENSBTAT00000075639	RIPOR1		RHO family interacting cell polarization regulator 1 [Source:NCBI gene;Acc:100336872]	18	35115259	35131417	1
100336873	8.46344	0.532693	0.47415	1.12347	0.261238	0.999875	ENSBTAG00000027181	ENSBTAT00000060991	LAMA3		laminin subunit alpha 3 [Source:VGNC Symbol;Acc:VGNC:30770]	24	32711020	32946065	-1
100336895	4.6268	-0.0520153	0.643344	-0.0808514	0.93556	0.999875	ENSBTAG00000017284	ENSBTAT00000022975	RHBDL1		rhomboid like 1 [Source:VGNC Symbol;Acc:VGNC:33935]	25	580180	582397	1
100336900	56.9297	0.239955	0.208722	1.14964	0.250293	0.999875	NA	NA	NA	NA	NA	NA	NA	NA	NA
100336918	5.38962	-0.251691	0.712733	-0.353134	0.723988	0.999875	NA	NA	NA	NA	NA	NA	NA	NA	NA
100336926	755.56	-0.172555	0.0807949	-2.13572	0.0327023	0.999875	ENSBTAG00000050347	ENSBTAT00000078064	MAML1		mastermind like transcriptional coactivator 1 [Source:NCBI gene;Acc:100336926]	7	1544461	1605780	-1
100336936	101.716	0.0267698	0.34164	0.0783567	0.937544	0.999875	ENSBTAG00000045787	ENSBTAT00000065725	CDS1		CDP-diacylglycerol synthase 1 [Source:VGNC Symbol;Acc:VGNC:27155]	6	99411738	99488979	1
100336940	65.6269	-0.0220011	0.561875	-0.0391565	0.968766	0.999875	ENSBTAG00000014252	ENSBTAT00000018946	SPTLC3		serine palmitoyltransferase long chain base subunit 3 [Source:VGNC Symbol;Acc:VGNC:35258]	13	6598913	6750081	1
100336941	1773.28	-0.0743765	0.363979	-0.204343	0.838086	0.999875	ENSBTAG00000049346	ENSBTAT00000084566			carcinoembryonic antigen-related cell adhesion molecule 4 [Source:NCBI gene;Acc:100336941]	18	51415857	51487239	-1
100336948	11.8751	-0.368621	0.539118	-0.683748	0.494134	0.999875	ENSBTAG00000016841	ENSBTAT00000078910	ATP10B		ATPase phospholipid transporting 10B (putative) [Source:NCBI gene;Acc:100336948]	7	72220261	72358789	-1
100336965	3.52981	0.812902	0.556379	1.46106	0.144	0.999875	ENSBTAG00000018819	ENSBTAT00000084087	TENM1	NM_001256555	teneurin transmembrane protein 1 [Source:VGNC Symbol;Acc:VGNC:35741]	X	8663162	9308893	-1
100336967	5.99552	0.42356	0.639783	0.662038	0.507947	0.999875	ENSBTAG00000046957	ENSBTAT00000064953	DOK6		docking protein 6 [Source:VGNC Symbol;Acc:VGNC:28169]	24	7406095	7815350	-1
100336984	1.51072	0.56149	1.03938	0.540216	0.589048	0.999875	ENSBTAG00000037710	ENSBTAT00000076428		NM_001319887	zinc finger protein 331 [Source:NCBI gene;Acc:100336984]	18	57219131	57343755	-1
100336991	81.2728	-0.0596803	0.174143	-0.342708	0.731818	0.999875	NA	NA	NA	NA	NA	NA	NA	NA	NA
100337016	3.01434	0.0217436	0.811341	0.0267996	0.97862	0.999875	ENSBTAG00000004754	ENSBTAT00000006240	DSCAM		DS cell adhesion molecule [Source:VGNC Symbol;Acc:VGNC:28215]	1	140132680	140470932	-1
100337039	3.59839	0.660332	0.659279	1.0016	0.316539	0.999875	ENSBTAG00000023529	ENSBTAT00000075239	SPEF2		sperm flagellar 2 [Source:VGNC Symbol;Acc:VGNC:35202]	20	38369475	38572090	-1
100337044	29.525	0.0581142	0.817642	0.0710754	0.943338	0.999875	NA	NA	NA	NA	NA	NA	NA	NA	NA
100337047	65.2745	-0.260068	0.208309	-1.24847	0.211859	0.999875	ENSBTAG00000047658	ENSBTAT00000063855	PHF7		PHD finger protein 7 [Source:VGNC Symbol;Acc:VGNC:32827]	22	48466090	48479025	-1
100337051	1402.76	0.127715	0.149707	0.853096	0.393606	0.999875	ENSBTAG00000039197	ENSBTAT00000079223	SLC2A9		solute carrier family 2 member 9 [Source:VGNC Symbol;Acc:VGNC:34804]	6	104996577	105216475	-1
100337053	85.09	0.0694727	0.536579	0.129473	0.896983	0.999875	NA	NA	NA	NA	NA	NA	NA	NA	NA
100337076	11.9196	-0.190306	0.473027	-0.402315	0.687452	0.999875	ENSBTAG00000047181	ENSBTAT00000035476			multidrug resistance-associated protein 4 [Source:NCBI gene;Acc:100337076]	12	71977720	72139274	-1
100337081	757.242	-0.0603895	1.15782	-0.0521579	0.958403	0.999875	NA	NA	NA	NA	NA	NA	NA	NA	NA
100337083	8.86788	-0.353689	0.451829	-0.782793	0.433748	0.999875	ENSBTAG00000035662	ENSBTAT00000086155	CAMK4		calcium/calmodulin dependent protein kinase IV [Source:NCBI gene;Acc:100337083]	7	110296879	110565532	1
100337091	639.88	-0.0011895	0.131145	-0.00907008	0.992763	0.999875	ENSBTAG00000002103	ENSBTAT00000068519	PLCG2		phospholipase C gamma 2 [Source:VGNC Symbol;Acc:VGNC:32989]	18	8314287	8467665	1
100337093	4.442	-0.00112022	0.651139	-0.0017204	0.998627	0.999875	NA	NA	NA	NA	NA	NA	NA	NA	NA
100337106	1.28429	0.449742	0.894324	0.502885	0.615045	0.999875	ENSBTAG00000019623	ENSBTAT00000026142	GRID1		glutamate ionotropic receptor delta type subunit 1 [Source:VGNC Symbol;Acc:VGNC:55986]	28	40404330	41087444	-1
100337107	33.5393	0.25482	0.243576	1.04616	0.295487	0.999875	ENSBTAG00000051164	ENSBTAT00000087269	WDR35		WD repeat domain 35 [Source:NCBI gene;Acc:100337107]	11	78846441	78897661	1
100337108	8.00837	-0.0963413	1.30036	-0.074088	0.94094	0.999875	NA	NA	NA	NA	NA	NA	NA	NA	NA
100337114	3.69058	0.147823	0.611665	0.241673	0.809033	0.999875	ENSBTAG00000024801	ENSBTAT00000036842	RANBP17		RAN binding protein 17 [Source:VGNC Symbol;Acc:VGNC:57359]	20	2765576	3149145	1
100337119	2.25005	-0.341425	0.684247	-0.498979	0.617794	0.999875	ENSBTAG00000023182	ENSBTAT00000021876	WNK3	NM_001256587	WNK lysine deficient protein kinase 3 [Source:VGNC Symbol;Acc:VGNC:36951]	X	91676599	91858715	-1
100337128	4.2964	0.113585	0.750509	0.151344	0.879704	0.999875	ENSBTAG00000025522	ENSBTAT00000002162	UNC13C	NM_001206460	unc-13 homolog C [Source:VGNC Symbol;Acc:VGNC:36665]	10	55636874	56319410	-1
100337129	4.6507	-0.384998	0.696776	-0.552542	0.580577	0.999875	NA	NA	NA	NA	NA	NA	NA	NA	NA
100337161	4273.95	-0.0141932	0.113253	-0.125323	0.900268	0.999875	ENSBTAG00000054239	ENSBTAT00000086287			kinesin family member 1B [Source:NCBI gene;Acc:100337161]	16	43256961	43342545	-1
100337167	154.576	0.211648	0.261652	0.808889	0.418579	0.999875	ENSBTAG00000015335	ENSBTAT00000083193	ADGRB3		adhesion G protein-coupled receptor B3 [Source:NCBI gene;Acc:100337167]	9	7702860	8247107	1
100337168	5.51362	0.0742155	1.22742	0.0604645	0.951786	0.999875	NA	NA	NA	NA	NA	NA	NA	NA	NA
100337174	2.88484	0.620282	0.845469	0.733655	0.463159	0.999875	ENSBTAG00000009257	ENSBTAT00000012196	CERKL		ceramide kinase like [Source:VGNC Symbol;Acc:VGNC:27223]	2	14945329	15081254	1
100337196	543.366	-0.0811892	0.252098	-0.322054	0.747412	0.999875	ENSBTAG00000047274	ENSBTAT00000086561	KIF21B		kinesin family member 21B [Source:NCBI gene;Acc:100337196]	16	79548497	79581778	-1
100337206	5536.23	-0.00222954	0.130217	-0.0171217	0.986339	0.999875	ENSBTAG00000037457	ENSBTAT00000053498	MBD2		methyl-CpG binding domain protein 2 [Source:VGNC Symbol;Acc:VGNC:56368]	24	53580798	53648542	-1
100337213	5.03727	0.407526	1.51574	0.268862	0.788036	0.999875	ENSBTAG00000049961	ENSBTAT00000081920			adhesion G protein-coupled receptor E2 [Source:NCBI gene;Acc:100337213]	7	10594261	10636995	1
100337214	21.847	0.0869129	0.490402	0.177228	0.859329	0.999875	ENSBTAG00000051609	ENSBTAT00000086959	PLPPR3		phospholipid phosphatase related 3 [Source:NCBI gene;Acc:100337214]	7	43378392	43387192	-1
100337226	1.97158	0.238472	0.851053	0.280208	0.779318	0.999875	ENSBTAG00000009438	ENSBTAT00000083978	EPHA5		EPH receptor A5 [Source:VGNC Symbol;Acc:VGNC:28535]	6	80837085	81239941	-1
100337244	70.0458	0.0315453	0.530823	0.0594272	0.952612	0.999875	NA	NA	NA	NA	NA	NA	NA	NA	NA
100337254	804.642	-0.00907755	0.420845	-0.0215698	0.982791	0.999875	ENSBTAG00000011437	ENSBTAT00000015200			salt inducible kinase 1 [Source:NCBI gene;Acc:100337254]	1	143512564	143523992	-1
100337258	31.3755	0.178023	0.489461	0.363712	0.716073	0.999875	ENSBTAG00000002888	ENSBTAT00000064450	TMTC2		transmembrane and tetratricopeptide repeat containing 2 [Source:NCBI gene;Acc:100337258]	5	12219074	12575593	1
100337259	15.5348	-0.0143717	0.271741	-0.0528874	0.957822	0.999875	ENSBTAG00000010981	ENSBTAT00000085676	CIB2		calcium and integrin binding family member 2 [Source:VGNC Symbol;Acc:VGNC:27360]	21	30485336	30508394	-1
100337270	1.33875	0.275621	0.935469	0.294634	0.768274	0.999875	ENSBTAG00000015191	ENSBTAT00000076899	ABCC6		ATP binding cassette subfamily C member 6 [Source:VGNC Symbol;Acc:VGNC:50200]	25	14473657	14553925	-1
100337278	16.8145	-0.0291516	0.486775	-0.0598872	0.952245	0.999875	ENSBTAG00000045727	ENSBTAT00000065585	EPPK1		epiplakin 1 [Source:NCBI gene;Acc:100337278]	14	940689	955681	1
100337282	355.698	-0.054466	0.154018	-0.353635	0.723612	0.999875	ENSBTAG00000046314	ENSBTAT00000046511	TBC1D8B		TBC1 domain family member 8B [Source:NCBI gene;Acc:100337282]	X	55340110	55415867	1
100337293	103.052	-0.131996	0.231934	-0.569112	0.56928	0.999875	NA	NA	NA	NA	NA	NA	NA	NA	NA
100337320	88.3787	-0.374699	0.261	-1.43563	0.151108	0.999875	NA	NA	NA	NA	NA	NA	NA	NA	NA
100337323	51.5799	-0.158073	0.164332	-0.96191	0.336095	0.999875	NA	NA	NA	NA	NA	NA	NA	NA	NA
100337329	989.761	-0.0635343	0.0648405	-0.979855	0.327158	0.999875	ENSBTAG00000011639	ENSBTAT00000015459	STK11		serine/threonine kinase 11 [Source:VGNC Symbol;Acc:VGNC:35385]	7	43656058	43670433	1
100337340	2.83979	0.638699	0.585512	1.09084	0.275344	0.999875	ENSBTAG00000030927	ENSBTAT00000031774			transmembrane protein 191C [Source:NCBI gene;Acc:100337340]	17	72202848	72205217	1
100337343	2674.26	0.12282	0.308361	0.3983	0.690409	0.999875	ENSBTAG00000046672	ENSBTAT00000063552	ZDHHC18		zinc finger DHHC-type containing 18 [Source:VGNC Symbol;Acc:VGNC:37133]	2	126349905	126374294	-1
100337346	984.527	0.0419149	0.0993354	0.421953	0.673059	0.999875	ENSBTAG00000022808	ENSBTAT00000030962	CACUL1		CDK2 associated cullin domain 1 [Source:VGNC Symbol;Acc:VGNC:55940]	26	38953563	39017643	-1
100337356	93.5688	0.141792	0.360274	0.393568	0.6939	0.999875	ENSBTAG00000048493	ENSBTAT00000074778	NAALADL2		N-acetylated alpha-linked acidic dipeptidase like 2 [Source:NCBI gene;Acc:100337356]	1	91436009	92436553	-1
100337371	2.73438	0.233753	0.872889	0.267793	0.788859	0.999875	ENSBTAG00000044080	ENSBTAT00000061366	CPA6		carboxypeptidase A6 [Source:VGNC Symbol;Acc:VGNC:53856]	14	31534789	31829014	-1
100337373	650.81	-0.00720127	0.183692	-0.0392029	0.968729	0.999875	ENSBTAG00000012101	ENSBTAT00000016048	SYMPK	NM_001206913	symplekin [Source:VGNC Symbol;Acc:VGNC:35514]	18	53350775	53380309	-1
100337375	11.4348	0.12492	0.520496	0.240003	0.810328	0.999875	NA	NA	NA	NA	NA	NA	NA	NA	NA
100337390	38.1608	-0.0732498	0.613249	-0.119446	0.904922	0.999875	ENSBTAG00000023309	ENSBTAT00000035482			multidrug resistance-associated protein 4-like [Source:NCBI gene;Acc:100337390]	12	72680464	72875927	-1
100337404	109.045	-0.208858	0.207679	-1.00568	0.314571	0.999875	ENSBTAG00000044172	ENSBTAT00000061181	LMLN		leishmanolysin like peptidase [Source:VGNC Symbol;Acc:VGNC:30928]	1	70125517	70172948	-1
100337431	1557.42	0.0252387	0.128888	0.195819	0.844751	0.999875	ENSBTAG00000006775	ENSBTAT00000082311	SLC12A7		solute carrier family 12 member 7 [Source:VGNC Symbol;Acc:VGNC:34670]	20	71281294	71301030	1
100337457	15.4854	0.099434	0.513144	0.193774	0.846353	0.999875	ENSBTAG00000047605	ENSBTAT00000083609			solute carrier family 23 member 2 [Source:NCBI gene;Acc:100337457]	4	98980494	99055474	-1
100337478	2.29433	0.102966	0.809889	0.127136	0.898833	0.999875	ENSBTAG00000033726	ENSBTAT00000047829	GRIP1		glutamate receptor interacting protein 1 [Source:VGNC Symbol;Acc:VGNC:56205]	5	47140111	47474250	1
100337491	2.08993	-0.477862	0.663764	-0.719927	0.47157	0.999875	ENSBTAG00000047426	ENSBTAT00000064259	LYPD6		LY6/PLAUR domain containing 6 [Source:VGNC Symbol;Acc:VGNC:31103]	2	46624526	46753941	-1
100337503	472.828	-0.269455	0.240941	-1.11834	0.26342	0.999875	ENSBTAG00000005141	ENSBTAT00000006780	PELI2		pellino E3 ubiquitin protein ligase family member 2 [Source:VGNC Symbol;Acc:VGNC:32741]	10	68531860	68727049	1
100337507	11.7931	0.202035	0.314117	0.643185	0.520104	0.999875	NA	NA	NA	NA	NA	NA	NA	NA	NA
100498812	30.3045	0.841309	0.473558	1.77657	0.0756388	0.999875	ENSBTAG00000054661	ENSBTAT00000077347	bta-mir-2887-1		bta-mir-2887-2 [Source:miRBase;Acc:MI0013061]	2	121575106	121575160	-1
100498825	1.59201	-1.00842	0.728803	-1.38367	0.16646	0.999875	NA	NA	NA	NA	NA	NA	NA	NA	NA
100505379	174.385	-0.0828644	0.176159	-0.470395	0.638073	0.999875	NA	NA	NA	NA	NA	NA	NA	NA	NA
100533104	66.1881	0.163204	0.179703	0.908189	0.363778	0.999875	ENSBTAG00000052310	ENSBTAT00000064322	EIF4EBP3	NM_001204168	eukaryotic translation initiation factor 4E binding protein 3 [Source:NCBI gene;Acc:100533104]	7	51722071	51724000	1
100533481	11.8997	0.773443	0.668472	1.15703	0.247259	0.999875	ENSBTAG00000013536	ENSBTAT00000018000	P2RY11	NM_001204449	purinergic receptor P2Y11 [Source:NCBI gene;Acc:100533481]	7	14668284	14670849	1
100533525	27.0406	0.0212024	0.308505	0.0687263	0.945207	0.999875	NA	NA	NA	NA	NA	NA	NA	NA	NA
100551513	289.034	0.0362817	0.219246	0.165484	0.868563	0.999875	ENSBTAG00000031725	ENSBTAT00000045584	TNFSF12	NM_001205143	TNF superfamily member 12 [Source:VGNC Symbol;Acc:VGNC:55878]	19	27283307	27291150	1
100568461	20.3957	0.0296711	0.254878	0.116413	0.907325	0.999875	NA	NA	NA	NA	NA	NA	NA	NA	NA
100607974	650.835	0.018494	0.132711	0.139355	0.889169	0.999875	ENSBTAG00000054726	ENSBTAT00000047742	MNF1	NM_001206614	mitochondrial nucleoid factor 1 [Source:NCBI gene;Acc:100607974]	23	7814525	7840379	-1
100616098	12.7728	0.494436	0.306011	1.61574	0.10615	0.999875	NA	NA	NA	NA	NA	NA	NA	NA	NA
100616099	191.065	0.0170973	0.128505	0.133048	0.894156	0.999875	ENSBTAG00000014371	ENSBTAT00000019108	CHPF2	NM_001206923	chondroitin polymerizing factor 2 [Source:VGNC Symbol;Acc:VGNC:27313]	4	113811847	113816294	1
100847115	63.7457	0.0942669	0.783608	0.120299	0.904247	0.999875	ENSBTAG00000047336	ENSBTAT00000064535			thyrotropin-releasing hormone receptor-like [Source:NCBI gene;Acc:100847115]	13	75227064	75231292	-1
100847118	13.3846	-0.179143	0.38925	-0.460227	0.645353	0.999875	NA	NA	NA	NA	NA	NA	NA	NA	NA
100847120	89.5196	0.172272	1.53931	0.111915	0.910891	0.999875	NA	NA	NA	NA	NA	NA	NA	NA	NA
100847122	40.1056	-0.0785888	0.3115	-0.252292	0.800816	0.999875	NA	NA	NA	NA	NA	NA	NA	NA	NA
100847143	73.8045	-0.0781942	0.208429	-0.37516	0.707541	0.999875	NA	NA	NA	NA	NA	NA	NA	NA	NA
100847151	1.40369	-0.214094	0.979472	-0.218582	0.826976	0.999875	ENSBTAG00000040445	ENSBTAT00000017967			disintegrin and metalloproteinase domain-containing protein 5-like [Source:NCBI gene;Acc:100847151]	27	34425976	34551743	1
100847165	101.973	-0.0816656	0.127037	-0.642849	0.520322	0.999875	ENSBTAG00000043974	ENSBTAT00000061583			zinc finger protein 768 [Source:NCBI gene;Acc:100847165]	25	26709871	26712376	-1
100847171	25.0346	0.0664018	0.783567	0.084743	0.932466	0.999875	NA	NA	NA	NA	NA	NA	NA	NA	NA
100847175	12.7367	0.247871	1.04316	0.237616	0.812179	0.999875	NA	NA	NA	NA	NA	NA	NA	NA	NA
100847180	261.579	-0.13534	0.15862	-0.853234	0.39353	0.999875	NA	NA	NA	NA	NA	NA	NA	NA	NA
100847182	1.48019	-0.312357	0.920157	-0.339461	0.734262	0.999875	NA	NA	NA	NA	NA	NA	NA	NA	NA
100847190	69.7902	-0.330553	0.163059	-2.02719	0.0426426	0.999875	NA	NA	NA	NA	NA	NA	NA	NA	NA
100847209	3.66719	-0.111267	0.787568	-0.141279	0.887649	0.999875	NA	NA	NA	NA	NA	NA	NA	NA	NA
100847212	87.8289	0.00855525	0.345688	0.0247484	0.980256	0.999875	NA	NA	NA	NA	NA	NA	NA	NA	NA
100847218	22.8917	-0.249096	0.262302	-0.949653	0.342288	0.999875	ENSBTAG00000012720	ENSBTAT00000016907	ANKRD2		ankyrin repeat domain 2 [Source:VGNC Symbol;Acc:VGNC:25915]	26	18762488	18771573	1
100847236	21.9298	-0.0689109	0.237601	-0.290028	0.771795	0.999875	NA	NA	NA	NA	NA	NA	NA	NA	NA
100847237	3.77917	-0.258627	0.54052	-0.478479	0.632309	0.999875	ENSBTAG00000003508	ENSBTAT00000004561	CFAP69		cilia and flagella associated protein 69 [Source:VGNC Symbol;Acc:VGNC:27249]	4	74443217	74502981	1
100847284	18.325	-0.251461	0.260521	-0.965224	0.334433	0.999875	NA	NA	NA	NA	NA	NA	NA	NA	NA
100847319	4.67626	0.470749	0.732089	0.643022	0.52021	0.999875	NA	NA	NA	NA	NA	NA	NA	NA	NA
100847320	1.61018	-0.747583	0.74988	-0.996936	0.318795	0.999875	NA	NA	NA	NA	NA	NA	NA	NA	NA
100847326	10.4257	0.442622	0.474723	0.93238	0.35114	0.999875	NA	NA	NA	NA	NA	NA	NA	NA	NA
100847343	148.716	0.112225	0.140979	0.796037	0.426011	0.999875	ENSBTAG00000018329	ENSBTAT00000024390	EXOSC7		exosome component 7 [Source:VGNC Symbol;Acc:VGNC:28661]	22	54177316	54204380	-1
100847345	127.622	0.0689451	0.169789	0.406064	0.684696	0.999875	NA	NA	NA	NA	NA	NA	NA	NA	NA
100847355	88.7476	0.103468	0.286591	0.361028	0.718078	0.999875	ENSBTAG00000020802	ENSBTAT00000072084			dynein axonemal heavy chain 12 [Source:NCBI gene;Acc:100847355]	22	43653910	43831370	1
100847363	71.981	0.0981187	0.184019	0.533198	0.593897	0.999875	NA	NA	NA	NA	NA	NA	NA	NA	NA
100847365	47.7433	-0.0322994	0.199047	-0.16227	0.871093	0.999875	NA	NA	NA	NA	NA	NA	NA	NA	NA
100847374	307.347	-0.0190932	0.161379	-0.118313	0.90582	0.999875	NA	NA	NA	NA	NA	NA	NA	NA	NA
100847376	71.6607	0.114681	0.356692	0.321514	0.747821	0.999875	NA	NA	NA	NA	NA	NA	NA	NA	NA
100847392	59.9127	0.0148345	0.331355	0.0447691	0.964291	0.999875	ENSBTAG00000047755	ENSBTAT00000065101	FNDC10		fibronectin type III domain containing 10 [Source:NCBI gene;Acc:100847392]	16	51040526	51041203	1
100847395	2.89484	1.87544	1.46352	1.28146	0.200033	0.999875	NA	NA	NA	NA	NA	NA	NA	NA	NA
100847410	81.8419	0.0287633	0.189199	0.152027	0.879166	0.999875	NA	NA	NA	NA	NA	NA	NA	NA	NA
100847415	5.21381	-0.322959	2.3791	-0.135748	0.89202	0.999875	NA	NA	NA	NA	NA	NA	NA	NA	NA
100847453	114.932	-0.0155655	0.24205	-0.064307	0.948726	0.999875	NA	NA	NA	NA	NA	NA	NA	NA	NA
100847454	133.523	0.114647	0.916668	0.125069	0.900469	0.999875	NA	NA	NA	NA	NA	NA	NA	NA	NA
100847490	11.1248	0.27351	0.320023	0.854657	0.392741	0.999875	NA	NA	NA	NA	NA	NA	NA	NA	NA
100847495	3.53817	-0.398169	0.840135	-0.473935	0.635546	0.999875	NA	NA	NA	NA	NA	NA	NA	NA	NA
100847505	167.967	0.0750149	0.159376	0.470677	0.637871	0.999875	NA	NA	NA	NA	NA	NA	NA	NA	NA
100847509	32.0302	-0.0289174	0.361635	-0.0799629	0.936267	0.999875	NA	NA	NA	NA	NA	NA	NA	NA	NA
100847522	3.47023	0.0579417	0.540875	0.107126	0.914689	0.999875	NA	NA	NA	NA	NA	NA	NA	NA	NA
100847538	409.331	0.0303491	0.115662	0.262395	0.793017	0.999875	ENSBTAG00000003481	ENSBTAT00000004524	OTUD6B		OTU domain containing 6B [Source:VGNC Symbol;Acc:VGNC:32498]	14	73283493	73338173	-1
100847550	1.32973	-1.19198	1.18325	-1.00738	0.313752	0.999875	ENSBTAG00000016523	ENSBTAT00000082232	DNAH10		dynein axonemal heavy chain 10 [Source:VGNC Symbol;Acc:VGNC:28123]	17	51794311	51952067	-1
100847554	8.71751	-0.297871	0.320281	-0.930031	0.352355	0.999875	NA	NA	NA	NA	NA	NA	NA	NA	NA
100847561	86.5341	0.863074	0.565528	1.52614	0.126975	0.999875	NA	NA	NA	NA	NA	NA	NA	NA	NA
100847567	170.356	0.0203374	0.228234	0.0891076	0.928996	0.999875	NA	NA	NA	NA	NA	NA	NA	NA	NA
100847573	27.2349	-0.251444	0.293606	-0.856399	0.391777	0.999875	NA	NA	NA	NA	NA	NA	NA	NA	NA
100847574	12.3507	0.183592	0.406431	0.451719	0.651472	0.999875	NA	NA	NA	NA	NA	NA	NA	NA	NA
100847590	213.038	0.0264419	0.110665	0.238937	0.811154	0.999875	ENSBTAG00000019501	ENSBTAT00000025978	NUDT15		nudix hydrolase 15 [Source:VGNC Symbol;Acc:VGNC:32329]	12	17883601	17889927	1
100847592	2.54099	0.46262	1.61405	0.286621	0.774403	0.999875	ENSBTAG00000020095	ENSBTAT00000026770			membrane spanning 4-domains A3 [Source:NCBI gene;Acc:100847592]	15	83149879	83159312	1
100847604	3016.61	0.106691	0.0777742	1.3718	0.170124	0.999875	NA	NA	NA	NA	NA	NA	NA	NA	NA
100847606	21.6407	0.201628	0.575044	0.35063	0.725866	0.999875	NA	NA	NA	NA	NA	NA	NA	NA	NA
100847608	48.412	-0.0759481	0.24845	-0.305688	0.759842	0.999875	ENSBTAG00000019912	ENSBTAT00000026529	CNTD1		cyclin N-terminal domain containing 1 [Source:VGNC Symbol;Acc:VGNC:27533]	19	42828503	42836826	1
100847609	11.7163	-0.311576	0.458632	-0.679359	0.496911	0.999875	NA	NA	NA	NA	NA	NA	NA	NA	NA
100847612	19.6089	-0.122239	0.367084	-0.333	0.739134	0.999875	NA	NA	NA	NA	NA	NA	NA	NA	NA
100847618	48.1709	-0.0983607	0.965961	-0.101827	0.918894	0.999875	NA	NA	NA	NA	NA	NA	NA	NA	NA
100847635	54.9119	0.0633036	0.199846	0.316761	0.751425	0.999875	NA	NA	NA	NA	NA	NA	NA	NA	NA
100847644	2.40951	0.952942	0.684466	1.39224	0.163849	0.999875	NA	NA	NA	NA	NA	NA	NA	NA	NA
100847654	78.7248	0.110285	0.166535	0.662234	0.507821	0.999875	ENSBTAG00000006277	ENSBTAT00000087143	ENGASE		endo-beta-N-acetylglucosaminidase [Source:VGNC Symbol;Acc:VGNC:28493]	19	53335620	53347068	-1
100847666	3.39162	0.316328	0.60747	0.52073	0.602555	0.999875	NA	NA	NA	NA	NA	NA	NA	NA	NA
100847677	6.97192	0.0707741	0.334874	0.211345	0.832618	0.999875	ENSBTAG00000015647	ENSBTAT00000020783	CYP4X1		cytochrome P450 4X1 [Source:NCBI gene;Acc:100847677]	3	99069008	99097597	-1
100847683	22.0757	-0.323977	0.27401	-1.18235	0.237065	0.999875	ENSBTAG00000004949	ENSBTAT00000079953	FDXACB1		ferredoxin-fold anticodon binding domain containing 1 [Source:VGNC Symbol;Acc:VGNC:28941]	15	22223059	22228068	-1
100847692	462.321	-0.0703403	0.212115	-0.331614	0.740181	0.999875	ENSBTAG00000046498	ENSBTAT00000065547	SUN1		Sad1 and UNC84 domain containing 1 [Source:NCBI gene;Acc:100847692]	25	41821515	41866736	-1
100847695	309.657	-0.0365025	0.189963	-0.192156	0.84762	0.999875	NA	NA	NA	NA	NA	NA	NA	NA	NA
100847700	264.023	-0.022789	0.23764	-0.095897	0.923602	0.999875	ENSBTAG00000023823	ENSBTAT00000004594			cytochrome c [Source:NCBI gene;Acc:100847700]	11	98327773	98328090	-1
100847708	4.86137	0.477589	0.43354	1.1016	0.270634	0.999875	NA	NA	NA	NA	NA	NA	NA	NA	NA
100847724	10.862	0.746708	1.19399	0.625387	0.531717	0.999875	NA	NA	NA	NA	NA	NA	NA	NA	NA
100847745	6.57798	-0.605227	0.445903	-1.35731	0.174683	0.999875	NA	NA	NA	NA	NA	NA	NA	NA	NA
100847752	1.17209	-0.517989	0.880978	-0.58797	0.556553	0.999875	NA	NA	NA	NA	NA	NA	NA	NA	NA
100847755	99.719	-0.0354587	0.168806	-0.210056	0.833624	0.999875	ENSBTAG00000046362	ENSBTAT00000064380			BBSome interacting protein 1 [Source:NCBI gene;Acc:100847755]	26	31463888	31480690	-1
100847759	1251.54	0.0238104	0.235345	0.101172	0.919414	0.999875	NA	NA	NA	NA	NA	NA	NA	NA	NA
100847773	33.5392	-0.0835474	0.204268	-0.409008	0.682534	0.999875	ENSBTAG00000039453	ENSBTAT00000080649			zinc finger protein 324A [Source:NCBI gene;Acc:100847773]	18	65712918	65718607	1
100847780	245.649	-0.000347743	0.140852	-0.00246885	0.99803	0.999875	NA	NA	NA	NA	NA	NA	NA	NA	NA
100847781	1.31497	0.822083	0.938095	0.876332	0.38085	0.999875	ENSBTAG00000037397	ENSBTAT00000055283	PRSS36		serine protease 36 [Source:VGNC Symbol;Acc:VGNC:33419]	25	27236563	27243964	-1
100847786	6.88919	0.994523	0.617175	1.61141	0.10709	0.999875	NA	NA	NA	NA	NA	NA	NA	NA	NA
100847791	75.8181	-0.109769	0.24708	-0.444264	0.656852	0.999875	NA	NA	NA	NA	NA	NA	NA	NA	NA
100847802	30.2867	-0.183911	0.434717	-0.423058	0.672253	0.999875	NA	NA	NA	NA	NA	NA	NA	NA	NA
100847818	147.749	-0.149962	0.320465	-0.467953	0.639818	0.999875	NA	NA	NA	NA	NA	NA	NA	NA	NA
100847819	43.4508	0.172552	0.443378	0.389176	0.697146	0.999875	NA	NA	NA	NA	NA	NA	NA	NA	NA
100847824	126.045	0.0951413	0.163395	0.582279	0.560379	0.999875	ENSBTAG00000010698	ENSBTAT00000014160	VARS2	NM_001256544	valyl-tRNA synthetase 2, mitochondrial [Source:VGNC Symbol;Acc:VGNC:36766]	23	28146081	28159087	-1
100847825	16.2272	-0.131285	0.267566	-0.490664	0.623664	0.999875	NA	NA	NA	NA	NA	NA	NA	NA	NA
100847831	10.7991	-0.499186	0.339781	-1.46914	0.141795	0.999875	NA	NA	NA	NA	NA	NA	NA	NA	NA
100847839	15.7157	0.172816	0.231899	0.745223	0.456137	0.999875	NA	NA	NA	NA	NA	NA	NA	NA	NA
100847861	4.82351	0.149658	0.589023	0.254079	0.799435	0.999875	NA	NA	NA	NA	NA	NA	NA	NA	NA
100847870	473.903	0.10795	0.186554	0.578654	0.562823	0.999875	NA	NA	NA	NA	NA	NA	NA	NA	NA
100847879	1.46383	0.239874	1.01608	0.236077	0.813373	0.999875	NA	NA	NA	NA	NA	NA	NA	NA	NA
100847880	58.6658	0.0561552	0.223968	0.250728	0.802024	0.999875	NA	NA	NA	NA	NA	NA	NA	NA	NA
100847890	2467.46	0.0246357	0.135973	0.18118	0.856226	0.999875	NA	NA	NA	NA	NA	NA	NA	NA	NA
100847934	4.7605	-0.28388	0.481302	-0.589817	0.555313	0.999875	NA	NA	NA	NA	NA	NA	NA	NA	NA
100847941	4.13654	-0.329463	0.568492	-0.579538	0.562226	0.999875	NA	NA	NA	NA	NA	NA	NA	NA	NA
100847946	375.54	0.0253579	0.13328	0.190261	0.849105	0.999875	NA	NA	NA	NA	NA	NA	NA	NA	NA
100847947	204.496	-0.183938	0.175614	-1.0474	0.294914	0.999875	NA	NA	NA	NA	NA	NA	NA	NA	NA
100847951	4.1126	0.450118	0.685164	0.656948	0.511214	0.999875	NA	NA	NA	NA	NA	NA	NA	NA	NA
100847961	205.67	0.0581362	0.117084	0.496535	0.619517	0.999875	ENSBTAG00000007271	ENSBTAT00000009562	TCTN2		tectonic family member 2 [Source:VGNC Symbol;Acc:VGNC:35709]	17	51998677	52027811	-1
100847970	2.54388	-0.0781247	0.837647	-0.0932668	0.925692	0.999875	NA	NA	NA	NA	NA	NA	NA	NA	NA
100847979	7.85451	-0.316652	0.472596	-0.670027	0.50284	0.999875	ENSBTAG00000054376	ENSBTAT00000072866	CFAP99		cilia and flagella associated protein 99 [Source:NCBI gene;Acc:100847979]	6	116227490	116265523	-1
100847981	193.799	0.222531	0.442583	0.5028	0.615105	0.999875	NA	NA	NA	NA	NA	NA	NA	NA	NA
100847995	8.22807	0.400556	0.332098	1.20614	0.227764	0.999875	NA	NA	NA	NA	NA	NA	NA	NA	NA
100847999	2.01941	-0.426339	0.856697	-0.497655	0.618727	0.999875	NA	NA	NA	NA	NA	NA	NA	NA	NA
100848002	1.31628	-0.907385	0.836223	-1.0851	0.277878	0.999875	ENSBTAG00000014968	ENSBTAT00000080218			YjeF N-terminal domain containing 3 [Source:NCBI gene;Acc:100848002]	7	3791943	3802077	-1
100848007	27.8847	0.248876	0.250722	0.992638	0.320886	0.999875	NA	NA	NA	NA	NA	NA	NA	NA	NA
100848011	111.9	-0.0599107	0.204172	-0.293432	0.769192	0.999875	NA	NA	NA	NA	NA	NA	NA	NA	NA
100848046	46.5377	-0.170506	0.195198	-0.873502	0.382389	0.999875	ENSBTAG00000020147	ENSBTAT00000026844			Bardet-Biedl syndrome 1 [Source:NCBI gene;Acc:100848046]	29	44554771	44569280	1
100848072	6.41693	0.147029	0.842812	0.174451	0.861511	0.999875	ENSBTAG00000050250	ENSBTAT00000072506			uncharacterized protein CFAP97D1 [Source:NCBI gene;Acc:100848072]	12	87009977	87013386	1
100848075	5.34967	0.178296	0.5626	0.316914	0.751309	0.999875	ENSBTAG00000051215	ENSBTAT00000080355	AGBL2		ATP/GTP binding protein like 2 [Source:NCBI gene;Acc:100848075]	15	77451766	77481415	-1
100848077	14.1701	0.106258	0.28097	0.378181	0.705296	0.999875	NA	NA	NA	NA	NA	NA	NA	NA	NA
100848095	4.03607	0.364536	0.484055	0.753088	0.451397	0.999875	NA	NA	NA	NA	NA	NA	NA	NA	NA
100848100	6.82642	-0.269071	1.23848	-0.217258	0.828007	0.999875	ENSBTAG00000025260	ENSBTAT00000035434			WAP four-disulfide core domain protein 18-like [Source:NCBI gene;Acc:100848100]	19	14290638	14291733	-1
100848105	8.94867	-0.252041	0.537891	-0.468572	0.639376	0.999875	NA	NA	NA	NA	NA	NA	NA	NA	NA
100848122	42.2603	0.0692199	0.501014	0.13816	0.890114	0.999875	NA	NA	NA	NA	NA	NA	NA	NA	NA
100848134	307.88	0.107737	0.274478	0.392517	0.694676	0.999875	ENSBTAG00000055145	ENSBTAT00000000538			solute carrier family 25 member 10 [Source:NCBI gene;Acc:100848134]	19	51108085	51114996	-1
100848148	1.35172	-1.24001	1.01172	-1.22564	0.220333	0.999875	NA	NA	NA	NA	NA	NA	NA	NA	NA
100848149	929.9	0.0231215	0.110132	0.209943	0.833712	0.999875	NA	NA	NA	NA	NA	NA	NA	NA	NA
100848156	57.6127	-0.179607	0.204377	-0.8788	0.37951	0.999875	ENSBTAG00000012880	ENSBTAT00000017114	DNLZ		DNL-type zinc finger [Source:VGNC Symbol;Acc:VGNC:28141]	11	103822110	103824821	-1
100848191	303.976	-0.0456642	0.258961	-0.176336	0.86003	0.999875	ENSBTAG00000004757	ENSBTAT00000065855	LTBP4		latent transforming growth factor beta binding protein 4 [Source:VGNC Symbol;Acc:VGNC:31074]	18	49897503	49924389	1
100848205	125.145	-0.0157604	0.159936	-0.0985419	0.921502	0.999875	NA	NA	NA	NA	NA	NA	NA	NA	NA
100848207	8.94983	-0.942153	0.438573	-2.14822	0.031696	0.999875	ENSBTAG00000038541	ENSBTAT00000005584	ZNF879	NM_001255974	zinc finger protein 879 [Source:VGNC Symbol;Acc:VGNC:55322]	7	2336065	2352077	-1
100848208	66.5993	-0.204476	0.243472	-0.839833	0.401002	0.999875	NA	NA	NA	NA	NA	NA	NA	NA	NA
100848212	346.015	0.0580226	0.117444	0.494044	0.621275	0.999875	NA	NA	NA	NA	NA	NA	NA	NA	NA
100848219	120.95	0.0093289	0.231713	0.0402606	0.967885	0.999875	NA	NA	NA	NA	NA	NA	NA	NA	NA
100848226	30.8941	-0.278392	0.245162	-1.13554	0.256148	0.999875	NA	NA	NA	NA	NA	NA	NA	NA	NA
100848228	6.14854	-0.1662	0.374739	-0.44351	0.657397	0.999875	ENSBTAG00000003624	ENSBTAT00000004729	CNTF		ciliary neurotrophic factor [Source:VGNC Symbol;Acc:VGNC:27534]	15	81931958	81933780	1
100848231	30.3429	-0.379132	0.232897	-1.62789	0.103547	0.999875	NA	NA	NA	NA	NA	NA	NA	NA	NA
100848238	17.5516	-0.0830522	0.396003	-0.209726	0.833881	0.999875	NA	NA	NA	NA	NA	NA	NA	NA	NA
100848246	10.7335	-0.039546	0.359608	-0.10997	0.912433	0.999875	NA	NA	NA	NA	NA	NA	NA	NA	NA
100848263	86.1867	-0.162168	0.454923	-0.356472	0.721487	0.999875	ENSBTAG00000025219	ENSBTAT00000035354			schlafen family member 12 [Source:NCBI gene;Acc:100848263]	19	14864233	14874109	1
100848264	57.8473	-0.0595581	0.174907	-0.340514	0.73347	0.999875	NA	NA	NA	NA	NA	NA	NA	NA	NA
100848266	19.729	0.159607	0.345144	0.462435	0.643769	0.999875	ENSBTAG00000047524	ENSBTAT00000063823	TMEM200B	NM_001302948	transmembrane protein 200B [Source:VGNC Symbol;Acc:VGNC:36022]	2	124425343	124429820	1
100848273	32.4856	0.0127257	0.708772	0.0179546	0.985675	0.999875	ENSBTAG00000038154	ENSBTAT00000021412	HSH2D		hematopoietic SH2 domain containing [Source:VGNC Symbol;Acc:VGNC:29986]	7	6861680	6870122	-1
100848277	6.40979	0.127118	1.17864	0.107851	0.914114	0.999875	NA	NA	NA	NA	NA	NA	NA	NA	NA
100848282	32.6704	0.143503	0.670184	0.214125	0.83045	0.999875	NA	NA	NA	NA	NA	NA	NA	NA	NA
100848290	3746.36	0.00902541	0.387363	0.0232996	0.981411	0.999875	ENSBTAG00000055017	ENSBTAT00000082921	SCIMP		SLP adaptor and CSK interacting membrane protein [Source:NCBI gene;Acc:100848290]	19	26281863	26301133	1
100848300	57.5848	-0.0429071	0.349736	-0.122684	0.902357	0.999875	ENSBTAG00000054003	ENSBTAT00000086300			chromosome 18 C19orf84 homolog [Source:NCBI gene;Acc:100848300]	18	57454385	57456420	-1
100848307	13.1421	-0.342077	0.624854	-0.547451	0.584069	0.999875	NA	NA	NA	NA	NA	NA	NA	NA	NA
100848315	231.551	0.152859	0.252175	0.606161	0.544408	0.999875	NA	NA	NA	NA	NA	NA	NA	NA	NA
100848319	9.78212	-0.497843	0.333254	-1.49388	0.135206	0.999875	NA	NA	NA	NA	NA	NA	NA	NA	NA
100848331	22.0709	-0.176498	0.693078	-0.254659	0.798987	0.999875	ENSBTAG00000048114	ENSBTAT00000066107			retinoic acid early transcript 1E-like [Source:NCBI gene;Acc:100848331]	9	87531057	87535158	1
100848337	1.32382	0.0400939	1.17786	0.0340398	0.972845	0.999875	ENSBTAG00000046010	ENSBTAT00000062953	BHLHA15		basic helix-loop-helix family member a15 [Source:VGNC Symbol;Acc:VGNC:26482]	25	37796588	37797151	-1
100848339	51.246	0.128631	0.225064	0.571532	0.567639	0.999875	NA	NA	NA	NA	NA	NA	NA	NA	NA
100848355	21.9667	0.159085	0.426645	0.372874	0.709242	0.999875	NA	NA	NA	NA	NA	NA	NA	NA	NA
100848357	178.103	-0.00588864	0.179787	-0.0327535	0.973871	0.999875	ENSBTAG00000055281	ENSBTAT00000081410		NM_001255970	uncharacterized LOC100848357 [Source:NCBI gene;Acc:100848357]	19	26427478	26434908	-1
100848369	2.92536	0.177568	0.653288	0.271807	0.785771	0.999875	ENSBTAG00000050149	ENSBTAT00000076577			uncharacterized LOC100848369 [Source:NCBI gene;Acc:100848369]	23	31920734	31925267	-1
100848380	173.333	0.0478616	0.384972	0.124325	0.901058	0.999875	ENSBTAG00000016972	ENSBTAT00000022573	RAB11FIP4		RAB11 family interacting protein 4 [Source:VGNC Symbol;Acc:VGNC:33619]	19	18501132	18574408	-1
100848385	11.2329	-0.246407	0.298431	-0.825673	0.408989	0.999875	NA	NA	NA	NA	NA	NA	NA	NA	NA
100848405	66.3635	-0.138401	0.186703	-0.741289	0.458518	0.999875	NA	NA	NA	NA	NA	NA	NA	NA	NA
100848407	4.41276	-0.0081213	0.799334	-0.0101601	0.991894	0.999875	NA	NA	NA	NA	NA	NA	NA	NA	NA
100848408	1.75401	0.471852	0.698781	0.67525	0.499517	0.999875	NA	NA	NA	NA	NA	NA	NA	NA	NA
100848419	2227.82	-0.027542	0.215847	-0.127599	0.898466	0.999875	NA	NA	NA	NA	NA	NA	NA	NA	NA
100848428	2.66427	0.599574	0.556638	1.07714	0.28142	0.999875	ENSBTAG00000047626	ENSBTAT00000064278	CCDC188		coiled-coil domain containing 188 [Source:NCBI gene;Acc:100848428]	17	73014570	73019566	-1
100848469	6.76737	-0.427649	0.535243	-0.798982	0.424301	0.999875	NA	NA	NA	NA	NA	NA	NA	NA	NA
100848477	217.843	-0.115089	0.150095	-0.766774	0.443216	0.999875	ENSBTAG00000008510	ENSBTAT00000011217	FBXO42		F-box protein 42 [Source:VGNC Symbol;Acc:VGNC:28913]	2	135783522	135863766	1
100848484	8.66422	-0.191485	0.370597	-0.516693	0.605371	0.999875	NA	NA	NA	NA	NA	NA	NA	NA	NA
100848491	39.4943	0.249383	0.578074	0.431403	0.666175	0.999875	ENSBTAG00000047998	ENSBTAT00000063052	COL5A1		collagen type V alpha 1 chain [Source:NCBI gene;Acc:100848491]	11	105268089	105419303	1
100848492	125.5	0.0224372	0.162475	0.138097	0.890164	0.999875	NA	NA	NA	NA	NA	NA	NA	NA	NA
100848495	5.01107	-0.207305	0.477555	-0.434096	0.664219	0.999875	NA	NA	NA	NA	NA	NA	NA	NA	NA
100848507	11.7454	-0.100293	0.41776	-0.240073	0.810273	0.999875	NA	NA	NA	NA	NA	NA	NA	NA	NA
100848511	340.25	0.0379993	0.157116	0.241855	0.808893	0.999875	ENSBTAG00000049641	ENSBTAT00000087029	ENOX2		ecto-NOX disulfide-thiol exchanger 2 [Source:NCBI gene;Acc:100848511]	X	14612887	14898706	-1
100848517	8.32582	0.0263919	0.953073	0.0276914	0.977908	0.999875	NA	NA	NA	NA	NA	NA	NA	NA	NA
100848527	4.00515	-0.721969	0.558822	-1.29195	0.196376	0.999875	NA	NA	NA	NA	NA	NA	NA	NA	NA
100848535	74.0027	0.0859127	0.234521	0.366333	0.714117	0.999875	ENSBTAG00000019039	ENSBTAT00000026729	ZNF239		zinc finger protein 239 [Source:NCBI gene;Acc:100848535]	28	45662208	45663422	1
100848538	306.269	-0.0793048	0.114742	-0.691155	0.489468	0.999875	NA	NA	NA	NA	NA	NA	NA	NA	NA
100848558	107.013	0.000932282	0.121661	0.00766293	0.993886	0.999875	ENSBTAG00000049035	ENSBTAT00000083748	C8orf89		chromosome 14 C8orf89 homolog [Source:NCBI gene;Acc:100848558]	14	36588567	36605837	-1
100848568	27.3155	0.0344849	0.227211	0.151775	0.879364	0.999875	NA	NA	NA	NA	NA	NA	NA	NA	NA
100848570	5.40792	0.421119	0.722426	0.582923	0.559945	0.999875	NA	NA	NA	NA	NA	NA	NA	NA	NA
100848575	3.34819	0.321007	1.03755	0.309389	0.757025	0.999875	ENSBTAG00000030426	ENSBTAT00000042959			killer cell lectin-like receptor subfamily E member 1 [Source:NCBI gene;Acc:100848575]	5	99732061	99752814	-1
100848584	1.48809	0.409926	1.20532	0.340098	0.733783	0.999875	NA	NA	NA	NA	NA	NA	NA	NA	NA
100848598	91.7006	-0.0631949	0.223029	-0.283348	0.77691	0.999875	NA	NA	NA	NA	NA	NA	NA	NA	NA
100848604	6.63365	0.195777	0.802435	0.243978	0.807248	0.999875	NA	NA	NA	NA	NA	NA	NA	NA	NA
100848618	31.3941	-0.210086	0.378326	-0.555303	0.578688	0.999875	ENSBTAG00000015994	ENSBTAT00000063084	LRRC63		leucine rich repeat containing 63 [Source:VGNC Symbol;Acc:VGNC:53823]	12	16313355	16346904	1
100848639	2.6394	0.355185	0.548673	0.647352	0.517404	0.999875	NA	NA	NA	NA	NA	NA	NA	NA	NA
100848642	38.8367	-0.544134	0.361175	-1.50657	0.131922	0.999875	NA	NA	NA	NA	NA	NA	NA	NA	NA
100848657	3.90183	-0.173657	1.50468	-0.115411	0.908119	0.999875	ENSBTAG00000046980	ENSBTAT00000064777	KLRF2		killer cell lectin like receptor F2 [Source:VGNC Symbol;Acc:VGNC:30686]	5	100044286	100060577	-1
100848658	1.50489	0.394362	0.846644	0.465795	0.641362	0.999875	NA	NA	NA	NA	NA	NA	NA	NA	NA
100848664	2.54713	0.0569814	0.652369	0.0873454	0.930397	0.999875	ENSBTAG00000049511	ENSBTAT00000069568			gonadotropin releasing hormone 2 [Source:NCBI gene;Acc:100848664]	13	52132544	52133071	-1
100848665	208.44	0.0652601	0.33309	0.195923	0.84467	0.999875	NA	NA	NA	NA	NA	NA	NA	NA	NA
100848673	20.4648	-0.098529	0.485534	-0.202929	0.83919	0.999875	ENSBTAG00000052669	ENSBTAT00000083818	CYS1		cystin 1 [Source:NCBI gene;Acc:100848673]	11	87525663	87541872	1
100848684	55.5259	-0.109598	0.175865	-0.623194	0.533157	0.999875	NA	NA	NA	NA	NA	NA	NA	NA	NA
100848700	50.8956	0.0715599	0.330247	0.216686	0.828453	0.999875	ENSBTAG00000047764	ENSBTAT00000069098			multidrug resistance-associated protein 4-like [Source:NCBI gene;Acc:100848700]	NKLS02001494.1	460932	609669	-1
100848703	83.7384	0.136248	0.223566	0.609431	0.542239	0.999875	NA	NA	NA	NA	NA	NA	NA	NA	NA
100848715	4.39575	0.408661	0.41455	0.985794	0.324234	0.999875	NA	NA	NA	NA	NA	NA	NA	NA	NA
100848721	3.6511	0.0232956	0.548055	0.042506	0.966095	0.999875	NA	NA	NA	NA	NA	NA	NA	NA	NA
100848754	19.4955	-0.0562958	0.262821	-0.214198	0.830392	0.999875	NA	NA	NA	NA	NA	NA	NA	NA	NA
100848786	36.4916	-0.0730527	0.191349	-0.381778	0.702626	0.999875	ENSBTAG00000004591	ENSBTAT00000006027	PLPPR5		phospholipid phosphatase related 5 [Source:VGNC Symbol;Acc:VGNC:55659]	3	44218427	44349718	1
100848801	572.74	0.0904082	0.142953	0.632433	0.527104	0.999875	ENSBTAG00000047532	ENSBTAT00000073570	TRIQK		triple QxxK/R motif containing [Source:VGNC Symbol;Acc:VGNC:36361]	14	71303539	71417926	1
100848815	1740.25	0.216114	0.786036	0.274942	0.783361	0.999875	ENSBTAG00000037605	ENSBTAT00000019939	BOLA-DQA1	NM_001319889	SLA class II histocompatibility antigen, DQ haplotype D alpha chain-like [Source:NCBI gene;Acc:100848815]	23	25691259	25695296	-1
100848816	880.581	-0.161703	0.0977507	-1.65424	0.0980797	0.999875	ENSBTAG00000010063	ENSBTAT00000013278	KDM3B		lysine demethylase 3B [Source:VGNC Symbol;Acc:VGNC:30526]	7	49749644	49805938	1
100848851	3.15202	-1.47933	0.654344	-2.26078	0.0237729	0.999875	NA	NA	NA	NA	NA	NA	NA	NA	NA
100848853	1.52098	0.797341	0.733832	1.08654	0.277239	0.999875	NA	NA	NA	NA	NA	NA	NA	NA	NA
100848872	146.729	-0.159938	0.284205	-0.562755	0.573602	0.999875	NA	NA	NA	NA	NA	NA	NA	NA	NA
100848884	1.36106	-0.804205	1.61994	-0.49644	0.619584	0.999875	NA	NA	NA	NA	NA	NA	NA	NA	NA
100848886	21.5277	0.352741	0.337327	1.0457	0.295702	0.999875	NA	NA	NA	NA	NA	NA	NA	NA	NA
100848895	248.355	-0.193606	0.112323	-1.72365	0.0847709	0.999875	NA	NA	NA	NA	NA	NA	NA	NA	NA
100848900	844.087	-0.00552637	0.0969493	-0.0570027	0.954543	0.999875	ENSBTAG00000054746	ENSBTAT00000087023	NBDY		negative regulator of P-body association [Source:NCBI gene;Acc:100848900]	X	93779678	93779884	1
100848905	412.691	-0.0349987	0.134438	-0.260334	0.794606	0.999875	ENSBTAG00000051621	ENSBTAT00000076476	SLX4IP	NM_001255973	SLX4 interacting protein [Source:NCBI gene;Acc:100848905]	13	3730112	3926394	1
100848906	265.547	-0.116093	0.187366	-0.619605	0.535518	0.999875	NA	NA	NA	NA	NA	NA	NA	NA	NA
100848920	154.858	0.273946	0.3425	0.799841	0.423803	0.999875	ENSBTAG00000034366	ENSBTAT00000026460			regulator of G protein signaling 2 [Source:NCBI gene;Acc:100848920]	16	12425569	12428868	-1
100848931	4.21985	0.103601	0.468248	0.221253	0.824895	0.999875	ENSBTAG00000052192	ENSBTAT00000084623			spermatogenesis associated 33 [Source:NCBI gene;Acc:100848931]	18	14557133	14566670	1
100848940	11.8112	0.400047	0.885396	0.451828	0.651393	0.999875	NA	NA	NA	NA	NA	NA	NA	NA	NA
100848941	104.577	0.00439042	0.268137	0.0163738	0.986936	0.999875	NA	NA	NA	NA	NA	NA	NA	NA	NA
100848958	26.2632	0.281769	0.343814	0.819538	0.41248	0.999875	NA	NA	NA	NA	NA	NA	NA	NA	NA
100848970	980.057	-0.0249169	0.0799687	-0.311583	0.755357	0.999875	ENSBTAG00000012102	ENSBTAT00000016057	TCF25	NM_001099177	transcription factor 25 [Source:VGNC Symbol;Acc:VGNC:35692]	18	14681557	14704281	1
100848979	1686.65	0.0357608	0.135172	0.264559	0.791349	0.999875	ENSBTAG00000046553	ENSBTAT00000065830	SECISBP2L		SECIS binding protein 2 like [Source:NCBI gene;Acc:100848979]	10	61182241	61240007	1
100848985	15.641	-0.453445	0.450371	-1.00683	0.314018	0.999875	NA	NA	NA	NA	NA	NA	NA	NA	NA
100848991	121.553	-0.402784	0.251476	-1.60168	0.109226	0.999875	ENSBTAG00000030470	ENSBTAT00000016857			zinc finger protein 160-like [Source:NCBI gene;Acc:100848991]	18	58759820	58761133	1
100849002	833.108	0.00316059	0.114729	0.0275482	0.978022	0.999875	ENSBTAG00000052681	ENSBTAT00000067953	SMIM10L1		small integral membrane protein 10 like 1 [Source:NCBI gene;Acc:100849002]	5	98571197	98571403	-1
100849023	1.84676	1.05476	0.748174	1.40978	0.158604	0.999875	ENSBTAG00000047865	ENSBTAT00000065163	RF01164			21	1964407	1964480	1
100849034	40.1438	-0.180792	0.169793	-1.06478	0.286976	0.999875	ENSBTAG00000054544	ENSBTAT00000070870	SMIM17		small integral membrane protein 17 [Source:NCBI gene;Acc:100849034]	18	63822637	63835510	-1
100849037	75.4019	-0.17046	0.396535	-0.429875	0.667286	0.999875	NA	NA	NA	NA	NA	NA	NA	NA	NA
100849041	10.069	0.0836218	0.482263	0.173395	0.862341	0.999875	ENSBTAG00000017205	ENSBTAT00000038007	CCN6		cellular communication network factor 6 [Source:VGNC Symbol;Acc:VGNC:36946]	9	38367059	38384930	-1
100849042	449.444	-0.0386543	0.236395	-0.163516	0.870112	0.999875	ENSBTAG00000011614	ENSBTAT00000015427	PDE7A		phosphodiesterase 7A [Source:VGNC Symbol;Acc:VGNC:32685]	14	30111614	30127822	-1
100849046	43.2762	0.108431	0.571595	0.1897	0.849545	0.999875	ENSBTAG00000053098	ENSBTAT00000080164			CD48 antigen-like [Source:NCBI gene;Acc:100849046]	3	12902008	12991375	-1
100849050	65.1526	0.0237247	0.276067	0.0859381	0.931516	0.999875	NA	NA	NA	NA	NA	NA	NA	NA	NA
100849063	1269.99	0.0350356	0.175955	0.199117	0.842172	0.999875	ENSBTAG00000046239	ENSBTAT00000068075	LCOR		ligand dependent nuclear receptor corepressor [Source:NCBI gene;Acc:100849063]	26	18219077	18256221	1
100849067	23.5646	-0.141205	0.53272	-0.265064	0.79096	0.999875	NA	NA	NA	NA	NA	NA	NA	NA	NA
100849069	11.4763	-0.0156341	0.506453	-0.0308699	0.975373	0.999875	NA	NA	NA	NA	NA	NA	NA	NA	NA
100849076	6.88407	-0.00295068	0.604278	-0.00488299	0.996104	0.999875	ENSBTAG00000019907	ENSBTAT00000081257	WNK4		WNK lysine deficient protein kinase 4 [Source:VGNC Symbol;Acc:VGNC:36952]	19	42811378	42827596	1
100849237	2.74119	0.0227724	0.828314	0.0274925	0.978067	0.999875	NA	NA	NA	NA	NA	NA	NA	NA	NA
100849652	51.9633	-0.171994	0.209777	-0.819889	0.412279	0.999875	NA	NA	NA	NA	NA	NA	NA	NA	NA
100849670	1739.74	0.086569	0.0927511	0.933348	0.35064	0.999875	ENSBTAG00000053374	ENSBTAT00000082564	NUS1	NM_001255968	NUS1, dehydrodolichyl diphosphate synthase subunit [Source:NCBI gene;Acc:100849670]	9	33104770	33131595	-1
100849681	46.6412	-0.248225	0.215386	-1.15246	0.24913	0.999875	NA	NA	NA	NA	NA	NA	NA	NA	NA
100849865	15.746	0.291671	1.39897	0.20849	0.834847	0.999875	NA	NA	NA	NA	NA	NA	NA	NA	NA
100850100	1301.92	-0.105633	0.112985	-0.934927	0.349826	0.999875	ENSBTAG00000053323	ENSBTAT00000074478			small integral membrane protein 15 [Source:NCBI gene;Acc:100850100]	20	18204016	18204240	1
100850276	101.454	0.0549506	0.339816	0.161707	0.871537	0.999875	ENSBTAG00000038112	ENSBTAT00000055373			UL16-binding protein 3-like [Source:NCBI gene;Acc:100850276]	9	84721763	84734062	-1
100850391	210.216	-0.133401	0.121915	-1.09422	0.273861	0.999875	ENSBTAG00000054242	ENSBTAT00000068257	AKAP17A		A-kinase anchoring protein 17A [Source:NCBI gene;Acc:100850391]	3	119577914	119585327	1
100850808	18.7051	-0.260947	0.879097	-0.296836	0.766592	0.999875	ENSBTAG00000039446	ENSBTAT00000048359			elafin-like [Source:NCBI gene;Acc:100850808]	13	73497774	73555155	1
100850875	11.1781	0.359588	0.326171	1.10245	0.270265	0.999875	NA	NA	NA	NA	NA	NA	NA	NA	NA
100851323	24.1791	-0.0168096	0.311538	-0.0539568	0.95697	0.999875	NA	NA	NA	NA	NA	NA	NA	NA	NA
100851369	13.2816	0.136647	0.262998	0.519573	0.603361	0.999875	NA	NA	NA	NA	NA	NA	NA	NA	NA
100851408	11.2528	0.564291	0.582176	0.969279	0.332406	0.999875	ENSBTAG00000027868	ENSBTAT00000087032	DLG2		discs large MAGUK scaffold protein 2 [Source:NCBI gene;Acc:100851408]	29	11312721	12251182	1
100851574	1388.9	0.0579811	0.152107	0.381186	0.703065	0.999875	ENSBTAG00000047545	ENSBTAT00000063674	RTL5		retrotransposon Gag like 5 [Source:VGNC Symbol;Acc:VGNC:34200]	X	78545112	78549456	1
100851913	5.92798	0.0552728	0.82153	0.0672803	0.946359	0.999875	ENSBTAG00000046047	ENSBTAT00000086305			zinc finger protein 75D-like [Source:NCBI gene;Acc:100851913]	NKLS02002206.1	119080	156407	-1
100851938	3.44657	0.409894	0.761993	0.537923	0.59063	0.999875	ENSBTAG00000009932	ENSBTAT00000030913			histone-lysine N-methyltransferase PRDM9-like [Source:NCBI gene;Acc:100851938]	X	132858349	132869458	1
100852077	1266.08	0.0598264	0.355871	0.168113	0.866495	0.999875	ENSBTAG00000045854	ENSBTAT00000064016			leukocyte immunoglobulin-like receptor subfamily A member 5 [Source:NCBI gene;Acc:100852077]	18	62462232	62476548	-1
100852266	295.982	-0.138419	0.113186	-1.22294	0.221353	0.999875	ENSBTAG00000049889	ENSBTAT00000079536	ZBED4		zinc finger BED-type containing 4 [Source:NCBI gene;Acc:100852266]	5	119288554	119291973	1
100859923	648.888	-0.0131179	0.128307	-0.102238	0.918568	0.999875	ENSBTAG00000008591	ENSBTAT00000083943	CAMTA2	NM_001255972	calmodulin binding transcription activator 2 [Source:VGNC Symbol;Acc:VGNC:26733]	19	26418173	26434463	1
100874525	11.0497	-0.342169	0.470253	-0.727627	0.466842	0.999875	NA	NA	NA	NA	NA	NA	NA	NA	NA
101901945	1.22031	-0.454328	1.28296	-0.354126	0.723244	0.999875	NA	NA	NA	NA	NA	NA	NA	NA	NA
101901948	162.243	0.0642086	0.692815	0.0926778	0.926159	0.999875	NA	NA	NA	NA	NA	NA	NA	NA	NA
101901950	21.5894	-0.0422961	0.249959	-0.169212	0.86563	0.999875	NA	NA	NA	NA	NA	NA	NA	NA	NA
101901951	3.82698	0.279431	0.876713	0.318726	0.749934	0.999875	NA	NA	NA	NA	NA	NA	NA	NA	NA
101901960	9.02774	0.0389335	0.288337	0.135027	0.89259	0.999875	NA	NA	NA	NA	NA	NA	NA	NA	NA
101901983	14.4646	-0.573193	0.334786	-1.71212	0.0868748	0.999875	NA	NA	NA	NA	NA	NA	NA	NA	NA
101901998	1.48855	-0.134288	0.817527	-0.164262	0.869525	0.999875	NA	NA	NA	NA	NA	NA	NA	NA	NA
101902029	17.8899	-0.441206	0.521247	-0.846443	0.397306	0.999875	NA	NA	NA	NA	NA	NA	NA	NA	NA
101902030	59.9919	-0.111868	0.231149	-0.483964	0.628411	0.999875	NA	NA	NA	NA	NA	NA	NA	NA	NA
101902036	68.4414	0.0516928	0.187986	0.274983	0.78333	0.999875	NA	NA	NA	NA	NA	NA	NA	NA	NA
101902043	270.588	-0.149604	0.554962	-0.269576	0.787487	0.999875	NA	NA	NA	NA	NA	NA	NA	NA	NA
101902048	900.902	0.289485	0.214369	1.3504	0.176887	0.999875	NA	NA	NA	NA	NA	NA	NA	NA	NA
101902053	1.74206	1.20801	0.906347	1.33283	0.182587	0.999875	NA	NA	NA	NA	NA	NA	NA	NA	NA
101902057	178.463	-0.118949	0.226003	-0.526317	0.598668	0.999875	ENSBTAG00000018946	ENSBTAT00000072877	FAM129C		family with sequence similarity 129 member C [Source:VGNC Symbol;Acc:VGNC:55221]	7	5568730	5586773	-1
101902059	3.56983	-0.151352	0.659904	-0.229354	0.818594	0.999875	NA	NA	NA	NA	NA	NA	NA	NA	NA
101902067	4.89229	0.358997	0.396866	0.90458	0.365688	0.999875	NA	NA	NA	NA	NA	NA	NA	NA	NA
101902099	176.749	0.0383144	0.212318	0.180457	0.856793	0.999875	ENSBTAG00000033167	ENSBTAT00000047113			coagulation factor VIII associated 1 [Source:NCBI gene;Acc:101902099]	X	36139422	36140567	-1
101902106	1.46931	-0.234544	0.810259	-0.289468	0.772223	0.999875	NA	NA	NA	NA	NA	NA	NA	NA	NA
101902122	45.4012	0.00327272	0.194957	0.0167869	0.986607	0.999875	NA	NA	NA	NA	NA	NA	NA	NA	NA
101902124	328.052	0.0908281	0.351959	0.258064	0.796357	0.999875	NA	NA	NA	NA	NA	NA	NA	NA	NA
101902128	1.71487	0.566275	0.663693	0.853218	0.393538	0.999875	NA	NA	NA	NA	NA	NA	NA	NA	NA
101902135	37.8079	-0.0213775	0.266069	-0.0803457	0.935962	0.999875	NA	NA	NA	NA	NA	NA	NA	NA	NA
101902154	25.5383	0.00192285	0.433202	0.0044387	0.996458	0.999875	NA	NA	NA	NA	NA	NA	NA	NA	NA
101902172	25.0634	-0.157531	0.231793	-0.679619	0.496746	0.999875	ENSBTAG00000034170	ENSBTAT00000064169			dynein light chain 1, cytoplasmic-like [Source:NCBI gene;Acc:101902172]	20	11815633	11815824	1
101902190	1.24484	-0.344843	0.956135	-0.360663	0.718351	0.999875	ENSBTAG00000005466	ENSBTAT00000066301			chromosome 8 C8orf58 homolog [Source:NCBI gene;Acc:101902190]	8	69902137	69905977	1
101902207	14.6753	0.216046	0.337185	0.640734	0.521696	0.999875	NA	NA	NA	NA	NA	NA	NA	NA	NA
101902211	34.6339	-0.0836222	0.231617	-0.361036	0.718072	0.999875	NA	NA	NA	NA	NA	NA	NA	NA	NA
101902225	1.62433	-0.0990702	0.948575	-0.104441	0.916819	0.999875	NA	NA	NA	NA	NA	NA	NA	NA	NA
101902232	10.5116	-0.359914	0.329561	-1.0921	0.27479	0.999875	NA	NA	NA	NA	NA	NA	NA	NA	NA
101902249	1.85118	0.517271	0.887825	0.582627	0.560144	0.999875	NA	NA	NA	NA	NA	NA	NA	NA	NA
101902301	18.6083	-0.139177	0.217465	-0.639999	0.522174	0.999875	NA	NA	NA	NA	NA	NA	NA	NA	NA
101902321	59.811	-0.00962975	0.25894	-0.0371892	0.970334	0.999875	NA	NA	NA	NA	NA	NA	NA	NA	NA
101902369	13.9693	0.0571296	0.554703	0.102991	0.91797	0.999875	ENSBTAG00000012715	ENSBTAT00000047614	KIF26B		kinesin family member 26B [Source:NCBI gene;Acc:101902369]	16	31626657	31942949	-1
101902373	156.976	0.202045	0.178376	1.13269	0.257342	0.999875	ENSBTAG00000004398	ENSBTAT00000005770	IMMP2L		inner mitochondrial membrane peptidase subunit 2 [Source:VGNC Symbol;Acc:VGNC:57350]	4	56808963	57722182	1
101902385	4.68463	0.0232762	0.630031	0.0369445	0.970529	0.999875	NA	NA	NA	NA	NA	NA	NA	NA	NA
101902390	6.63358	0.214155	0.424995	0.503899	0.614333	0.999875	NA	NA	NA	NA	NA	NA	NA	NA	NA
101902407	588.023	0.259798	0.328721	0.790329	0.429336	0.999875	NA	NA	NA	NA	NA	NA	NA	NA	NA
101902428	3.56527	0.333401	0.618443	0.539097	0.58982	0.999875	NA	NA	NA	NA	NA	NA	NA	NA	NA
101902435	5.60157	-0.0693249	0.434885	-0.15941	0.873346	0.999875	ENSBTAG00000033449	ENSBTAT00000072054			phosphatidylcholine translocator ABCB4-like [Source:NCBI gene;Acc:101902435]	4	32735267	32783267	-1
101902444	30.4498	-0.187544	0.246832	-0.759804	0.447371	0.999875	NA	NA	NA	NA	NA	NA	NA	NA	NA
101902449	2.22691	-0.66063	0.731552	-0.903053	0.366498	0.999875	NA	NA	NA	NA	NA	NA	NA	NA	NA
101902458	3.29629	-0.612909	0.795162	-0.770797	0.440827	0.999875	NA	NA	NA	NA	NA	NA	NA	NA	NA
101902462	7.11083	0.445128	0.990154	0.449555	0.653031	0.999875	NA	NA	NA	NA	NA	NA	NA	NA	NA
101902468	9.08173	0.317788	0.489748	0.648881	0.516415	0.999875	NA	NA	NA	NA	NA	NA	NA	NA	NA
101902469	10.9722	0.04065	0.355426	0.11437	0.908945	0.999875	NA	NA	NA	NA	NA	NA	NA	NA	NA
101902479	6.1814	-0.929367	0.482858	-1.92472	0.0542644	0.999875	NA	NA	NA	NA	NA	NA	NA	NA	NA
101902504	2.92572	-0.327905	0.692994	-0.473172	0.636091	0.999875	NA	NA	NA	NA	NA	NA	NA	NA	NA
101902531	3.62285	0.241405	0.570088	0.423452	0.671965	0.999875	NA	NA	NA	NA	NA	NA	NA	NA	NA
101902535	4.61629	-0.285073	0.448709	-0.635319	0.52522	0.999875	NA	NA	NA	NA	NA	NA	NA	NA	NA
101902542	21.2736	-0.490091	0.304721	-1.60832	0.107764	0.999875	NA	NA	NA	NA	NA	NA	NA	NA	NA
101902551	1.73069	-0.526394	0.751368	-0.700581	0.483564	0.999875	NA	NA	NA	NA	NA	NA	NA	NA	NA
101902552	187.446	0.0235802	0.458205	0.0514621	0.958957	0.999875	NA	NA	NA	NA	NA	NA	NA	NA	NA
101902555	196.197	0.158517	0.376454	0.421078	0.673698	0.999875	NA	NA	NA	NA	NA	NA	NA	NA	NA
101902561	74.3074	-0.02241	0.251562	-0.0890832	0.929016	0.999875	ENSBTAG00000038379	ENSBTAT00000052276			60S ribosomal protein L21-like [Source:NCBI gene;Acc:101902561]	X	37069991	37070473	1
101902570	15.8982	0.447811	0.481061	0.930881	0.351915	0.999875	NA	NA	NA	NA	NA	NA	NA	NA	NA
101902604	1.47792	0.123419	0.686269	0.179841	0.857277	0.999875	NA	NA	NA	NA	NA	NA	NA	NA	NA
101902644	5.09172	-0.0816496	0.478058	-0.170794	0.864386	0.999875	NA	NA	NA	NA	NA	NA	NA	NA	NA
101902664	2.83532	-0.392411	0.645629	-0.607796	0.543323	0.999875	ENSBTAG00000048445	ENSBTAT00000084590			MAGE-like protein 2 [Source:NCBI gene;Acc:101902664]	25	13661308	13663371	1
101902665	60.3428	-0.0441767	0.288998	-0.152862	0.878507	0.999875	NA	NA	NA	NA	NA	NA	NA	NA	NA
101902669	3.53178	1.14445	0.777468	1.47202	0.141016	0.999875	NA	NA	NA	NA	NA	NA	NA	NA	NA
101902671	276.393	0.0386405	0.347271	0.111269	0.911403	0.999875	ENSBTAG00000046328	ENSBTAT00000065605	XG		Xg glycoprotein [Source:VGNC Symbol;Acc:VGNC:56960]	X	138722235	138751873	-1
101902680	2.81268	-1.72921	0.725267	-2.38423	0.0171148	0.999875	NA	NA	NA	NA	NA	NA	NA	NA	NA
101902686	21.1444	-0.297345	0.225545	-1.31834	0.18739	0.999875	NA	NA	NA	NA	NA	NA	NA	NA	NA
101902701	6.07393	0.100086	0.637968	0.156882	0.875338	0.999875	NA	NA	NA	NA	NA	NA	NA	NA	NA
101902705	17.6513	-0.32568	0.403512	-0.807115	0.4196	0.999875	NA	NA	NA	NA	NA	NA	NA	NA	NA
101902709	13.5516	-0.0451957	0.292326	-0.154607	0.877131	0.999875	NA	NA	NA	NA	NA	NA	NA	NA	NA
101902712	2.19369	0.612887	0.573773	1.06817	0.285444	0.999875	NA	NA	NA	NA	NA	NA	NA	NA	NA
101902721	31.7105	0.460151	0.360193	1.27751	0.201421	0.999875	NA	NA	NA	NA	NA	NA	NA	NA	NA
101902757	152.366	-0.0529426	0.297905	-0.177716	0.858946	0.999875	NA	NA	NA	NA	NA	NA	NA	NA	NA
101902760	316.73	0.151531	0.773374	0.195935	0.844661	0.999875	ENSBTAG00000049993	ENSBTAT00000072672			ubiquitin [Source:NCBI gene;Acc:101902760]	17	52806052	52806285	1
101902768	20.0212	-0.0993398	0.241755	-0.41091	0.681138	0.999875	NA	NA	NA	NA	NA	NA	NA	NA	NA
101902772	1.20355	-1.01331	1.00867	-1.0046	0.315091	0.999875	NA	NA	NA	NA	NA	NA	NA	NA	NA
101902825	26.2145	0.111392	0.219835	0.506706	0.612361	0.999875	NA	NA	NA	NA	NA	NA	NA	NA	NA
101902838	17.2351	0.138433	0.376565	0.367622	0.713155	0.999875	ENSBTAG00000050385	ENSBTAT00000078060			zinc finger protein 75D-like [Source:NCBI gene;Acc:101902838]	X	19010388	19022513	-1
101902841	4.59735	0.846361	0.53897	1.57033	0.116338	0.999875	NA	NA	NA	NA	NA	NA	NA	NA	NA
101902852	3.52628	0.733668	0.740405	0.990902	0.321734	0.999875	NA	NA	NA	NA	NA	NA	NA	NA	NA
101902861	13.2124	-0.167102	0.451811	-0.36985	0.711494	0.999875	NA	NA	NA	NA	NA	NA	NA	NA	NA
101902862	3.38264	0.22715	0.495806	0.458143	0.64685	0.999875	NA	NA	NA	NA	NA	NA	NA	NA	NA
101902869	20.3083	-0.120315	0.33524	-0.358892	0.719676	0.999875	ENSBTAG00000048087	ENSBTAT00000064911			signal-regulatory protein beta-1-like [Source:NCBI gene;Acc:101902869]	13	53345822	53359460	1
101902904	64.8832	0.0674151	0.276941	0.243428	0.807674	0.999875	NA	NA	NA	NA	NA	NA	NA	NA	NA
101902915	2.8171	0.580679	0.539757	1.07581	0.28201	0.999875	NA	NA	NA	NA	NA	NA	NA	NA	NA
101902922	10.1276	-0.165993	0.380922	-0.435767	0.663006	0.999875	NA	NA	NA	NA	NA	NA	NA	NA	NA
101902926	18.4549	0.501743	0.487712	1.02877	0.303588	0.999875	ENSBTAG00000011844	ENSBTAT00000028697			zinc finger protein 665-like [Source:NCBI gene;Acc:101902926]	18	59375765	59378104	-1
101902930	16.498	-0.0471222	0.243999	-0.193124	0.846862	0.999875	NA	NA	NA	NA	NA	NA	NA	NA	NA
101902938	26.8038	-0.153247	0.269368	-0.568915	0.569414	0.999875	ENSBTAG00000002842	ENSBTAT00000003681	HEATR4	NM_001302935	HEAT repeat containing 4 [Source:VGNC Symbol;Acc:VGNC:29793]	10	84922429	84971868	-1
101902944	3.98731	-1.68976	1.44237	-1.17151	0.241393	0.999875	NA	NA	NA	NA	NA	NA	NA	NA	NA
101902959	5.12546	-0.385267	0.632049	-0.609553	0.542158	0.999875	NA	NA	NA	NA	NA	NA	NA	NA	NA
101902972	6.38651	-0.542857	0.59111	-0.918369	0.358426	0.999875	NA	NA	NA	NA	NA	NA	NA	NA	NA
101902979	1.9899	-0.484075	0.885569	-0.546625	0.584636	0.999875	ENSBTAG00000054151	ENSBTAT00000082703	MEI4		meiotic double-stranded break formation protein 4 [Source:NCBI gene;Acc:101902979]	9	17337602	17594155	1
101902983	1.36391	-0.525245	0.985634	-0.5329	0.594103	0.999875	NA	NA	NA	NA	NA	NA	NA	NA	NA
101902994	2.2509	-0.971482	1.20591	-0.805601	0.420473	0.999875	NA	NA	NA	NA	NA	NA	NA	NA	NA
101902998	31.439	0.366747	0.447477	0.819589	0.412451	0.999875	NA	NA	NA	NA	NA	NA	NA	NA	NA
101903015	74.9074	-0.185024	0.187077	-0.989025	0.322651	0.999875	NA	NA	NA	NA	NA	NA	NA	NA	NA
101903038	58.2016	0.0741828	0.319181	0.232416	0.816215	0.999875	NA	NA	NA	NA	NA	NA	NA	NA	NA
101903056	5.26799	0.158316	0.438758	0.360827	0.718229	0.999875	NA	NA	NA	NA	NA	NA	NA	NA	NA
101903064	2.13616	0.236794	0.733371	0.322885	0.746783	0.999875	ENSBTAG00000009824	ENSBTAT00000012952			COMM domain-containing protein 6 [Source:NCBI gene;Acc:101903064]	17	29365401	29365658	1
101903066	1.43069	0.418729	0.894127	0.46831	0.639563	0.999875	NA	NA	NA	NA	NA	NA	NA	NA	NA
101903068	3.61317	1.12096	0.571205	1.96244	0.0497108	0.999875	NA	NA	NA	NA	NA	NA	NA	NA	NA
101903072	10.3085	-0.0571086	0.383508	-0.148911	0.881624	0.999875	NA	NA	NA	NA	NA	NA	NA	NA	NA
101903087	1.44261	-1.23839	0.889866	-1.39166	0.164026	0.999875	NA	NA	NA	NA	NA	NA	NA	NA	NA
101903097	2.82509	-0.394833	0.522111	-0.756223	0.449515	0.999875	NA	NA	NA	NA	NA	NA	NA	NA	NA
101903098	2.667	-0.361857	0.929701	-0.389218	0.697115	0.999875	NA	NA	NA	NA	NA	NA	NA	NA	NA
101903110	1.95303	1.24874	0.708699	1.76202	0.0780657	0.999875	NA	NA	NA	NA	NA	NA	NA	NA	NA
101903114	5.62827	-0.326517	0.637714	-0.512011	0.608643	0.999875	NA	NA	NA	NA	NA	NA	NA	NA	NA
101903126	429.415	0.0247253	0.635899	0.0388824	0.968984	0.999875	ENSBTAG00000037937	ENSBTAT00000055625			interferon-induced very large GTPase 1-like [Source:NCBI gene;Acc:101903126]	15	46229081	46235896	1
101903165	27.6155	0.0793913	0.338139	0.234789	0.814373	0.999875	NA	NA	NA	NA	NA	NA	NA	NA	NA
101903170	2.10609	-1.18778	0.855024	-1.38917	0.16478	0.999875	NA	NA	NA	NA	NA	NA	NA	NA	NA
101903194	1.38752	-0.179869	0.681303	-0.264008	0.791774	0.999875	NA	NA	NA	NA	NA	NA	NA	NA	NA
101903205	3.99981	0.282673	0.458594	0.616391	0.537637	0.999875	NA	NA	NA	NA	NA	NA	NA	NA	NA
101903207	23.0079	0.330343	0.526226	0.627758	0.530162	0.999875	NA	NA	NA	NA	NA	NA	NA	NA	NA
101903211	4.82173	-0.354163	0.437309	-0.809869	0.418015	0.999875	NA	NA	NA	NA	NA	NA	NA	NA	NA
101903219	19.6733	0.395161	0.296096	1.33457	0.182017	0.999875	NA	NA	NA	NA	NA	NA	NA	NA	NA
101903248	7.34697	-0.00124147	0.813799	-0.00152553	0.998783	0.999875	NA	NA	NA	NA	NA	NA	NA	NA	NA
101903253	43.1951	0.232523	0.26433	0.879668	0.379039	0.999875	NA	NA	NA	NA	NA	NA	NA	NA	NA
101903261	30.9306	-0.179266	0.39535	-0.453437	0.650234	0.999875	NA	NA	NA	NA	NA	NA	NA	NA	NA
101903265	30.8069	-0.119397	0.462352	-0.258239	0.796223	0.999875	NA	NA	NA	NA	NA	NA	NA	NA	NA
101903281	1.31255	0.570193	1.36035	0.419151	0.675106	0.999875	NA	NA	NA	NA	NA	NA	NA	NA	NA
101903290	13.8892	0.124149	0.383039	0.324117	0.745849	0.999875	NA	NA	NA	NA	NA	NA	NA	NA	NA
101903326	11.7617	0.338908	0.3691	0.918199	0.358515	0.999875	NA	NA	NA	NA	NA	NA	NA	NA	NA
101903340	1.21757	1.02963	0.750019	1.37281	0.169812	0.999875	NA	NA	NA	NA	NA	NA	NA	NA	NA
101903356	34.7336	-0.0688008	0.295265	-0.233014	0.815751	0.999875	NA	NA	NA	NA	NA	NA	NA	NA	NA
101903368	9.37137	0.170157	0.565981	0.30064	0.763689	0.999875	NA	NA	NA	NA	NA	NA	NA	NA	NA
101903375	24.9541	-0.0200822	0.253977	-0.0790711	0.936976	0.999875	NA	NA	NA	NA	NA	NA	NA	NA	NA
101903383	3.82684	-0.633077	0.713183	-0.887678	0.374714	0.999875	NA	NA	NA	NA	NA	NA	NA	NA	NA
101903385	56.0907	-0.236364	0.171243	-1.38028	0.1675	0.999875	ENSBTAG00000054839	ENSBTAT00000066936			tigger transposable element-derived protein 1-like [Source:NCBI gene;Acc:101903385]	18	65801135	65805308	1
101903397	41.1283	-0.148994	0.192039	-0.775853	0.437836	0.999875	NA	NA	NA	NA	NA	NA	NA	NA	NA
101903400	4.77572	-0.352583	0.552257	-0.638439	0.523188	0.999875	NA	NA	NA	NA	NA	NA	NA	NA	NA
101903402	86.6206	0.0932036	0.218038	0.427465	0.66904	0.999875	NA	NA	NA	NA	NA	NA	NA	NA	NA
101903449	2.4991	0.56925	0.813012	0.700174	0.483818	0.999875	NA	NA	NA	NA	NA	NA	NA	NA	NA
101903477	3.87387	0.168003	0.662824	0.253466	0.799908	0.999875	NA	NA	NA	NA	NA	NA	NA	NA	NA
101903478	10.4865	0.249721	0.286785	0.870757	0.383887	0.999875	ENSBTAG00000012898	ENSBTAT00000017146	RPS27L	NM_001040578	ribosomal protein S27 like [Source:NCBI gene;Acc:614220]	10	46889250	46892617	1
101903505	206.029	0.039577	0.132512	0.298668	0.765193	0.999875	ENSBTAG00000048160	ENSBTAT00000066224	TIGD5		tigger transposable element derived 5 [Source:VGNC Symbol;Acc:VGNC:35867]	14	1111425	1113356	-1
101903519	49.644	-0.585515	0.4366	-1.34108	0.179895	0.999875	NA	NA	NA	NA	NA	NA	NA	NA	NA
101903540	7.20061	0.221218	0.504214	0.438738	0.660851	0.999875	NA	NA	NA	NA	NA	NA	NA	NA	NA
101903546	45.2684	-0.0915278	0.387254	-0.236351	0.81316	0.999875	NA	NA	NA	NA	NA	NA	NA	NA	NA
101903564	23.8219	-0.546216	0.302198	-1.80748	0.0706877	0.999875	NA	NA	NA	NA	NA	NA	NA	NA	NA
101903567	41.4871	0.20635	0.2708	0.762004	0.446058	0.999875	ENSBTAG00000039440	ENSBTAT00000056065			cytochrome c oxidase subunit 7C, mitochondrial [Source:NCBI gene;Acc:101903567]	19	20556890	20557410	1
101903585	2.53872	0.585427	0.626229	0.934845	0.349868	0.999875	ENSBTAG00000005244	ENSBTAT00000006899	RASL11A		RAS like family 11 member A [Source:VGNC Symbol;Acc:VGNC:33754]	12	32604390	32606967	-1
101903600	4.75837	-0.738621	0.617414	-1.19631	0.231574	0.999875	NA	NA	NA	NA	NA	NA	NA	NA	NA
101903604	33.6531	0.126553	0.212907	0.594407	0.55224	0.999875	NA	NA	NA	NA	NA	NA	NA	NA	NA
101903616	9.30339	0.169254	0.502094	0.337096	0.736045	0.999875	NA	NA	NA	NA	NA	NA	NA	NA	NA
101903629	3.52848	-0.589832	0.462072	-1.2765	0.20178	0.999875	NA	NA	NA	NA	NA	NA	NA	NA	NA
101903632	7.69617	-0.649311	0.514793	-1.26131	0.207199	0.999875	NA	NA	NA	NA	NA	NA	NA	NA	NA
101903645	39.7635	0.00510128	0.303379	0.0168149	0.986584	0.999875	NA	NA	NA	NA	NA	NA	NA	NA	NA
101903647	3.14057	-0.326345	0.638534	-0.511085	0.609292	0.999875	NA	NA	NA	NA	NA	NA	NA	NA	NA
101903649	471.233	-0.0445834	0.131692	-0.338544	0.734954	0.999875	NA	NA	NA	NA	NA	NA	NA	NA	NA
101903701	239.082	-0.183636	0.152906	-1.20098	0.22976	0.999875	ENSBTAG00000015265	ENSBTAT00000020304	TIGD2		tigger transposable element derived 2 [Source:VGNC Symbol;Acc:VGNC:35864]	6	35692061	35693638	-1
101903713	2.53629	0.7106	0.667392	1.06474	0.286993	0.999875	NA	NA	NA	NA	NA	NA	NA	NA	NA
101903734	210.666	0.255618	0.35928	0.711474	0.476791	0.999875	NA	NA	NA	NA	NA	NA	NA	NA	NA
101903749	1.50223	0.461156	0.820175	0.562265	0.573935	0.999875	NA	NA	NA	NA	NA	NA	NA	NA	NA
101903752	15.2379	0.166912	0.895878	0.186311	0.852201	0.999875	NA	NA	NA	NA	NA	NA	NA	NA	NA
101903772	145.149	-0.123112	0.124345	-0.99009	0.32213	0.999875	ENSBTAG00000038845	ENSBTAT00000052816	TYSND1		trypsin domain containing 1 [Source:VGNC Symbol;Acc:VGNC:55998]	28	26372856	26379917	-1
101903773	1.95567	-0.399716	0.787288	-0.507713	0.611655	0.999875	NA	NA	NA	NA	NA	NA	NA	NA	NA
101903775	2.80343	-1.72493	0.733924	-2.35029	0.0187589	0.999875	ENSBTAG00000003079	ENSBTAT00000004005	TIGD3		tigger transposable element derived 3 [Source:VGNC Symbol;Acc:VGNC:35865]	29	43555590	43557005	1
101903793	4.63207	0.216272	0.404699	0.534403	0.593063	0.999875	NA	NA	NA	NA	NA	NA	NA	NA	NA
101903794	2.85884	0.504287	0.553338	0.911354	0.362109	0.999875	NA	NA	NA	NA	NA	NA	NA	NA	NA
101903828	5.57986	0.322642	0.573768	0.562321	0.573897	0.999875	NA	NA	NA	NA	NA	NA	NA	NA	NA
101903832	145.409	-0.0041651	0.293714	-0.0141808	0.988686	0.999875	NA	NA	NA	NA	NA	NA	NA	NA	NA
101903851	17.9047	0.157342	0.290564	0.541505	0.588159	0.999875	NA	NA	NA	NA	NA	NA	NA	NA	NA
101903853	32.6536	-0.0688848	0.72574	-0.0949165	0.924381	0.999875	NA	NA	NA	NA	NA	NA	NA	NA	NA
101903868	58.4991	-0.00194479	0.35379	-0.00549703	0.995614	0.999875	NA	NA	NA	NA	NA	NA	NA	NA	NA
101903877	112.25	0.0540705	0.30714	0.176045	0.860258	0.999875	NA	NA	NA	NA	NA	NA	NA	NA	NA
101903890	2.33665	0.595939	0.666936	0.893547	0.371564	0.999875	NA	NA	NA	NA	NA	NA	NA	NA	NA
101903896	3.30441	0.480369	0.682193	0.704153	0.481337	0.999875	NA	NA	NA	NA	NA	NA	NA	NA	NA
101903913	26.8843	-0.265383	0.245853	-1.07944	0.280393	0.999875	NA	NA	NA	NA	NA	NA	NA	NA	NA
101903949	1.35362	0.332533	0.974368	0.34128	0.732892	0.999875	NA	NA	NA	NA	NA	NA	NA	NA	NA
101903959	1355.09	0.0572783	0.170869	0.335218	0.737461	0.999875	NA	NA	NA	NA	NA	NA	NA	NA	NA
101903988	5.5085	0.107166	0.412106	0.260044	0.79483	0.999875	NA	NA	NA	NA	NA	NA	NA	NA	NA
101903992	106.457	0.223928	0.389013	0.575631	0.564865	0.999875	NA	NA	NA	NA	NA	NA	NA	NA	NA
101903997	4.58527	-0.69923	0.60264	-1.16028	0.245936	0.999875	NA	NA	NA	NA	NA	NA	NA	NA	NA
101904013	1.40025	0.155737	1.17781	0.132226	0.894805	0.999875	NA	NA	NA	NA	NA	NA	NA	NA	NA
101904027	5.93812	0.128884	0.519882	0.24791	0.804204	0.999875	NA	NA	NA	NA	NA	NA	NA	NA	NA
101904037	142.72	-0.253427	0.146111	-1.73449	0.082832	0.999875	ENSBTAG00000038970	ENSBTAT00000053525	ZBTB14		zinc finger and BTB domain containing 14 [Source:VGNC Symbol;Acc:VGNC:37061]	24	38819318	38822047	-1
101904042	16.1802	0.26283	0.260501	1.00894	0.313004	0.999875	NA	NA	NA	NA	NA	NA	NA	NA	NA
101904050	453.29	0.0525353	0.451007	0.116485	0.907269	0.999875	NA	NA	NA	NA	NA	NA	NA	NA	NA
101904059	3.59311	0.502383	1.12558	0.446331	0.655358	0.999875	NA	NA	NA	NA	NA	NA	NA	NA	NA
101904062	26.9664	0.00948417	0.287073	0.0330374	0.973645	0.999875	NA	NA	NA	NA	NA	NA	NA	NA	NA
101904063	4942.42	0.0503095	0.416222	0.120872	0.903793	0.999875	ENSBTAG00000054461	ENSBTAT00000069265			integrin subunit alpha X [Source:NCBI gene;Acc:101904063]	25	27398592	27417799	1
101904069	5.15751	-0.492262	0.454082	-1.08408	0.278329	0.999875	NA	NA	NA	NA	NA	NA	NA	NA	NA
101904071	2.64099	0.149202	0.596773	0.250015	0.802576	0.999875	NA	NA	NA	NA	NA	NA	NA	NA	NA
101904087	23.7291	-0.0998711	0.359902	-0.277495	0.7814	0.999875	NA	NA	NA	NA	NA	NA	NA	NA	NA
101904090	2.2008	-0.278481	0.755639	-0.368538	0.712472	0.999875	NA	NA	NA	NA	NA	NA	NA	NA	NA
101904098	13.0642	-0.178074	0.363994	-0.489222	0.624684	0.999875	NA	NA	NA	NA	NA	NA	NA	NA	NA
101904128	9.93954	0.18712	0.482829	0.38755	0.698349	0.999875	NA	NA	NA	NA	NA	NA	NA	NA	NA
101904156	21.8051	-0.280009	0.271431	-1.0316	0.302258	0.999875	NA	NA	NA	NA	NA	NA	NA	NA	NA
101904157	32.0496	0.205299	0.295851	0.693927	0.487728	0.999875	NA	NA	NA	NA	NA	NA	NA	NA	NA
101904187	3.51016	-0.780255	0.592396	-1.31712	0.187799	0.999875	NA	NA	NA	NA	NA	NA	NA	NA	NA
101904209	1.3408	-0.90396	1.09641	-0.82447	0.409672	0.999875	NA	NA	NA	NA	NA	NA	NA	NA	NA
101904227	55.6289	0.317937	0.362614	0.87679	0.380601	0.999875	NA	NA	NA	NA	NA	NA	NA	NA	NA
101904239	102.967	-0.103305	0.256946	-0.40205	0.687647	0.999875	NA	NA	NA	NA	NA	NA	NA	NA	NA
101904248	84.5192	0.0208289	0.225704	0.092284	0.926472	0.999875	NA	NA	NA	NA	NA	NA	NA	NA	NA
101904258	2.96857	-0.345411	0.593709	-0.581785	0.560712	0.999875	NA	NA	NA	NA	NA	NA	NA	NA	NA
101904265	4.1049	1.06832	0.598773	1.78419	0.0743929	0.999875	NA	NA	NA	NA	NA	NA	NA	NA	NA
101904290	46.3537	0.0709983	0.347231	0.20447	0.837986	0.999875	NA	NA	NA	NA	NA	NA	NA	NA	NA
101904292	1.59192	-0.325911	0.760551	-0.42852	0.668273	0.999875	ENSBTAG00000015001	ENSBTAT00000032087	OVOL3	NM_001302760	ovo like zinc finger 3 [Source:VGNC Symbol;Acc:VGNC:52215]	18	46771434	46773377	1
101904339	9.16741	-0.0428831	0.291519	-0.147102	0.883051	0.999875	ENSBTAG00000052040	ENSBTAT00000069571			uncharacterized LOC101904339 [Source:NCBI gene;Acc:101904339]	X	37435433	37438723	-1
101904344	10.4961	-0.435884	0.430381	-1.01279	0.311162	0.999875	NA	NA	NA	NA	NA	NA	NA	NA	NA
101904355	43.9067	0.209127	0.255928	0.817132	0.413853	0.999875	NA	NA	NA	NA	NA	NA	NA	NA	NA
101904356	6.43641	-0.696912	0.535664	-1.30102	0.193251	0.999875	NA	NA	NA	NA	NA	NA	NA	NA	NA
101904357	23.8422	-0.197324	0.251962	-0.783147	0.433541	0.999875	NA	NA	NA	NA	NA	NA	NA	NA	NA
101904366	12.6213	-0.313603	0.358559	-0.87462	0.381781	0.999875	NA	NA	NA	NA	NA	NA	NA	NA	NA
101904375	21.8473	-0.132022	0.238213	-0.554219	0.579429	0.999875	NA	NA	NA	NA	NA	NA	NA	NA	NA
101904377	445.726	-0.149652	0.131939	-1.13424	0.256692	0.999875	NA	NA	NA	NA	NA	NA	NA	NA	NA
101904378	4.51664	-0.351984	0.869553	-0.404787	0.685634	0.999875	NA	NA	NA	NA	NA	NA	NA	NA	NA
101904381	3.07032	0.051409	1.11051	0.0462933	0.963077	0.999875	NA	NA	NA	NA	NA	NA	NA	NA	NA
101904382	3.87059	-0.312072	0.619187	-0.504003	0.614259	0.999875	NA	NA	NA	NA	NA	NA	NA	NA	NA
101904383	8.78895	0.140277	0.47376	0.296093	0.767159	0.999875	NA	NA	NA	NA	NA	NA	NA	NA	NA
101904398	2.59971	-0.449762	0.679239	-0.662156	0.507871	0.999875	NA	NA	NA	NA	NA	NA	NA	NA	NA
101904413	8.19664	-0.18432	0.588181	-0.313373	0.753997	0.999875	ENSBTAG00000008066	ENSBTAT00000010610			polycystic kidney disease and receptor for egg jelly-related protein [Source:NCBI gene;Acc:101904413]	5	116574927	116584877	-1
101904435	287.668	-0.242145	0.137497	-1.76109	0.0782224	0.999875	NA	NA	NA	NA	NA	NA	NA	NA	NA
101904449	43.9832	-0.0176643	0.327781	-0.0538904	0.957023	0.999875	ENSBTAG00000032831	ENSBTAT00000032422			39S ribosomal protein L33, mitochondrial [Source:NCBI gene;Acc:101904449]	14	40508675	40508872	-1
101904481	2.14759	-0.464445	0.714133	-0.650361	0.515459	0.999875	NA	NA	NA	NA	NA	NA	NA	NA	NA
101904492	70.4003	-0.261094	0.267411	-0.976377	0.328878	0.999875	NA	NA	NA	NA	NA	NA	NA	NA	NA
101904498	15.3168	0.172643	0.403546	0.427815	0.668786	0.999875	NA	NA	NA	NA	NA	NA	NA	NA	NA
101904507	15.068	0.185839	0.343585	0.540881	0.58859	0.999875	NA	NA	NA	NA	NA	NA	NA	NA	NA
101904512	14.6733	-0.265623	0.398435	-0.666664	0.504987	0.999875	NA	NA	NA	NA	NA	NA	NA	NA	NA
101904517	1.34442	-1.11069	1.00171	-1.1088	0.267516	0.999875	NA	NA	NA	NA	NA	NA	NA	NA	NA
101904520	34.6352	-0.253931	0.265766	-0.955468	0.339341	0.999875	NA	NA	NA	NA	NA	NA	NA	NA	NA
101904527	89.1057	0.168635	0.236101	0.714246	0.475075	0.999875	NA	NA	NA	NA	NA	NA	NA	NA	NA
101904529	29.1629	0.170889	0.27342	0.625004	0.531968	0.999875	NA	NA	NA	NA	NA	NA	NA	NA	NA
101904536	31.7299	0.0774791	0.339276	0.228366	0.819362	0.999875	NA	NA	NA	NA	NA	NA	NA	NA	NA
101904563	4.76638	-0.445689	0.635182	-0.701672	0.482884	0.999875	NA	NA	NA	NA	NA	NA	NA	NA	NA
101904567	2.50534	-0.637035	0.615269	-1.03538	0.300493	0.999875	ENSBTAG00000046407	ENSBTAT00000080875	NYX		nyctalopin [Source:VGNC Symbol;Acc:VGNC:32388]	X	102107776	102179475	-1
101904579	3.54726	-0.910701	0.939725	-0.969114	0.332488	0.999875	NA	NA	NA	NA	NA	NA	NA	NA	NA
101904591	39.2327	-0.0360695	0.663697	-0.0543464	0.956659	0.999875	NA	NA	NA	NA	NA	NA	NA	NA	NA
101904592	1.93453	0.108679	0.930602	0.116784	0.907031	0.999875	NA	NA	NA	NA	NA	NA	NA	NA	NA
101904601	23.6578	0.197766	0.388971	0.508434	0.611149	0.999875	NA	NA	NA	NA	NA	NA	NA	NA	NA
101904605	4.73248	-0.408351	0.502999	-0.811833	0.416887	0.999875	NA	NA	NA	NA	NA	NA	NA	NA	NA
101904609	3.16434	0.0245328	0.613083	0.0400154	0.968081	0.999875	NA	NA	NA	NA	NA	NA	NA	NA	NA
101904614	2.43589	0.23514	0.511813	0.459426	0.645929	0.999875	ENSBTAG00000045729	ENSBTAT00000063958			small integral membrane protein 20 [Source:NCBI gene;Acc:101904614]	16	66592595	66592798	1
101904635	6.58718	-0.235846	0.440007	-0.536006	0.591955	0.999875	ENSBTAG00000000958	ENSBTAT00000001267	ZSWIM3		zinc finger SWIM-type containing 3 [Source:VGNC Symbol;Acc:VGNC:37383]	13	74621353	74639617	1
101904642	63.1473	-0.141482	0.207825	-0.680772	0.496016	0.999875	NA	NA	NA	NA	NA	NA	NA	NA	NA
101904659	8.82063	0.0247584	0.294773	0.0839913	0.933063	0.999875	NA	NA	NA	NA	NA	NA	NA	NA	NA
101904667	74.4986	0.115045	0.191492	0.60078	0.547986	0.999875	ENSBTAG00000026428	ENSBTAT00000037556	ATP6V0C		ATPase H+ transporting V0 subunit c [Source:VGNC Symbol;Acc:VGNC:26311]	8	17434137	17435288	-1
101904701	42.3452	-0.489481	0.372843	-1.31283	0.18924	0.999875	NA	NA	NA	NA	NA	NA	NA	NA	NA
101904713	1.43749	-0.287925	0.980028	-0.293792	0.768917	0.999875	ENSBTAG00000000960	ENSBTAT00000001269	SPATA25		spermatogenesis associated 25 [Source:VGNC Symbol;Acc:VGNC:35181]	13	74644447	74645479	-1
101904723	13.6094	-0.243687	0.714684	-0.340971	0.733125	0.999875	ENSBTAG00000053424	ENSBTAT00000069240			coiled-coil domain containing 194 [Source:NCBI gene;Acc:101904723]	7	5751646	5755931	1
101904744	1.5733	1.21051	1.20391	1.00548	0.314664	0.999875	NA	NA	NA	NA	NA	NA	NA	NA	NA
101904771	2.67928	0.111779	0.641128	0.174347	0.861593	0.999875	ENSBTAG00000051410	ENSBTAT00000084207	TAS1R3		taste 1 receptor member 3 [Source:NCBI gene;Acc:101904771]	16	51192931	51195907	-1
101904795	1.80744	-0.727	0.61627	-1.17968	0.238128	0.999875	NA	NA	NA	NA	NA	NA	NA	NA	NA
101904822	3.36715	-0.214318	0.507769	-0.422077	0.672969	0.999875	NA	NA	NA	NA	NA	NA	NA	NA	NA
101904824	1.59131	0.328829	0.997944	0.329507	0.741773	0.999875	NA	NA	NA	NA	NA	NA	NA	NA	NA
101904825	4.32902	0.0703732	0.738368	0.0953092	0.924069	0.999875	NA	NA	NA	NA	NA	NA	NA	NA	NA
101904827	8.82303	-0.011768	0.521698	-0.0225571	0.982004	0.999875	NA	NA	NA	NA	NA	NA	NA	NA	NA
101904836	14.0107	-0.25463	0.663422	-0.383813	0.701117	0.999875	NA	NA	NA	NA	NA	NA	NA	NA	NA
101904840	60.4402	0.00881956	0.252924	0.0348704	0.972183	0.999875	NA	NA	NA	NA	NA	NA	NA	NA	NA
101904842	8.32065	0.0377057	0.695282	0.0542308	0.956751	0.999875	NA	NA	NA	NA	NA	NA	NA	NA	NA
101904849	131.128	0.00856441	0.308959	0.0277202	0.977885	0.999875	NA	NA	NA	NA	NA	NA	NA	NA	NA
101904855	11.214	-0.369797	0.429361	-0.861273	0.389088	0.999875	NA	NA	NA	NA	NA	NA	NA	NA	NA
101904867	1.39473	-0.925287	0.717953	-1.28879	0.197473	0.999875	NA	NA	NA	NA	NA	NA	NA	NA	NA
101904880	1.43655	-0.436955	0.635969	-0.68707	0.492038	0.999875	NA	NA	NA	NA	NA	NA	NA	NA	NA
101904897	6.9355	-0.835609	0.344189	-2.42776	0.0151924	0.999875	ENSBTAG00000004342	ENSBTAT00000005681	CCDC87		coiled-coil domain containing 87 [Source:VGNC Symbol;Acc:VGNC:26926]	29	44625952	44628525	-1
101904902	109.463	0.28004	0.21831	1.28277	0.199574	0.999875	NA	NA	NA	NA	NA	NA	NA	NA	NA
101904916	56.8798	-0.0186637	0.338512	-0.0551344	0.956031	0.999875	NA	NA	NA	NA	NA	NA	NA	NA	NA
101904923	2.40141	-1.16321	1.01817	-1.14245	0.253267	0.999875	NA	NA	NA	NA	NA	NA	NA	NA	NA
101904937	162.023	-0.25794	0.357485	-0.721542	0.470576	0.999875	ENSBTAG00000022381	ENSBTAT00000067050	TET3		tet methylcytosine dioxygenase 3 [Source:VGNC Symbol;Acc:VGNC:54499]	11	10561669	10666478	-1
101904939	2.38371	-0.607715	1.07698	-0.564276	0.572566	0.999875	NA	NA	NA	NA	NA	NA	NA	NA	NA
101904947	84.5101	0.0170568	0.134659	0.126666	0.899205	0.999875	NA	NA	NA	NA	NA	NA	NA	NA	NA
101904948	2.46001	-0.30337	0.604855	-0.501559	0.615978	0.999875	NA	NA	NA	NA	NA	NA	NA	NA	NA
101904963	45.5186	-0.0556111	0.177889	-0.312617	0.754571	0.999875	NA	NA	NA	NA	NA	NA	NA	NA	NA
101904992	9.5404	-0.0304372	0.34979	-0.0870157	0.930659	0.999875	NA	NA	NA	NA	NA	NA	NA	NA	NA
101905029	13.3368	-0.424656	0.274531	-1.54684	0.121901	0.999875	NA	NA	NA	NA	NA	NA	NA	NA	NA
101905039	169.38	-0.0571079	0.159856	-0.357245	0.720908	0.999875	ENSBTAG00000000422	ENSBTAT00000000543	TSHZ1		teashirt zinc finger homeobox 1 [Source:VGNC Symbol;Acc:VGNC:56375]	24	3403848	3482982	-1
101905041	541.931	-0.120737	0.271784	-0.444238	0.65687	0.999875	ENSBTAG00000052345	ENSBTAT00000074825			uncharacterized LOC101905041 [Source:NCBI gene;Acc:101905041]	26	25684038	25685264	-1
101905046	8.56035	0.0788541	0.459351	0.171664	0.863702	0.999875	NA	NA	NA	NA	NA	NA	NA	NA	NA
101905049	28.4299	-0.08634	0.223241	-0.386756	0.698937	0.999875	NA	NA	NA	NA	NA	NA	NA	NA	NA
101905074	116.727	-0.323825	0.1757	-1.84306	0.0653203	0.999875	ENSBTAG00000038178	ENSBTAT00000052912	ZNF25		zinc finger protein 25 [Source:NCBI gene;Acc:101905074]	28	13043867	13049402	1
101905075	1.79348	-0.953604	0.709113	-1.34478	0.178695	0.999875	NA	NA	NA	NA	NA	NA	NA	NA	NA
101905081	3.93284	-0.2977	0.661734	-0.449878	0.652798	0.999875	ENSBTAG00000020010	ENSBTAT00000064037	SPATA1		spermatogenesis associated 1 [Source:VGNC Symbol;Acc:VGNC:55684]	3	59526632	59586510	-1
101905084	1.40507	-0.563732	0.90591	-0.622282	0.533756	0.999875	ENSBTAG00000016324	ENSBTAT00000083919	FBXL13		F-box and leucine rich repeat protein 13 [Source:VGNC Symbol;Acc:VGNC:53643]	4	44146960	44363428	-1
101905099	3.85312	-0.00457708	0.762027	-0.00600645	0.995208	0.999875	NA	NA	NA	NA	NA	NA	NA	NA	NA
101905114	9.74774	-0.225389	0.279087	-0.807594	0.419324	0.999875	NA	NA	NA	NA	NA	NA	NA	NA	NA
101905127	41.173	-0.216713	0.339519	-0.638293	0.523283	0.999875	NA	NA	NA	NA	NA	NA	NA	NA	NA
101905136	2.62179	-0.511985	0.604196	-0.847382	0.396782	0.999875	ENSBTAG00000022019	ENSBTAT00000029376			uncharacterized LOC101905136 [Source:NCBI gene;Acc:101905136]	17	72102052	72106230	-1
101905151	42.5601	0.346465	0.678343	0.510752	0.609525	0.999875	NA	NA	NA	NA	NA	NA	NA	NA	NA
101905162	5.21089	0.375379	0.601159	0.624426	0.532348	0.999875	NA	NA	NA	NA	NA	NA	NA	NA	NA
101905172	30.7452	0.127308	0.414882	0.306853	0.758955	0.999875	NA	NA	NA	NA	NA	NA	NA	NA	NA
101905202	6.27571	-0.627264	0.424715	-1.47691	0.139701	0.999875	ENSBTAG00000027386	ENSBTAT00000039303	SOX12		SRY-box 12 [Source:NCBI gene;Acc:101905202]	13	60693347	60694291	-1
101905228	348.775	0.0118231	0.115887	0.102022	0.918739	0.999875	NA	NA	NA	NA	NA	NA	NA	NA	NA
101905238	12.5058	0.171955	0.488581	0.351948	0.724878	0.999875	NA	NA	NA	NA	NA	NA	NA	NA	NA
101905239	99.3818	-0.0610596	0.303953	-0.200885	0.840788	0.999875	NA	NA	NA	NA	NA	NA	NA	NA	NA
101905258	1.20959	0.35688	1.37271	0.259981	0.794878	0.999875	NA	NA	NA	NA	NA	NA	NA	NA	NA
101905262	15.5149	-0.182813	0.518906	-0.352304	0.72461	0.999875	NA	NA	NA	NA	NA	NA	NA	NA	NA
101905265	2.53102	0.459101	0.633832	0.724325	0.468866	0.999875	NA	NA	NA	NA	NA	NA	NA	NA	NA
101905267	69.3193	0.140389	0.62506	0.2246	0.82229	0.999875	NA	NA	NA	NA	NA	NA	NA	NA	NA
101905290	23.2302	-0.177524	0.63661	-0.278859	0.780353	0.999875	NA	NA	NA	NA	NA	NA	NA	NA	NA
101905293	436.568	-0.134768	0.222278	-0.606303	0.544313	0.999875	NA	NA	NA	NA	NA	NA	NA	NA	NA
101905296	1.70386	0.912962	1.0064	0.907159	0.364323	0.999875	NA	NA	NA	NA	NA	NA	NA	NA	NA
101905299	21.0085	-0.253749	0.313798	-0.808638	0.418723	0.999875	NA	NA	NA	NA	NA	NA	NA	NA	NA
101905303	3.30377	-0.399552	0.599408	-0.666578	0.505042	0.999875	NA	NA	NA	NA	NA	NA	NA	NA	NA
101905341	199.739	-0.250527	0.136487	-1.83553	0.0664265	0.999875	ENSBTAG00000007462	ENSBTAT00000031831	ASTE1		asteroid homolog 1 [Source:VGNC Symbol;Acc:VGNC:26225]	1	138839426	138853788	1
101905354	1.4252	0.489146	1.45628	0.335886	0.736957	0.999875	NA	NA	NA	NA	NA	NA	NA	NA	NA
101905357	4.65265	-0.300926	0.490267	-0.613799	0.539348	0.999875	NA	NA	NA	NA	NA	NA	NA	NA	NA
101905359	1.43976	-0.36942	0.873653	-0.422846	0.672408	0.999875	NA	NA	NA	NA	NA	NA	NA	NA	NA
101905365	7.60164	0.548195	0.673011	0.814541	0.415335	0.999875	NA	NA	NA	NA	NA	NA	NA	NA	NA
101905381	9.21453	-0.266277	0.667006	-0.399211	0.689738	0.999875	NA	NA	NA	NA	NA	NA	NA	NA	NA
101905390	12.0497	-0.477515	0.387567	-1.23208	0.217918	0.999875	NA	NA	NA	NA	NA	NA	NA	NA	NA
101905392	12.3643	0.639964	0.720855	0.887785	0.374656	0.999875	ENSBTAG00000008704	ENSBTAT00000011468	FIGN		fidgetin, microtubule severing factor [Source:VGNC Symbol;Acc:VGNC:29010]	2	32625453	32751507	1
101905398	2.16131	-1.07169	0.668634	-1.60281	0.108978	0.999875	NA	NA	NA	NA	NA	NA	NA	NA	NA
101905403	2.06958	0.804346	0.980307	0.820504	0.411929	0.999875	ENSBTAG00000049823	ENSBTAT00000080560			killer cell lectin-like receptor subfamily I member 1 [Source:NCBI gene;Acc:101905403]	5	99487512	99500405	1
101905407	1.19515	0.130252	1.02307	0.127315	0.898691	0.999875	NA	NA	NA	NA	NA	NA	NA	NA	NA
101905424	6.04675	-0.460901	0.51449	-0.895841	0.370338	0.999875	NA	NA	NA	NA	NA	NA	NA	NA	NA
101905499	44.3956	-0.404331	0.210699	-1.919	0.0549844	0.999875	NA	NA	NA	NA	NA	NA	NA	NA	NA
101905510	51.1918	-0.282117	0.298184	-0.946116	0.344089	0.999875	NA	NA	NA	NA	NA	NA	NA	NA	NA
101905532	1.63161	0.721555	0.970198	0.74372	0.457046	0.999875	NA	NA	NA	NA	NA	NA	NA	NA	NA
101905533	38.9489	0.334619	0.319351	1.04781	0.294725	0.999875	NA	NA	NA	NA	NA	NA	NA	NA	NA
101905571	1.34646	-0.234456	0.971806	-0.241258	0.809356	0.999875	NA	NA	NA	NA	NA	NA	NA	NA	NA
101905586	8.3216	0.00840133	0.466954	0.0179918	0.985645	0.999875	NA	NA	NA	NA	NA	NA	NA	NA	NA
101905590	5.78001	-0.0877714	0.694656	-0.126352	0.899453	0.999875	NA	NA	NA	NA	NA	NA	NA	NA	NA
101905593	10.7232	0.0649901	0.487609	0.133283	0.893969	0.999875	NA	NA	NA	NA	NA	NA	NA	NA	NA
101905607	57.7358	0.320074	0.364505	0.878106	0.379886	0.999875	NA	NA	NA	NA	NA	NA	NA	NA	NA
101905611	1.28672	-0.99925	1.03157	-0.968668	0.332711	0.999875	ENSBTAG00000016189	ENSBTAT00000021548			alpha-1,3-mannosyl-glycoprotein 4-beta-N-acetylglucosaminyltransferase-like protein MGAT4E [Source:NCBI gene;Acc:101905611]	16	79938517	79940606	-1
101905619	1084.04	0.0611528	0.485545	0.125947	0.899774	0.999875	ENSBTAG00000002773	ENSBTAT00000003593			CD300 molecule like family member f [Source:NCBI gene;Acc:101905619]	19	56700260	56719162	1
101905635	1.44291	0.133432	1.11391	0.119787	0.904652	0.999875	NA	NA	NA	NA	NA	NA	NA	NA	NA
101905666	5.25388	-0.731935	0.815072	-0.898	0.369185	0.999875	NA	NA	NA	NA	NA	NA	NA	NA	NA
101905669	14.4024	-1.23878	0.499835	-2.47838	0.013198	0.999875	NA	NA	NA	NA	NA	NA	NA	NA	NA
101905672	5.4547	0.21299	0.483377	0.440629	0.659482	0.999875	NA	NA	NA	NA	NA	NA	NA	NA	NA
101905675	17.5301	0.133713	0.242302	0.551847	0.581053	0.999875	NA	NA	NA	NA	NA	NA	NA	NA	NA
101905687	1.94736	-0.774534	0.730054	-1.06093	0.288723	0.999875	NA	NA	NA	NA	NA	NA	NA	NA	NA
101905689	52.7321	-0.295424	0.16548	-1.78525	0.0742201	0.999875	ENSBTAG00000034963	ENSBTAT00000082610	MKS1		Meckel syndrome, type 1 [Source:NCBI gene;Acc:101905689]	19	9146071	9161341	-1
101905702	8.06394	0.215785	0.48746	0.442671	0.658003	0.999875	NA	NA	NA	NA	NA	NA	NA	NA	NA
101905708	63.3503	-0.131537	0.320522	-0.410384	0.681524	0.999875	NA	NA	NA	NA	NA	NA	NA	NA	NA
101905734	4.27568	0.634395	0.415209	1.52789	0.126539	0.999875	NA	NA	NA	NA	NA	NA	NA	NA	NA
101905746	1.98937	0.193513	0.789278	0.245177	0.806319	0.999875	ENSBTAG00000012693	ENSBTAT00000061305			polycystin 1 like 2 [Source:NCBI gene;Acc:101905746]	18	7775728	7882996	-1
101905757	12.2833	0.670051	0.276712	2.42147	0.0154577	0.999875	ENSBTAG00000032373	ENSBTAT00000045934			transmembrane protein 180 [Source:NCBI gene;Acc:101905757]	25	20036440	20076862	1
101905770	16.8955	-0.186201	0.710651	-0.262014	0.793311	0.999875	NA	NA	NA	NA	NA	NA	NA	NA	NA
101905771	1.38542	-0.071569	0.790003	-0.0905932	0.927816	0.999875	NA	NA	NA	NA	NA	NA	NA	NA	NA
101905776	17.7233	-0.104873	0.614609	-0.170633	0.864512	0.999875	NA	NA	NA	NA	NA	NA	NA	NA	NA
101905779	7.26771	-0.413359	0.530464	-0.779241	0.435838	0.999875	NA	NA	NA	NA	NA	NA	NA	NA	NA
101905780	2.07366	-0.405134	0.858371	-0.47198	0.636941	0.999875	NA	NA	NA	NA	NA	NA	NA	NA	NA
101905786	32.5458	-0.14697	0.401897	-0.365691	0.714595	0.999875	NA	NA	NA	NA	NA	NA	NA	NA	NA
101905818	1.45919	-0.155622	0.860245	-0.180904	0.856443	0.999875	ENSBTAG00000054111	ENSBTAT00000079044			testis-specific Y-encoded-like protein 5 [Source:NCBI gene;Acc:101905818]	12	21829270	21830510	1
101905823	11.2536	0.0798602	0.411494	0.194074	0.846118	0.999875	NA	NA	NA	NA	NA	NA	NA	NA	NA
101905845	11.8117	-0.685164	0.343744	-1.99324	0.0462355	0.999875	NA	NA	NA	NA	NA	NA	NA	NA	NA
101905851	3.15245	-0.400011	0.591041	-0.67679	0.498539	0.999875	NA	NA	NA	NA	NA	NA	NA	NA	NA
101905875	12.1527	0.265147	0.286309	0.926084	0.354402	0.999875	NA	NA	NA	NA	NA	NA	NA	NA	NA
101905876	7.98895	-0.031903	0.390264	-0.0817474	0.934848	0.999875	NA	NA	NA	NA	NA	NA	NA	NA	NA
101905883	6.86026	0.812558	0.399145	2.03575	0.0417758	0.999875	NA	NA	NA	NA	NA	NA	NA	NA	NA
101905897	1.27766	0.845376	1.00864	0.838138	0.401953	0.999875	NA	NA	NA	NA	NA	NA	NA	NA	NA
101905905	1.24666	-0.0117095	0.905185	-0.012936	0.989679	0.999875	NA	NA	NA	NA	NA	NA	NA	NA	NA
101905925	2.35523	-1.67038	0.707682	-2.36035	0.0182575	0.999875	NA	NA	NA	NA	NA	NA	NA	NA	NA
101905955	4.88194	-0.0210858	0.479184	-0.0440036	0.964902	0.999875	ENSBTAG00000025755	ENSBTAT00000036401	RNF212B		ring finger protein 212B [Source:VGNC Symbol;Acc:VGNC:34050]	10	21629668	21670962	-1
101905957	590.233	-0.260958	0.152539	-1.71076	0.0871258	0.999875	ENSBTAG00000051305	ENSBTAT00000066969	INAFM2		InaF motif containing 2 [Source:NCBI gene;Acc:101905957]	10	35940324	35940782	1
101905990	5.11827	-0.128908	0.504898	-0.255314	0.79848	0.999875	NA	NA	NA	NA	NA	NA	NA	NA	NA
101905992	1.95947	-0.621614	0.623867	-0.996388	0.319062	0.999875	NA	NA	NA	NA	NA	NA	NA	NA	NA
101906001	14.5217	-0.382695	0.266046	-1.43845	0.150306	0.999875	NA	NA	NA	NA	NA	NA	NA	NA	NA
101906006	3.36527	0.607636	0.758918	0.800661	0.423328	0.999875	NA	NA	NA	NA	NA	NA	NA	NA	NA
101906008	7.01098	0.664185	0.531628	1.24934	0.21154	0.999875	NA	NA	NA	NA	NA	NA	NA	NA	NA
101906009	45.5384	0.0863925	0.319422	0.270465	0.786803	0.999875	ENSBTAG00000048206	ENSBTAT00000062937			uncharacterized protein CXorf21 homolog [Source:NCBI gene;Acc:101906009]	X	71159114	71160016	-1
101906018	11.0465	0.202581	0.676753	0.299342	0.764679	0.999875	NA	NA	NA	NA	NA	NA	NA	NA	NA
101906030	2.88405	0.170016	1.07974	0.15746	0.874882	0.999875	NA	NA	NA	NA	NA	NA	NA	NA	NA
101906041	8.89153	0.0113221	0.396664	0.0285434	0.977229	0.999875	NA	NA	NA	NA	NA	NA	NA	NA	NA
101906052	4.19366	0.201152	0.6976	0.288349	0.77308	0.999875	NA	NA	NA	NA	NA	NA	NA	NA	NA
101906081	19.2486	-0.383159	0.44606	-0.858986	0.390348	0.999875	NA	NA	NA	NA	NA	NA	NA	NA	NA
101906086	6.49717	-0.106085	0.787752	-0.134668	0.892874	0.999875	NA	NA	NA	NA	NA	NA	NA	NA	NA
101906089	564.147	0.0182917	0.158904	0.115112	0.908356	0.999875	ENSBTAG00000006574	ENSBTAT00000067584	ARL8A		ADP ribosylation factor like GTPase 8A [Source:VGNC Symbol;Acc:VGNC:26153]	16	80429842	80436465	1
101906096	2520.31	-0.0731384	0.204484	-0.357673	0.720588	0.999875	ENSBTAG00000049864	ENSBTAT00000084236	PPP1R9B		protein phosphatase 1 regulatory subunit 9B [Source:NCBI gene;Acc:101906096]	19	36506720	36522776	1
101906103	1244.3	-0.0135393	0.0879697	-0.153909	0.877682	0.999875	ENSBTAG00000033891	ENSBTAT00000048092	MGAT2		mannosyl (alpha-1,6-)-glycoprotein beta-1,2-N-acetylglucosaminyltransferase [Source:VGNC Symbol;Acc:VGNC:54626]	10	42659741	42661081	1
101906105	446.523	0.0763873	0.522137	0.146297	0.883687	0.999875	NA	NA	NA	NA	NA	NA	NA	NA	NA
101906110	1.31403	0.888493	0.775241	1.14609	0.251759	0.999875	NA	NA	NA	NA	NA	NA	NA	NA	NA
101906118	121.262	-0.0423113	0.124983	-0.338537	0.734958	0.999875	NA	NA	NA	NA	NA	NA	NA	NA	NA
101906131	176.407	0.0255035	0.226723	0.112487	0.910437	0.999875	ENSBTAG00000032961	ENSBTAT00000046794	IER3IP1	NM_001113320	immediate early response 3-interacting protein 1 [Source:NCBI gene;Acc:101906131]	24	46854677	46871859	-1
101906135	6.68784	0.363441	0.364504	0.997083	0.318724	0.999875	NA	NA	NA	NA	NA	NA	NA	NA	NA
101906171	2.36828	0.630598	0.941813	0.669558	0.50314	0.999875	NA	NA	NA	NA	NA	NA	NA	NA	NA
101906177	13.3458	0.124644	0.275511	0.452412	0.650972	0.999875	NA	NA	NA	NA	NA	NA	NA	NA	NA
101906178	11.0422	-0.132246	0.322964	-0.409476	0.68219	0.999875	ENSBTAG00000048722	ENSBTAT00000085795			NADH dehydrogenase [ubiquinone] 1 alpha subcomplex subunit 12 [Source:NCBI gene;Acc:101906178]	3	94815370	94815915	-1
101906206	118.685	0.0588669	0.213361	0.275903	0.782622	0.999875	NA	NA	NA	NA	NA	NA	NA	NA	NA
101906218	7.2363	0.443583	1.2577	0.352694	0.724318	0.999875	NA	NA	NA	NA	NA	NA	NA	NA	NA
101906221	38.8499	-0.0760272	0.195633	-0.388621	0.697556	0.999875	ENSBTAG00000033887	ENSBTAT00000048087			60S ribosomal protein L36a-like [Source:NCBI gene;Acc:101906221]	11	14571647	14571961	1
101906222	46.1797	-0.0158047	1.61818	-0.00976696	0.992207	0.999875	NA	NA	NA	NA	NA	NA	NA	NA	NA
101906235	3.09769	-0.449521	0.754394	-0.595871	0.551261	0.999875	NA	NA	NA	NA	NA	NA	NA	NA	NA
101906240	1.98746	-0.113865	1.0316	-0.110377	0.91211	0.999875	NA	NA	NA	NA	NA	NA	NA	NA	NA
101906266	35.0699	-0.0296551	0.48433	-0.0612292	0.951177	0.999875	ENSBTAG00000054941	ENSBTAT00000069389			SCAN domain-containing protein 1-like [Source:NCBI gene;Acc:101906266]	7	13663206	13663547	-1
101906271	29.7496	-0.237006	0.328969	-0.720451	0.471247	0.999875	NA	NA	NA	NA	NA	NA	NA	NA	NA
101906292	23.3438	0.111246	0.428957	0.259341	0.795372	0.999875	NA	NA	NA	NA	NA	NA	NA	NA	NA
101906312	205.795	0.26894	0.49318	0.545318	0.585535	0.999875	ENSBTAG00000052363	ENSBTAT00000049360			hepatitis A virus cellular receptor 2-like [Source:NCBI gene;Acc:101906312]	24	62291431	62311996	-1
101906317	5.16794	0.0785888	0.531496	0.147863	0.882451	0.999875	NA	NA	NA	NA	NA	NA	NA	NA	NA
101906324	1.45642	0.130762	0.717896	0.182146	0.855468	0.999875	NA	NA	NA	NA	NA	NA	NA	NA	NA
101906342	4.98741	0.422237	0.423446	0.997147	0.318693	0.999875	NA	NA	NA	NA	NA	NA	NA	NA	NA
101906344	26.6523	-0.105157	0.362247	-0.290291	0.771593	0.999875	NA	NA	NA	NA	NA	NA	NA	NA	NA
101906347	6.4399	-0.65556	0.391781	-1.67328	0.0942717	0.999875	NA	NA	NA	NA	NA	NA	NA	NA	NA
101906348	2682.33	0.245534	0.272593	0.900737	0.367728	0.999875	ENSBTAG00000040161	ENSBTAT00000057570			transmembrane 4 L six family member 19 [Source:NCBI gene;Acc:101906348]	1	70913018	70922405	-1
101906350	4.54089	-0.696727	0.785563	-0.886915	0.375125	0.999875	NA	NA	NA	NA	NA	NA	NA	NA	NA
101906358	1.47003	0.673761	0.839006	0.803046	0.421948	0.999875	NA	NA	NA	NA	NA	NA	NA	NA	NA
101906363	5.00844	-0.12787	0.466225	-0.274266	0.783881	0.999875	ENSBTAG00000008137	ENSBTAT00000010698			NADH dehydrogenase [ubiquinone] 1 alpha subcomplex subunit 3 [Source:NCBI gene;Acc:101906363]	5	75145365	75145619	1
101906364	3.4204	-0.371606	0.582398	-0.638061	0.523434	0.999875	NA	NA	NA	NA	NA	NA	NA	NA	NA
101906383	1.71247	1.37571	0.985123	1.39649	0.162567	0.999875	NA	NA	NA	NA	NA	NA	NA	NA	NA
101906393	29.6611	-0.0176213	0.362558	-0.0486028	0.961236	0.999875	NA	NA	NA	NA	NA	NA	NA	NA	NA
101906397	33.1312	-0.267168	0.426861	-0.62589	0.531387	0.999875	NA	NA	NA	NA	NA	NA	NA	NA	NA
101906410	6.17433	0.326558	0.478585	0.68234	0.495024	0.999875	NA	NA	NA	NA	NA	NA	NA	NA	NA
101906411	1.3997	1.35882	0.802767	1.69267	0.0905174	0.999875	NA	NA	NA	NA	NA	NA	NA	NA	NA
101906435	8.47489	-0.352783	0.517898	-0.681182	0.495756	0.999875	NA	NA	NA	NA	NA	NA	NA	NA	NA
101906457	4.09291	-0.349819	0.485811	-0.720072	0.471481	0.999875	NA	NA	NA	NA	NA	NA	NA	NA	NA
101906463	18.6098	0.209678	0.732793	0.286135	0.774774	0.999875	NA	NA	NA	NA	NA	NA	NA	NA	NA
101906467	76.7081	0.0973941	0.423787	0.229819	0.818233	0.999875	NA	NA	NA	NA	NA	NA	NA	NA	NA
101906469	36.972	-0.114273	0.242166	-0.471878	0.637014	0.999875	NA	NA	NA	NA	NA	NA	NA	NA	NA
101906477	138.032	-0.108997	0.163315	-0.667404	0.504514	0.999875	NA	NA	NA	NA	NA	NA	NA	NA	NA
101906484	26.2996	0.146157	0.281009	0.520114	0.602984	0.999875	NA	NA	NA	NA	NA	NA	NA	NA	NA
101906522	13.1438	0.116378	0.263327	0.441953	0.658523	0.999875	NA	NA	NA	NA	NA	NA	NA	NA	NA
101906531	10.5132	0.138246	0.566726	0.243938	0.807279	0.999875	NA	NA	NA	NA	NA	NA	NA	NA	NA
101906545	2.55877	0.622682	0.708362	0.879045	0.379377	0.999875	NA	NA	NA	NA	NA	NA	NA	NA	NA
101906547	1.66502	-0.787747	0.798641	-0.986358	0.323957	0.999875	ENSBTAG00000048123	ENSBTAT00000063843	TSSK2		testis specific serine kinase 2 [Source:VGNC Symbol;Acc:VGNC:49975]	17	72595819	72596895	1
101906554	2.97496	-0.980705	1.00981	-0.971176	0.331461	0.999875	NA	NA	NA	NA	NA	NA	NA	NA	NA
101906559	27.0089	0.115009	0.415826	0.276581	0.782102	0.999875	NA	NA	NA	NA	NA	NA	NA	NA	NA
101906567	1.22135	1.76955	1.29087	1.37081	0.170433	0.999875	NA	NA	NA	NA	NA	NA	NA	NA	NA
101906569	2.45478	-0.0185516	0.548911	-0.0337971	0.973039	0.999875	NA	NA	NA	NA	NA	NA	NA	NA	NA
101906588	16.2829	0.067636	0.45736	0.147883	0.882435	0.999875	NA	NA	NA	NA	NA	NA	NA	NA	NA
101906603	69.9995	-0.0425381	0.205854	-0.206642	0.836289	0.999875	NA	NA	NA	NA	NA	NA	NA	NA	NA
101906606	7.99176	0.0816991	0.353786	0.230928	0.817371	0.999875	NA	NA	NA	NA	NA	NA	NA	NA	NA
101906607	41.3259	-0.0419654	0.379679	-0.110529	0.91199	0.999875	NA	NA	NA	NA	NA	NA	NA	NA	NA
101906656	6.13789	-0.460624	0.453807	-1.01502	0.310096	0.999875	NA	NA	NA	NA	NA	NA	NA	NA	NA
101906668	3.76888	0.214112	0.830789	0.257721	0.796622	0.999875	ENSBTAG00000051042	ENSBTAT00000075513	DRD4		dopamine receptor D4 [Source:NCBI gene;Acc:101906668]	29	50670740	50673523	-1
101906679	29.6803	0.294472	0.313073	0.940584	0.346918	0.999875	NA	NA	NA	NA	NA	NA	NA	NA	NA
101906692	55.1552	0.124892	0.370369	0.33721	0.735959	0.999875	NA	NA	NA	NA	NA	NA	NA	NA	NA
101906694	4.91347	-0.438802	0.921085	-0.476397	0.633792	0.999875	NA	NA	NA	NA	NA	NA	NA	NA	NA
101906717	5.50275	-0.712949	0.360151	-1.97958	0.0477504	0.999875	NA	NA	NA	NA	NA	NA	NA	NA	NA
101906736	2.79058	-0.0824821	1.25894	-0.0655171	0.947762	0.999875	NA	NA	NA	NA	NA	NA	NA	NA	NA
101906754	14.5835	-0.209474	0.383954	-0.54557	0.585362	0.999875	NA	NA	NA	NA	NA	NA	NA	NA	NA
101906756	130.565	0.141984	0.428291	0.331513	0.740257	0.999875	NA	NA	NA	NA	NA	NA	NA	NA	NA
101906757	7.15936	0.157275	0.413263	0.38057	0.703522	0.999875	NA	NA	NA	NA	NA	NA	NA	NA	NA
101906779	128.211	-0.0498883	0.204337	-0.244148	0.807117	0.999875	NA	NA	NA	NA	NA	NA	NA	NA	NA
101906791	14.5559	0.142536	0.428666	0.33251	0.739504	0.999875	NA	NA	NA	NA	NA	NA	NA	NA	NA
101906818	14.238	-0.291842	0.321435	-0.907937	0.363912	0.999875	NA	NA	NA	NA	NA	NA	NA	NA	NA
101906828	19.6349	-0.0119937	0.284202	-0.0422014	0.966338	0.999875	NA	NA	NA	NA	NA	NA	NA	NA	NA
101906836	83.2668	-0.372258	0.296164	-1.25693	0.208779	0.999875	NA	NA	NA	NA	NA	NA	NA	NA	NA
101906850	6.00589	0.545526	0.555828	0.981466	0.326363	0.999875	NA	NA	NA	NA	NA	NA	NA	NA	NA
101906863	31.5713	-0.20281	0.652156	-0.310983	0.755813	0.999875	NA	NA	NA	NA	NA	NA	NA	NA	NA
101906866	1.75511	0.455872	0.743464	0.613174	0.539762	0.999875	NA	NA	NA	NA	NA	NA	NA	NA	NA
101906868	2.7763	-0.259299	0.568577	-0.456049	0.648355	0.999875	ENSBTAG00000049714	ENSBTAT00000073773			kinesin family member 28 [Source:NCBI gene;Acc:101906868]	16	30514461	30586907	1
101906870	231.712	-0.130336	0.112012	-1.16359	0.24459	0.999875	ENSBTAG00000019888	ENSBTAT00000026497	HIRA		histone cell cycle regulator [Source:VGNC Symbol;Acc:VGNC:50616]	17	72647476	72693052	-1
101906903	7.94738	-0.654002	0.418712	-1.56194	0.118303	0.999875	NA	NA	NA	NA	NA	NA	NA	NA	NA
101906964	33.2256	-0.120408	0.341103	-0.352995	0.724092	0.999875	NA	NA	NA	NA	NA	NA	NA	NA	NA
101906976	2.76403	1.25865	0.830666	1.51523	0.129713	0.999875	NA	NA	NA	NA	NA	NA	NA	NA	NA
101906989	19.0299	0.243853	0.224167	1.08781	0.276677	0.999875	NA	NA	NA	NA	NA	NA	NA	NA	NA
101906999	2.39607	0.883179	0.643354	1.37277	0.169823	0.999875	NA	NA	NA	NA	NA	NA	NA	NA	NA
101907000	11.5206	0.109587	0.331991	0.330091	0.741331	0.999875	ENSBTAG00000030186	ENSBTAT00000042591			up-regulated during skeletal muscle growth protein 5 [Source:NCBI gene;Acc:101907000]	19	52491135	52491311	1
101907006	8.28965	-0.747393	0.553526	-1.35024	0.176939	0.999875	NA	NA	NA	NA	NA	NA	NA	NA	NA
101907007	2.72435	0.278514	0.701027	0.397294	0.691151	0.999875	NA	NA	NA	NA	NA	NA	NA	NA	NA
101907017	1.5114	0.135199	0.924704	0.146208	0.883757	0.999875	NA	NA	NA	NA	NA	NA	NA	NA	NA
101907028	701.402	-0.365862	0.269381	-1.35816	0.174413	0.999875	ENSBTAG00000008556	ENSBTAT00000081556	POU2F2		POU class 2 homeobox 2 [Source:NCBI gene;Acc:101907028]	18	51132250	51162438	1
101907096	32.5763	0.109924	0.453969	0.24214	0.808672	0.999875	NA	NA	NA	NA	NA	NA	NA	NA	NA
101907101	6.09445	-0.541837	0.380352	-1.42456	0.154283	0.999875	NA	NA	NA	NA	NA	NA	NA	NA	NA
101907103	197.471	0.0681503	0.136375	0.499728	0.617266	0.999875	ENSBTAG00000019891	ENSBTAT00000026501	MRPL40		mitochondrial ribosomal protein L40 [Source:VGNC Symbol;Acc:VGNC:31636]	17	72693872	72696274	1
101907117	7.56469	-0.5339	0.492935	-1.0831	0.278762	0.999875	NA	NA	NA	NA	NA	NA	NA	NA	NA
101907132	1095.67	0.420514	0.259911	1.61792	0.10568	0.999875	NA	NA	NA	NA	NA	NA	NA	NA	NA
101907133	8.94763	0.502061	0.533451	0.941156	0.346625	0.999875	NA	NA	NA	NA	NA	NA	NA	NA	NA
101907137	6.7328	-0.214665	0.426326	-0.503523	0.614597	0.999875	NA	NA	NA	NA	NA	NA	NA	NA	NA
101907138	5.64559	0.122289	0.476197	0.256803	0.797331	0.999875	ENSBTAG00000047483	ENSBTAT00000066271			tetratricopeptide repeat protein 9C-like [Source:NCBI gene;Acc:101907138]	10	27040646	27041161	-1
101907140	8.55022	-0.00572351	0.661361	-0.00865414	0.993095	0.999875	NA	NA	NA	NA	NA	NA	NA	NA	NA
101907142	12.6313	-0.235887	0.566717	-0.416233	0.677239	0.999875	NA	NA	NA	NA	NA	NA	NA	NA	NA
101907152	8.66449	-0.054051	0.562444	-0.0961003	0.923441	0.999875	NA	NA	NA	NA	NA	NA	NA	NA	NA
101907155	122.655	-0.0450719	0.115338	-0.390781	0.695959	0.999875	ENSBTAG00000019814	ENSBTAT00000026396	PGBD2		piggyBac transposable element derived 2 [Source:NCBI gene;Acc:101907155]	7	42726724	42735807	1
101907203	83.6469	-0.0777217	0.362146	-0.214614	0.830068	0.999875	NA	NA	NA	NA	NA	NA	NA	NA	NA
101907219	99.6919	0.133346	0.586291	0.22744	0.820082	0.999875	NA	NA	NA	NA	NA	NA	NA	NA	NA
101907250	10.1902	0.347966	0.329827	1.055	0.291427	0.999875	NA	NA	NA	NA	NA	NA	NA	NA	NA
101907255	35.2753	0.150717	0.234018	0.64404	0.51955	0.999875	NA	NA	NA	NA	NA	NA	NA	NA	NA
101907256	1.4259	-0.283962	0.755233	-0.375992	0.706923	0.999875	NA	NA	NA	NA	NA	NA	NA	NA	NA
101907264	1.19057	-0.374629	0.83646	-0.447874	0.654244	0.999875	NA	NA	NA	NA	NA	NA	NA	NA	NA
101907275	22.1006	0.099827	0.584579	0.170767	0.864407	0.999875	NA	NA	NA	NA	NA	NA	NA	NA	NA
101907276	2.20064	0.0918502	0.711374	0.129117	0.897265	0.999875	NA	NA	NA	NA	NA	NA	NA	NA	NA
101907287	6.94415	-0.516589	0.558762	-0.924524	0.355214	0.999875	NA	NA	NA	NA	NA	NA	NA	NA	NA
101907298	1.17106	1.45439	1.08452	1.34105	0.179906	0.999875	NA	NA	NA	NA	NA	NA	NA	NA	NA
101907299	5.23163	-1.06403	1.18809	-0.895577	0.370479	0.999875	NA	NA	NA	NA	NA	NA	NA	NA	NA
101907320	146.32	0.247808	0.350428	0.707158	0.479468	0.999875	NA	NA	NA	NA	NA	NA	NA	NA	NA
101907322	6.23844	0.18375	0.399389	0.460077	0.645461	0.999875	NA	NA	NA	NA	NA	NA	NA	NA	NA
101907335	1.83977	0.515563	1.14025	0.452147	0.651163	0.999875	ENSBTAG00000053486	ENSBTAT00000075610			antigen WC1.1-like [Source:NCBI gene;Acc:101907335]	5	101904432	101967182	1
101907345	28.0804	-0.115242	0.383161	-0.300767	0.763592	0.999875	NA	NA	NA	NA	NA	NA	NA	NA	NA
101907348	745.042	-0.105937	0.410197	-0.258259	0.796207	0.999875	NA	NA	NA	NA	NA	NA	NA	NA	NA
101907353	284.517	0.16609	0.29455	0.563878	0.572837	0.999875	NA	NA	NA	NA	NA	NA	NA	NA	NA
101907389	82.7546	-0.240658	0.183688	-1.31014	0.190148	0.999875	NA	NA	NA	NA	NA	NA	NA	NA	NA
101907404	14.7697	-0.529261	0.334807	-1.58079	0.113925	0.999875	NA	NA	NA	NA	NA	NA	NA	NA	NA
101907407	1.65556	-0.557268	0.815331	-0.683487	0.494299	0.999875	NA	NA	NA	NA	NA	NA	NA	NA	NA
101907482	5.3207	-0.425173	0.79829	-0.532605	0.594307	0.999875	NA	NA	NA	NA	NA	NA	NA	NA	NA
101907491	49.0376	0.0559956	0.277715	0.20163	0.840206	0.999875	NA	NA	NA	NA	NA	NA	NA	NA	NA
101907503	56.1999	0.217139	0.278676	0.77918	0.435874	0.999875	NA	NA	NA	NA	NA	NA	NA	NA	NA
101907514	2.11843	0.558233	1.00286	0.556639	0.577774	0.999875	NA	NA	NA	NA	NA	NA	NA	NA	NA
101907516	2.9621	-0.222758	0.610914	-0.364631	0.715387	0.999875	NA	NA	NA	NA	NA	NA	NA	NA	NA
101907522	106.359	-0.234353	0.24699	-0.948837	0.342704	0.999875	ENSBTAG00000011693	ENSBTAT00000015528	LENG9		leukocyte receptor cluster member 9 [Source:VGNC Symbol;Acc:VGNC:30840]	18	62888724	62890331	-1
101907523	14.6665	-0.13365	0.657359	-0.203313	0.83889	0.999875	NA	NA	NA	NA	NA	NA	NA	NA	NA
101907531	986.593	0.0194197	0.107513	0.180627	0.856661	0.999875	ENSBTAG00000013425	ENSBTAT00000017862	COPS2	NM_001076279	COP9 signalosome subunit 2 [Source:VGNC Symbol;Acc:VGNC:27599]	10	61080768	61113961	1
101907540	21.7115	-0.626249	0.309061	-2.0263	0.0427344	0.999875	NA	NA	NA	NA	NA	NA	NA	NA	NA
101907541	118.041	0.029127	0.520392	0.0559714	0.955365	0.999875	ENSBTAG00000033662	ENSBTAT00000071616	NCKAP1		NCK associated protein 1 [Source:VGNC Symbol;Acc:VGNC:31915]	2	13528238	13633956	1
101907544	4.89659	-0.00378824	0.514976	-0.00735615	0.994131	0.999875	ENSBTAG00000030890	ENSBTAT00000043701			tetratricopeptide repeat protein 9C-like [Source:NCBI gene;Acc:101907544]	3	76829818	76830333	-1
101907545	1.29113	0.00162975	0.734296	0.00221947	0.998229	0.999875	NA	NA	NA	NA	NA	NA	NA	NA	NA
101907570	1.51679	-0.479699	0.789944	-0.607256	0.543681	0.999875	NA	NA	NA	NA	NA	NA	NA	NA	NA
101907575	15.9031	-0.0881458	0.380004	-0.23196	0.816569	0.999875	NA	NA	NA	NA	NA	NA	NA	NA	NA
101907577	119.367	-0.0867844	0.181024	-0.479408	0.631649	0.999875	NA	NA	NA	NA	NA	NA	NA	NA	NA
101907581	14.5796	-0.356689	0.239251	-1.49086	0.135999	0.999875	NA	NA	NA	NA	NA	NA	NA	NA	NA
101907584	162.736	0.110039	0.115806	0.950202	0.34201	0.999875	ENSBTAG00000038691	ENSBTAT00000016098	DPH7		diphthamide biosynthesis 7 [Source:VGNC Symbol;Acc:VGNC:28182]	11	106522808	106541868	-1
101907588	5.51862	0.349518	0.671677	0.520365	0.602809	0.999875	NA	NA	NA	NA	NA	NA	NA	NA	NA
101907603	13.4006	-0.12537	0.317119	-0.395339	0.692593	0.999875	NA	NA	NA	NA	NA	NA	NA	NA	NA
101907606	14.5408	-0.153353	0.514805	-0.297886	0.76579	0.999875	NA	NA	NA	NA	NA	NA	NA	NA	NA
101907615	1.58369	-0.287202	0.806185	-0.356248	0.721655	0.999875	NA	NA	NA	NA	NA	NA	NA	NA	NA
101907642	5.30005	0.266606	0.583026	0.457279	0.64747	0.999875	NA	NA	NA	NA	NA	NA	NA	NA	NA
101907648	3.13748	-0.830541	0.964464	-0.861142	0.38916	0.999875	NA	NA	NA	NA	NA	NA	NA	NA	NA
101907653	20.0954	-0.289046	0.317416	-0.910621	0.362495	0.999875	NA	NA	NA	NA	NA	NA	NA	NA	NA
101907661	213.212	-0.0756161	0.277285	-0.272701	0.785083	0.999875	NA	NA	NA	NA	NA	NA	NA	NA	NA
101907670	2.17302	0.392719	0.681957	0.575871	0.564702	0.999875	NA	NA	NA	NA	NA	NA	NA	NA	NA
101907681	1.31451	-0.0806682	0.92597	-0.0871175	0.930578	0.999875	NA	NA	NA	NA	NA	NA	NA	NA	NA
101907682	5.34563	1.14782	0.572098	2.00633	0.0448206	0.999875	NA	NA	NA	NA	NA	NA	NA	NA	NA
101907683	2.70205	-0.125739	0.803525	-0.156484	0.875651	0.999875	NA	NA	NA	NA	NA	NA	NA	NA	NA
101907688	1.66492	0.941493	0.876785	1.0738	0.282911	0.999875	NA	NA	NA	NA	NA	NA	NA	NA	NA
101907697	40.2757	-0.0159712	0.297922	-0.0536087	0.957247	0.999875	NA	NA	NA	NA	NA	NA	NA	NA	NA
101907707	73.2964	-0.0135687	0.449669	-0.0301749	0.975928	0.999875	NA	NA	NA	NA	NA	NA	NA	NA	NA
101907729	3.66292	-0.627023	0.74044	-0.846825	0.397093	0.999875	NA	NA	NA	NA	NA	NA	NA	NA	NA
101907739	14.3985	0.216318	0.279678	0.773454	0.439254	0.999875	NA	NA	NA	NA	NA	NA	NA	NA	NA
101907744	35.9987	-0.0860544	0.216083	-0.398248	0.690448	0.999875	NA	NA	NA	NA	NA	NA	NA	NA	NA
101907747	3.48929	0.0747634	0.793366	0.0942357	0.924922	0.999875	NA	NA	NA	NA	NA	NA	NA	NA	NA
101907749	11.2166	-0.135882	0.502815	-0.270243	0.786974	0.999875	NA	NA	NA	NA	NA	NA	NA	NA	NA
101907799	427.741	0.0902117	0.36902	0.244463	0.806872	0.999875	NA	NA	NA	NA	NA	NA	NA	NA	NA
101907803	1.98756	0.281851	0.973006	0.28967	0.772068	0.999875	NA	NA	NA	NA	NA	NA	NA	NA	NA
101907813	187.746	-0.0191414	0.348252	-0.0549643	0.956167	0.999875	NA	NA	NA	NA	NA	NA	NA	NA	NA
101907835	22.8631	0.0374075	0.37145	0.100707	0.919783	0.999875	ENSBTAG00000009110	ENSBTAT00000012008			THO complex subunit 7 homolog [Source:NCBI gene;Acc:101907835]	17	18424476	18425159	-1
101907843	16.1343	0.00898262	0.294592	0.0304917	0.975675	0.999875	NA	NA	NA	NA	NA	NA	NA	NA	NA
101907852	3.41308	-0.427485	0.480649	-0.889389	0.373794	0.999875	NA	NA	NA	NA	NA	NA	NA	NA	NA
101907857	141.011	-0.113441	0.436783	-0.259719	0.795081	0.999875	NA	NA	NA	NA	NA	NA	NA	NA	NA
101907877	2.3657	0.412806	0.766995	0.538212	0.59043	0.999875	NA	NA	NA	NA	NA	NA	NA	NA	NA
101907883	74.1411	-0.313964	0.211196	-1.4866	0.13712	0.999875	ENSBTAG00000048389	ENSBTAT00000077096			zinc finger protein 568 [Source:NCBI gene;Acc:101907883]	18	47152217	47153254	-1
101907886	108.595	0.0805047	0.155813	0.516674	0.605383	0.999875	NA	NA	NA	NA	NA	NA	NA	NA	NA
101907887	2.8325	0.379724	0.946103	0.401356	0.688158	0.999875	NA	NA	NA	NA	NA	NA	NA	NA	NA
101907894	3.23035	0.759724	0.790098	0.961557	0.336272	0.999875	NA	NA	NA	NA	NA	NA	NA	NA	NA
101907907	4.33919	0.731367	0.853195	0.857209	0.391329	0.999875	ENSBTAG00000027205	ENSBTAT00000084182	PGBD5		piggyBac transposable element derived 5 [Source:VGNC Symbol;Acc:VGNC:32784]	28	2317189	2413142	-1
101907920	496.819	-0.157063	0.66075	-0.237705	0.81211	0.999875	NA	NA	NA	NA	NA	NA	NA	NA	NA
101907941	172.357	-0.0215906	0.143936	-0.150001	0.880764	0.999875	NA	NA	NA	NA	NA	NA	NA	NA	NA
101907943	18.9745	-0.315705	0.569009	-0.554834	0.579008	0.999875	NA	NA	NA	NA	NA	NA	NA	NA	NA
101907959	2.12609	1.43619	0.698373	2.05648	0.0397364	0.999875	NA	NA	NA	NA	NA	NA	NA	NA	NA
101907965	68.3428	-0.0367668	0.146511	-0.250949	0.801854	0.999875	ENSBTAG00000034496	ENSBTAT00000048868			26S proteasome complex subunit SEM1 [Source:NCBI gene;Acc:101907965]	22	22004736	22004948	-1
101907978	4.63622	-0.438094	0.78569	-0.557591	0.577124	0.999875	NA	NA	NA	NA	NA	NA	NA	NA	NA
101907984	10.9813	0.255495	0.395361	0.646233	0.518129	0.999875	NA	NA	NA	NA	NA	NA	NA	NA	NA
101907995	6.24742	0.319375	0.717556	0.445088	0.656256	0.999875	NA	NA	NA	NA	NA	NA	NA	NA	NA
101907998	15.8692	0.336833	0.331836	1.01506	0.310078	0.999875	NA	NA	NA	NA	NA	NA	NA	NA	NA
101908014	5.07188	-0.23954	0.499162	-0.479884	0.63131	0.999875	NA	NA	NA	NA	NA	NA	NA	NA	NA
101908034	8.57288	-0.0635768	0.593957	-0.107039	0.914758	0.999875	NA	NA	NA	NA	NA	NA	NA	NA	NA
101908051	252.285	-0.0919082	0.274268	-0.335104	0.737547	0.999875	NA	NA	NA	NA	NA	NA	NA	NA	NA
101908056	8.24529	-0.560342	0.393163	-1.42522	0.154094	0.999875	NA	NA	NA	NA	NA	NA	NA	NA	NA
101908069	6.18586	0.609405	0.369251	1.65038	0.098865	0.999875	ENSBTAG00000019812	ENSBTAT00000079582	MCRIP1		MAPK regulated corepressor interacting protein 1 [Source:VGNC Symbol;Acc:VGNC:31322]	19	51050656	51058641	1
101908075	25.5684	-0.382507	0.290588	-1.31632	0.188067	0.999875	NA	NA	NA	NA	NA	NA	NA	NA	NA
101908104	12.2809	-0.485555	0.50421	-0.963001	0.335547	0.999875	NA	NA	NA	NA	NA	NA	NA	NA	NA
101908107	26.8316	-0.0435564	0.525342	-0.0829105	0.933923	0.999875	ENSBTAG00000047839	ENSBTAT00000065049	P2RY8		P2Y receptor family member 8 [Source:VGNC Symbol;Acc:VGNC:32531]	3	119510492	119511556	-1
101908144	5.06467	-0.898632	0.772552	-1.1632	0.244749	0.999875	NA	NA	NA	NA	NA	NA	NA	NA	NA
101908154	56.5284	0.393886	0.4948	0.796052	0.426002	0.999875	NA	NA	NA	NA	NA	NA	NA	NA	NA
101908166	10.8403	0.124171	0.34119	0.363936	0.715906	0.999875	NA	NA	NA	NA	NA	NA	NA	NA	NA
101908167	3.14441	-0.97775	0.615707	-1.58801	0.112284	0.999875	NA	NA	NA	NA	NA	NA	NA	NA	NA
101908182	4.35519	-0.666672	0.546682	-1.21949	0.222659	0.999875	NA	NA	NA	NA	NA	NA	NA	NA	NA
101908185	114.888	-0.0265653	0.233493	-0.113774	0.909417	0.999875	NA	NA	NA	NA	NA	NA	NA	NA	NA
101908204	3.40682	-0.469346	0.619441	-0.757692	0.448635	0.999875	NA	NA	NA	NA	NA	NA	NA	NA	NA
101908206	45.7355	-0.35248	0.566167	-0.622574	0.533565	0.999875	NA	NA	NA	NA	NA	NA	NA	NA	NA
101908214	1.2148	-0.167414	0.888875	-0.188343	0.850607	0.999875	NA	NA	NA	NA	NA	NA	NA	NA	NA
101908215	1.32086	-1.35665	0.681269	-1.99135	0.0464419	0.999875	NA	NA	NA	NA	NA	NA	NA	NA	NA
101908237	1.93679	-0.0229682	1.06963	-0.0214731	0.982868	0.999875	NA	NA	NA	NA	NA	NA	NA	NA	NA
101908339	21.5339	-0.0781711	0.284917	-0.274364	0.783805	0.999875	NA	NA	NA	NA	NA	NA	NA	NA	NA
101908359	1.45525	0.894584	0.867833	1.03083	0.302623	0.999875	NA	NA	NA	NA	NA	NA	NA	NA	NA
101908484	372.138	0.398652	0.589753	0.675964	0.499064	0.999875	ENSBTAG00000018397	ENSBTAT00000024479	HHLA2		HERV-H LTR-associating 2 [Source:VGNC Symbol;Acc:VGNC:29843]	1	53068463	53110905	1
101908531	2.13865	-0.417735	0.93241	-0.448016	0.654142	0.999875	NA	NA	NA	NA	NA	NA	NA	NA	NA
101908535	9.45423	0.510966	0.416134	1.22789	0.219489	0.999875	NA	NA	NA	NA	NA	NA	NA	NA	NA
101908759	28.3154	0.144814	0.22078	0.65592	0.511876	0.999875	NA	NA	NA	NA	NA	NA	NA	NA	NA
101908760	11.1589	-0.911146	0.388144	-2.34744	0.0189028	0.999875	NA	NA	NA	NA	NA	NA	NA	NA	NA
101909028	44.2513	-0.234895	0.418811	-0.560862	0.574891	0.999875	NA	NA	NA	NA	NA	NA	NA	NA	NA
101909083	19.0617	-0.296535	0.22441	-1.3214	0.186368	0.999875	NA	NA	NA	NA	NA	NA	NA	NA	NA
101909140	14.5136	0.135128	0.328752	0.411033	0.681049	0.999875	NA	NA	NA	NA	NA	NA	NA	NA	NA
101909196	5.52692	-0.674662	0.42951	-1.57077	0.116235	0.999875	NA	NA	NA	NA	NA	NA	NA	NA	NA
101909228	5.49347	0.376985	0.43006	0.876588	0.380711	0.999875	ENSBTAG00000010858	ENSBTAT00000014417	ABCC11		ATP binding cassette subfamily C member 11 [Source:VGNC Symbol;Acc:VGNC:25470]	18	16590653	16667410	-1
101909384	6.52099	0.205885	0.422213	0.487632	0.62581	0.999875	NA	NA	NA	NA	NA	NA	NA	NA	NA
101909432	9.27971	-0.0301221	0.419566	-0.0717934	0.942766	0.999875	NA	NA	NA	NA	NA	NA	NA	NA	NA
101909455	8.98838	-0.141759	0.744801	-0.190331	0.84905	0.999875	NA	NA	NA	NA	NA	NA	NA	NA	NA
101909551	6.04209	-0.100403	0.417562	-0.240451	0.809981	0.999875	NA	NA	NA	NA	NA	NA	NA	NA	NA
101909640	28.6085	0.0818701	0.27735	0.295187	0.767851	0.999875	ENSBTAG00000002997	ENSBTAT00000061071	ADAMTSL1		ADAMTS like 1 [Source:NCBI gene;Acc:101909640]	8	25327872	25821153	-1
101909685	11.9731	-0.142661	0.362271	-0.393797	0.693731	0.999875	NA	NA	NA	NA	NA	NA	NA	NA	NA
101909690	12.813	-0.0826628	0.349834	-0.236291	0.813207	0.999875	NA	NA	NA	NA	NA	NA	NA	NA	NA
101909736	1.52054	-0.852663	0.768611	-1.10936	0.267277	0.999875	NA	NA	NA	NA	NA	NA	NA	NA	NA
101909754	13.9191	-0.578231	0.424255	-1.36293	0.172903	0.999875	NA	NA	NA	NA	NA	NA	NA	NA	NA
101909825	4.8761	0.37386	0.567961	0.65825	0.510378	0.999875	NA	NA	NA	NA	NA	NA	NA	NA	NA
101910000	118.512	-0.121743	0.110002	-1.10673	0.268411	0.999875	ENSBTAG00000020440	ENSBTAT00000066472			pentatricopeptide repeat domain 1 [Source:NCBI gene;Acc:101910000]	25	36972761	36983656	1
101910021	1.45814	0.403308	0.806117	0.500309	0.616857	0.999875	NA	NA	NA	NA	NA	NA	NA	NA	NA
101910094	13.4801	-0.393025	0.423792	-0.9274	0.353719	0.999875	NA	NA	NA	NA	NA	NA	NA	NA	NA
101910153	9.66812	-0.0801557	0.431424	-0.185794	0.852607	0.999875	NA	NA	NA	NA	NA	NA	NA	NA	NA
102216273	96.5458	-0.0281012	0.152346	-0.184457	0.853655	0.999875	ENSBTAG00000046192	ENSBTAT00000085151	AK6		adenylate kinase 6 [Source:VGNC Symbol;Acc:VGNC:25775]	20	10375646	10389675	1
102465266	14.42	0.594396	0.723914	0.821087	0.411597	0.999875	ENSBTAG00000053652	ENSBTAT00000085065	bta-mir-6518		bta-mir-6518 [Source:miRBase;Acc:MI0022280]	15	42378016	42378103	1
102723303	11.4999	0.817073	0.67273	1.21456	0.224533	0.999875	ENSBTAG00000049916	ENSBTAT00000069362	RF00017			10	42629551	42629849	1
104564307	5.33698	-1.28972	0.759454	-1.69822	0.089467	0.999875	ENSBTAG00000039738	ENSBTAT00000049273	TMIGD3	NM_001079645	transmembrane and immunoglobulin domain containing 3 [Source:VGNC Symbol;Acc:VGNC:50194]	3	31745649	31829058	1
104796062	11.2829	0.251072	0.291812	0.860389	0.389575	0.999875	ENSBTAG00000046529	ENSBTAT00000064871	bta-mir-4657		bta-mir-4657 [Source:miRBase;Acc:MI0031499]	4	76669524	76669579	1
104968408	48.3216	-0.0371351	0.278746	-0.133222	0.894018	0.999875	NA	NA	NA	NA	NA	NA	NA	NA	NA
104968411	2.41872	0.164878	0.697342	0.236438	0.813093	0.999875	ENSBTAG00000013078	ENSBTAT00000061103	DNAH11		dynein heavy chain 11, axonemal [Source:NCBI gene;Acc:104968411]	4	30324683	30693265	1
104968422	89.572	0.0592494	0.437702	0.135365	0.892324	0.999875	ENSBTAG00000014953	ENSBTAT00000019911			cationic amino acid transporter 3-like [Source:NCBI gene;Acc:104968422]	18	61067997	61083999	-1
104968444	22.2157	0.133128	0.389387	0.341892	0.732432	0.999875	ENSBTAG00000049392	ENSBTAT00000069772			tumor necrosis factor receptor superfamily member 10B-like [Source:NCBI gene;Acc:104968444]	NKLS02001967.1	68799	76789	-1
104968447	2.53115	0.485156	0.786654	0.616734	0.53741	0.999875	NA	NA	NA	NA	NA	NA	NA	NA	NA
104968451	5488.44	0.0238877	0.168913	0.14142	0.887538	0.999875	ENSBTAG00000016750	ENSBTAT00000080429	PTBP3		polypyrimidine tract binding protein 3 [Source:VGNC Symbol;Acc:VGNC:52810]	8	101635405	101722064	-1
104968452	54.4827	0.263524	0.560555	0.470113	0.638274	0.999875	ENSBTAG00000005766	ENSBTAT00000007580	IL4I1		interleukin 4 induced 1 [Source:VGNC Symbol;Acc:VGNC:30162]	18	56235067	56239827	-1
104968453	1080.45	-0.241667	0.149029	-1.62161	0.104887	0.999875	ENSBTAG00000007256	ENSBTAT00000009545	DYRK2		dual specificity tyrosine phosphorylation regulated kinase 2 [Source:VGNC Symbol;Acc:VGNC:55902]	5	46121140	46131988	-1
104968455	20.8314	0.0701082	0.267575	0.262013	0.793311	0.999875	ENSBTAG00000020923	ENSBTAT00000027871	GDF1		growth differentiation factor 1 [Source:VGNC Symbol;Acc:VGNC:52236]	7	4333080	4334822	1
104968457	3.26023	0.279796	0.712146	0.392891	0.6944	0.999875	ENSBTAG00000015073	ENSBTAT00000020061	ISPD		isoprenoid synthase domain containing [Source:VGNC Symbol;Acc:VGNC:30303]	4	24500692	24921062	-1
104968459	60.4395	0.40433	0.347693	1.16289	0.244872	0.999875	ENSBTAG00000047752	ENSBTAT00000065106	OTUD1		OTU deubiquitinase 1 [Source:VGNC Symbol;Acc:VGNC:32493]	13	24387958	24389403	1
104968460	3.8844	0.248173	0.535739	0.463234	0.643196	0.999875	ENSBTAG00000002515	ENSBTAT00000003267	TNNI3		dynein axonemal assembly factor 3 [Source:NCBI gene;Acc:104968460]	18	62260692	62273071	1
104968462	11.3885	-0.258776	0.391127	-0.661615	0.508218	0.999875	ENSBTAG00000020523	ENSBTAT00000027342	SLC10A5		solute carrier family 10 member 5 [Source:VGNC Symbol;Acc:VGNC:34662]	14	80891013	80892329	1
104968463	30.1296	-0.405088	0.415078	-0.975932	0.329098	0.999875	ENSBTAG00000021487	ENSBTAT00000076935	CIART		circadian associated repressor of transcription [Source:VGNC Symbol;Acc:VGNC:27358]	3	20357248	20360783	-1
104968464	30.8442	0.0596493	0.232957	0.256053	0.79791	0.999875	ENSBTAG00000050907	ENSBTAT00000073822	RPP21		ribonuclease P/MRP subunit p21 [Source:NCBI gene;Acc:104968464]	23	28451481	28453766	-1
104968467	3.04837	0.00884387	0.592353	0.0149301	0.988088	0.999875	ENSBTAG00000008923	ENSBTAT00000011744	GPR83		G protein-coupled receptor 83 [Source:VGNC Symbol;Acc:VGNC:29600]	15	1393141	1407039	-1
104968470	912.953	0.13032	0.23081	0.564619	0.572333	0.999875	ENSBTAG00000012970	ENSBTAT00000017243	FAM53B		family with sequence similarity 53 member B [Source:VGNC Symbol;Acc:VGNC:55949]	26	44230932	44360485	-1
104968472	68.9896	0.0799919	0.249555	0.320538	0.748561	0.999875	ENSBTAG00000003491	ENSBTAT00000070381	SLC25A23		solute carrier family 25 member 23 [Source:VGNC Symbol;Acc:VGNC:55309]	7	18011743	18026173	1
104968476	50.5524	-0.154157	0.292538	-0.526963	0.598219	0.999875	NA	NA	NA	NA	NA	NA	NA	NA	NA
104968478	34.3649	-0.539427	0.692708	-0.778722	0.436143	0.999875	ENSBTAG00000022395	ENSBTAT00000030327			serum amyloid A protein [Source:NCBI gene;Acc:104968478]	29	26440270	26443827	-1
104968502	51.9104	-0.00199742	0.418684	-0.0047707	0.996194	0.999875	NA	NA	NA	NA	NA	NA	NA	NA	NA
104968518	105.508	0.101698	0.321353	0.316469	0.751647	0.999875	NA	NA	NA	NA	NA	NA	NA	NA	NA
104968522	88.7817	-0.104187	0.443866	-0.234726	0.814422	0.999875	NA	NA	NA	NA	NA	NA	NA	NA	NA
104968536	29429.3	0.00413467	0.127256	0.0324909	0.974081	0.999875	ENSBTAG00000013060	ENSBTAT00000017366	IQGAP1		IQ motif containing GTPase activating protein 1 [Source:VGNC Symbol;Acc:VGNC:30258]	21	22109271	22190576	-1
104968570	178.218	-0.227184	0.148707	-1.52773	0.12658	0.999875	ENSBTAG00000003953	ENSBTAT00000005167	ZNF316		zinc finger protein 316 [Source:VGNC Symbol;Acc:VGNC:37243]	25	38453661	38470158	1
104968609	3.16859	0.612883	0.667501	0.918174	0.358528	0.999875	ENSBTAG00000019332	ENSBTAT00000061361	SLC9C1		solute carrier family 9 member C1 [Source:VGNC Symbol;Acc:VGNC:53607]	1	56963723	57060956	-1
104968627	4.12819	-0.294458	0.596575	-0.493581	0.621602	0.999875	NA	NA	NA	NA	NA	NA	NA	NA	NA
104968634	6.39702	0.622622	1.06365	0.585363	0.558303	0.999875	ENSBTAG00000047449	ENSBTAT00000069975	NK2B		antimicrobial peptide NK-lysin [Source:NCBI gene;Acc:104968634]	11	49225771	49228296	-1
104968644	66.3475	-0.0976768	0.702703	-0.139002	0.889449	0.999875	ENSBTAG00000016345	ENSBTAT00000074391	IL2RB		interleukin 2 receptor subunit beta [Source:VGNC Symbol;Acc:VGNC:30152]	5	75550213	75591439	-1
104968656	13.6551	-0.368029	0.308666	-1.19232	0.233135	0.999875	ENSBTAG00000036099	ENSBTAT00000050592			kynurenine--oxoglutarate transaminase 1 [Source:NCBI gene;Acc:104968656]	11	99351291	99362537	-1
104968668	2.65569	-0.389775	0.690673	-0.564341	0.572522	0.999875	ENSBTAG00000027197	ENSBTAT00000064002	KIF6		kinesin family member 6 [Source:NCBI gene;Acc:104968668]	23	13196359	13617580	-1
104968671	2.18632	0.640794	0.700944	0.914187	0.360619	0.999875	NA	NA	NA	NA	NA	NA	NA	NA	NA
104968672	1.73061	-0.0673372	0.701451	-0.095997	0.923523	0.999875	ENSBTAG00000011659	ENSBTAT00000070456	PIGZ		phosphatidylinositol glycan anchor biosynthesis class Z [Source:VGNC Symbol;Acc:VGNC:32882]	1	71415019	71440654	-1
104968712	83.743	-0.136992	0.39533	-0.346526	0.728947	0.999875	ENSBTAG00000049619	ENSBTAT00000068856	GFOD1		glucose-fructose oxidoreductase domain containing 1 [Source:NCBI gene;Acc:104968712]	23	43100584	43197380	1
104968751	9.21453	-0.264878	0.309442	-0.855988	0.392005	0.999875	NA	NA	NA	NA	NA	NA	NA	NA	NA
104968753	1.17251	1.74506	1.6158	1.08	0.280142	0.999875	NA	NA	NA	NA	NA	NA	NA	NA	NA
104968770	5.43969	0.192215	0.561673	0.342218	0.732187	0.999875	ENSBTAG00000044037	ENSBTAT00000061498	DACH2		dachshund family transcription factor 2 [Source:NCBI gene;Acc:104968770]	X	65178766	65695767	-1
104968867	5.00051	-0.323551	0.383623	-0.843409	0.399	0.999875	NA	NA	NA	NA	NA	NA	NA	NA	NA
104968873	4.26103	0.138202	0.587254	0.235337	0.813948	0.999875	NA	NA	NA	NA	NA	NA	NA	NA	NA
104968898	28.4228	-0.109468	0.368819	-0.296806	0.766615	0.999875	NA	NA	NA	NA	NA	NA	NA	NA	NA
104968964	1.58387	-1.07744	0.886063	-1.21598	0.223991	0.999875	ENSBTAG00000049237	ENSBTAT00000086091			guanine nucleotide-binding protein G(I)/G(S)/G(O) subunit gamma-5 [Source:NCBI gene;Acc:104968964]	7	77904624	77904830	1
104968993	33.366	-0.00882218	0.528312	-0.0166988	0.986677	0.999875	NA	NA	NA	NA	NA	NA	NA	NA	NA
104969002	6.35706	0.337096	0.687716	0.490167	0.624015	0.999875	NA	NA	NA	NA	NA	NA	NA	NA	NA
104969022	1.64393	0.277979	0.787695	0.352902	0.724162	0.999875	NA	NA	NA	NA	NA	NA	NA	NA	NA
104969027	8.67412	-0.0220743	0.388889	-0.0567624	0.954734	0.999875	NA	NA	NA	NA	NA	NA	NA	NA	NA
104969050	7.08844	0.00219119	0.568882	0.00385174	0.996927	0.999875	NA	NA	NA	NA	NA	NA	NA	NA	NA
104969067	1.82769	-1.29667	0.726863	-1.78392	0.0744366	0.999875	NA	NA	NA	NA	NA	NA	NA	NA	NA
104969080	1.76371	0.394317	0.706496	0.55813	0.576755	0.999875	NA	NA	NA	NA	NA	NA	NA	NA	NA
104969097	15.8014	-0.0831668	0.293497	-0.283365	0.776897	0.999875	NA	NA	NA	NA	NA	NA	NA	NA	NA
104969122	5.96068	0.830647	1.17784	0.705229	0.480668	0.999875	ENSBTAG00000050573	ENSBTAT00000083415			uncharacterized LOC104969122 [Source:NCBI gene;Acc:104969122]	7	22395790	22397782	-1
104969159	24.9786	-0.209852	0.289267	-0.72546	0.46817	0.999875	NA	NA	NA	NA	NA	NA	NA	NA	NA
104969165	2.32127	-1.25172	0.854146	-1.46547	0.142794	0.999875	ENSBTAG00000047560	ENSBTAT00000064792	C2CD4C		C2 calcium dependent domain containing 4C [Source:VGNC Symbol;Acc:VGNC:26634]	7	43101617	43102879	-1
104969177	79.2213	0.272426	0.39801	0.684472	0.493677	0.999875	NA	NA	NA	NA	NA	NA	NA	NA	NA
104969225	41.3865	0.00143632	0.756791	0.00189791	0.998486	0.999875	NA	NA	NA	NA	NA	NA	NA	NA	NA
104969230	1.24743	-0.710035	0.999947	-0.710073	0.477659	0.999875	NA	NA	NA	NA	NA	NA	NA	NA	NA
104969238	7.59348	-0.403906	0.423278	-0.954235	0.339965	0.999875	NA	NA	NA	NA	NA	NA	NA	NA	NA
104969259	1.21258	-0.802876	0.803938	-0.998678	0.317951	0.999875	NA	NA	NA	NA	NA	NA	NA	NA	NA
104969267	1.64719	-0.421625	0.862791	-0.488676	0.625071	0.999875	NA	NA	NA	NA	NA	NA	NA	NA	NA
104969299	6.65529	-0.504455	0.763163	-0.661005	0.508609	0.999875	NA	NA	NA	NA	NA	NA	NA	NA	NA
104969334	954.179	0.232821	0.231847	1.0042	0.31528	0.999875	NA	NA	NA	NA	NA	NA	NA	NA	NA
104969351	30.8772	0.176472	0.313506	0.562899	0.573504	0.999875	NA	NA	NA	NA	NA	NA	NA	NA	NA
104969353	316.922	0.246052	0.516332	0.476539	0.633691	0.999875	NA	NA	NA	NA	NA	NA	NA	NA	NA
104969356	6.24733	0.0693994	0.967372	0.0717401	0.942809	0.999875	NA	NA	NA	NA	NA	NA	NA	NA	NA
104969378	5.19028	0.0133324	0.490557	0.0271781	0.978318	0.999875	NA	NA	NA	NA	NA	NA	NA	NA	NA
104969383	14.8529	-0.2703	0.605486	-0.446418	0.655295	0.999875	NA	NA	NA	NA	NA	NA	NA	NA	NA
104969390	1.21976	0.0773383	0.757499	0.102097	0.91868	0.999875	NA	NA	NA	NA	NA	NA	NA	NA	NA
104969394	2.36179	-0.0141768	0.625843	-0.0226524	0.981928	0.999875	NA	NA	NA	NA	NA	NA	NA	NA	NA
104969396	3.32075	0.0675631	0.655101	0.103134	0.917857	0.999875	NA	NA	NA	NA	NA	NA	NA	NA	NA
104969408	7.64221	-0.0511626	0.920008	-0.055611	0.955652	0.999875	ENSBTAG00000053396	ENSBTAT00000076331	env		endogenous retrovirus group PABLB member 1 Env polyprotein [Source:NCBI gene;Acc:104969408]	8	76062370	76063803	1
104969425	3.09055	0.407074	0.711125	0.572437	0.567026	0.999875	NA	NA	NA	NA	NA	NA	NA	NA	NA
104969435	9.59333	-0.0301284	0.399505	-0.0754144	0.939885	0.999875	NA	NA	NA	NA	NA	NA	NA	NA	NA
104969448	9.37896	0.472203	0.565162	0.835518	0.403426	0.999875	NA	NA	NA	NA	NA	NA	NA	NA	NA
104969457	1.99395	-1.15691	0.899829	-1.2857	0.198549	0.999875	NA	NA	NA	NA	NA	NA	NA	NA	NA
104969458	7.64918	0.166011	0.401768	0.4132	0.67946	0.999875	NA	NA	NA	NA	NA	NA	NA	NA	NA
104969469	2.72825	-1.11166	0.791018	-1.40536	0.159914	0.999875	NA	NA	NA	NA	NA	NA	NA	NA	NA
104969513	2.77021	0.770659	0.834266	0.923757	0.355613	0.999875	NA	NA	NA	NA	NA	NA	NA	NA	NA
104969531	2.82325	-0.316428	0.758294	-0.417289	0.676467	0.999875	NA	NA	NA	NA	NA	NA	NA	NA	NA
104969545	22.0712	-0.0128809	0.501716	-0.0256736	0.979518	0.999875	NA	NA	NA	NA	NA	NA	NA	NA	NA
104969593	1.69286	0.438498	1.08037	0.405876	0.684834	0.999875	ENSBTAG00000037718	ENSBTAT00000054907	TAAR1		trace amine associated receptor 1 [Source:VGNC Symbol;Acc:VGNC:35553]	9	70806940	70807950	-1
104969596	64.7886	0.129503	0.386668	0.334921	0.737684	0.999875	NA	NA	NA	NA	NA	NA	NA	NA	NA
104969604	4.91303	1.45387	1.38043	1.0532	0.29225	0.999875	NA	NA	NA	NA	NA	NA	NA	NA	NA
104969611	5.06866	0.570958	0.529071	1.07917	0.280511	0.999875	NA	NA	NA	NA	NA	NA	NA	NA	NA
104969619	70.2765	0.0352388	0.368166	0.0957142	0.923748	0.999875	NA	NA	NA	NA	NA	NA	NA	NA	NA
104969669	21.9868	-0.0888887	0.62074	-0.143198	0.886134	0.999875	NA	NA	NA	NA	NA	NA	NA	NA	NA
104969670	45.5015	-0.321373	0.441243	-0.728335	0.466408	0.999875	NA	NA	NA	NA	NA	NA	NA	NA	NA
104969672	4.54958	-0.141163	0.395975	-0.356494	0.721471	0.999875	NA	NA	NA	NA	NA	NA	NA	NA	NA
104969719	160.986	-0.01722	0.23863	-0.0721619	0.942473	0.999875	NA	NA	NA	NA	NA	NA	NA	NA	NA
104969735	7.16218	0.482994	0.495264	0.975226	0.329448	0.999875	NA	NA	NA	NA	NA	NA	NA	NA	NA
104969823	1.7995	0.476282	0.962866	0.49465	0.620847	0.999875	NA	NA	NA	NA	NA	NA	NA	NA	NA
104969833	9.02137	0.693895	0.320891	2.1624	0.0305871	0.999875	NA	NA	NA	NA	NA	NA	NA	NA	NA
104969864	1.27629	-0.21322	1.12377	-0.189737	0.849516	0.999875	NA	NA	NA	NA	NA	NA	NA	NA	NA
104969916	2.36096	-0.258601	0.733195	-0.352705	0.72431	0.999875	NA	NA	NA	NA	NA	NA	NA	NA	NA
104970007	3.38578	0.370613	0.652135	0.568307	0.569827	0.999875	NA	NA	NA	NA	NA	NA	NA	NA	NA
104970103	3.37344	-0.1482	0.742091	-0.199706	0.841711	0.999875	NA	NA	NA	NA	NA	NA	NA	NA	NA
104970105	443.168	-0.130544	0.149811	-0.871386	0.383543	0.999875	NA	NA	NA	NA	NA	NA	NA	NA	NA
104970162	46.7	-0.0134105	0.417885	-0.0320913	0.974399	0.999875	NA	NA	NA	NA	NA	NA	NA	NA	NA
104970173	65.0337	0.167881	0.21315	0.787618	0.43092	0.999875	NA	NA	NA	NA	NA	NA	NA	NA	NA
104970180	3.24243	-0.0953012	0.640298	-0.148839	0.881681	0.999875	NA	NA	NA	NA	NA	NA	NA	NA	NA
104970208	10.3947	-0.657236	0.435325	-1.50976	0.131105	0.999875	NA	NA	NA	NA	NA	NA	NA	NA	NA
104970249	5.92794	-0.2062	0.454247	-0.453939	0.649873	0.999875	NA	NA	NA	NA	NA	NA	NA	NA	NA
104970383	2.37497	0.28764	0.968127	0.29711	0.766382	0.999875	NA	NA	NA	NA	NA	NA	NA	NA	NA
104970387	11.0437	0.284831	0.662477	0.429949	0.667233	0.999875	NA	NA	NA	NA	NA	NA	NA	NA	NA
104970437	1.35866	-0.579905	0.864368	-0.670901	0.502284	0.999875	NA	NA	NA	NA	NA	NA	NA	NA	NA
104970450	16.8427	-0.17471	0.356974	-0.48942	0.624545	0.999875	NA	NA	NA	NA	NA	NA	NA	NA	NA
104970458	1.64499	-0.278825	1.13008	-0.246731	0.805117	0.999875	NA	NA	NA	NA	NA	NA	NA	NA	NA
104970471	2.50654	-0.427549	0.570771	-0.749073	0.453813	0.999875	NA	NA	NA	NA	NA	NA	NA	NA	NA
104970491	4.54733	-0.616898	0.522901	-1.17976	0.238095	0.999875	NA	NA	NA	NA	NA	NA	NA	NA	NA
104970503	1.36211	0.266514	0.767964	0.347039	0.728562	0.999875	NA	NA	NA	NA	NA	NA	NA	NA	NA
104970511	3.5234	-0.908911	0.728597	-1.24748	0.212221	0.999875	NA	NA	NA	NA	NA	NA	NA	NA	NA
104970537	262.534	-0.226549	0.389163	-0.582145	0.560469	0.999875	NA	NA	NA	NA	NA	NA	NA	NA	NA
104970589	34.6114	-0.0146364	0.334851	-0.0437102	0.965135	0.999875	NA	NA	NA	NA	NA	NA	NA	NA	NA
104970610	4.77252	0.0672969	0.434694	0.154814	0.876968	0.999875	NA	NA	NA	NA	NA	NA	NA	NA	NA
104970637	10.039	0.15042	0.452908	0.33212	0.739799	0.999875	NA	NA	NA	NA	NA	NA	NA	NA	NA
104970645	98.6274	-0.122086	0.245888	-0.496511	0.619534	0.999875	NA	NA	NA	NA	NA	NA	NA	NA	NA
104970698	4.3696	0.140124	0.985189	0.142231	0.886898	0.999875	NA	NA	NA	NA	NA	NA	NA	NA	NA
104970752	3.50795	0.372564	0.444259	0.838619	0.401683	0.999875	NA	NA	NA	NA	NA	NA	NA	NA	NA
104970758	2.90677	-0.881725	0.698938	-1.26152	0.207121	0.999875	NA	NA	NA	NA	NA	NA	NA	NA	NA
104970777	1.98618	0.672988	0.815742	0.825001	0.409371	0.999875	NA	NA	NA	NA	NA	NA	NA	NA	NA
104970784	41.5616	-0.512427	0.32943	-1.55549	0.119828	0.999875	NA	NA	NA	NA	NA	NA	NA	NA	NA
104970809	57.8882	-0.197801	0.341263	-0.579616	0.562174	0.999875	NA	NA	NA	NA	NA	NA	NA	NA	NA
104970815	10.1207	-0.277073	0.445518	-0.621913	0.533999	0.999875	NA	NA	NA	NA	NA	NA	NA	NA	NA
104970821	4.9863	-0.0745097	0.517342	-0.144024	0.885481	0.999875	NA	NA	NA	NA	NA	NA	NA	NA	NA
104970830	13.1424	0.737484	0.509629	1.4471	0.147869	0.999875	NA	NA	NA	NA	NA	NA	NA	NA	NA
104970843	1.20179	0.182009	0.767216	0.237233	0.812476	0.999875	NA	NA	NA	NA	NA	NA	NA	NA	NA
104970852	5.42178	0.233858	0.436386	0.535897	0.59203	0.999875	NA	NA	NA	NA	NA	NA	NA	NA	NA
104970883	1.98284	0.802675	0.742635	1.08085	0.279765	0.999875	NA	NA	NA	NA	NA	NA	NA	NA	NA
104970913	2.27221	0.623327	0.732556	0.850893	0.394829	0.999875	ENSBTAG00000051862	ENSBTAT00000068133			zinc finger protein 37A [Source:NCBI gene;Acc:104970913]	28	12849120	12883068	1
104970974	1.86764	-0.136255	0.898164	-0.151704	0.879421	0.999875	NA	NA	NA	NA	NA	NA	NA	NA	NA
104971004	8.53682	0.354649	0.432332	0.820316	0.412036	0.999875	NA	NA	NA	NA	NA	NA	NA	NA	NA
104971021	15.8748	-0.186411	0.621604	-0.299887	0.764263	0.999875	NA	NA	NA	NA	NA	NA	NA	NA	NA
104971023	1.69714	-1.62936	0.716218	-2.27495	0.0229092	0.999875	NA	NA	NA	NA	NA	NA	NA	NA	NA
104971030	2.45163	-1.06162	1.05054	-1.01055	0.312233	0.999875	NA	NA	NA	NA	NA	NA	NA	NA	NA
104971058	2.11977	0.72847	0.832958	0.874558	0.381815	0.999875	NA	NA	NA	NA	NA	NA	NA	NA	NA
104971070	2.65716	0.503265	0.706269	0.712569	0.476113	0.999875	NA	NA	NA	NA	NA	NA	NA	NA	NA
104971162	2.31148	-0.281037	0.744468	-0.377501	0.705802	0.999875	NA	NA	NA	NA	NA	NA	NA	NA	NA
104971168	5.94742	-0.448499	0.496186	-0.903892	0.366053	0.999875	NA	NA	NA	NA	NA	NA	NA	NA	NA
104971180	3.71328	-0.317232	0.720422	-0.440342	0.659689	0.999875	NA	NA	NA	NA	NA	NA	NA	NA	NA
104971220	4.55139	-0.408371	0.489743	-0.833848	0.404367	0.999875	NA	NA	NA	NA	NA	NA	NA	NA	NA
104971266	118.105	0.125875	0.378113	0.332903	0.739207	0.999875	NA	NA	NA	NA	NA	NA	NA	NA	NA
104971270	2.76689	0.413406	1.00585	0.411004	0.68107	0.999875	NA	NA	NA	NA	NA	NA	NA	NA	NA
104971291	1.19481	0.0384694	0.887752	0.0433334	0.965436	0.999875	NA	NA	NA	NA	NA	NA	NA	NA	NA
104971296	7.05044	-0.143634	0.41978	-0.342166	0.732226	0.999875	NA	NA	NA	NA	NA	NA	NA	NA	NA
104971307	171.795	0.0743844	0.344063	0.216194	0.828836	0.999875	NA	NA	NA	NA	NA	NA	NA	NA	NA
104971345	9.26847	0.52466	0.334638	1.56784	0.116917	0.999875	NA	NA	NA	NA	NA	NA	NA	NA	NA
104971388	23.3014	-0.335749	0.433804	-0.773965	0.438952	0.999875	NA	NA	NA	NA	NA	NA	NA	NA	NA
104971390	14.1999	0.167339	0.341563	0.489921	0.62419	0.999875	NA	NA	NA	NA	NA	NA	NA	NA	NA
104971401	3.24136	0.105609	0.613595	0.172115	0.863347	0.999875	NA	NA	NA	NA	NA	NA	NA	NA	NA
104971407	3.69753	0.331224	0.578337	0.572718	0.566836	0.999875	NA	NA	NA	NA	NA	NA	NA	NA	NA
104971426	5.31259	0.246127	0.476022	0.51705	0.605121	0.999875	NA	NA	NA	NA	NA	NA	NA	NA	NA
104971501	87.9076	-0.082207	0.240356	-0.342022	0.732334	0.999875	NA	NA	NA	NA	NA	NA	NA	NA	NA
104971503	3.25356	-0.606208	0.488888	-1.23997	0.214986	0.999875	NA	NA	NA	NA	NA	NA	NA	NA	NA
104971510	12.4368	-0.0238914	0.422175	-0.0565914	0.954871	0.999875	NA	NA	NA	NA	NA	NA	NA	NA	NA
104971541	1.80418	-0.829438	0.779779	-1.06368	0.287472	0.999875	NA	NA	NA	NA	NA	NA	NA	NA	NA
104971613	2.80232	-0.224047	0.80247	-0.279197	0.780094	0.999875	NA	NA	NA	NA	NA	NA	NA	NA	NA
104971636	5.01217	-0.259183	0.397138	-0.652627	0.513997	0.999875	NA	NA	NA	NA	NA	NA	NA	NA	NA
104971647	146.87	0.066278	0.642535	0.103151	0.917843	0.999875	NA	NA	NA	NA	NA	NA	NA	NA	NA
104971677	1.18181	1.06549	1.31904	0.807775	0.41922	0.999875	ENSBTAG00000053482	ENSBTAT00000073940	SAMD13		sterile alpha motif domain containing 13 [Source:NCBI gene;Acc:104971677]	3	59767060	59819902	-1
104971814	9.64195	-0.182372	0.502119	-0.363205	0.716452	0.999875	NA	NA	NA	NA	NA	NA	NA	NA	NA
104971845	3.07341	-0.778857	0.713143	-1.09215	0.274768	0.999875	NA	NA	NA	NA	NA	NA	NA	NA	NA
104971852	1.89175	-0.0320884	0.787654	-0.0407393	0.967504	0.999875	NA	NA	NA	NA	NA	NA	NA	NA	NA
104971910	1.40117	1.26405	0.907347	1.39312	0.163582	0.999875	NA	NA	NA	NA	NA	NA	NA	NA	NA
104971926	1.98668	-0.394381	0.725148	-0.543863	0.586536	0.999875	NA	NA	NA	NA	NA	NA	NA	NA	NA
104971960	47.8794	0.408274	0.344737	1.18431	0.236292	0.999875	NA	NA	NA	NA	NA	NA	NA	NA	NA
104971984	11.5546	-0.0783246	0.31813	-0.246203	0.805525	0.999875	NA	NA	NA	NA	NA	NA	NA	NA	NA
104972024	10.1811	-0.426077	0.352929	-1.20726	0.227332	0.999875	NA	NA	NA	NA	NA	NA	NA	NA	NA
104972026	5.30398	-0.54651	0.454172	-1.20331	0.228856	0.999875	NA	NA	NA	NA	NA	NA	NA	NA	NA
104972031	2.20243	-0.555577	0.690037	-0.805141	0.420738	0.999875	NA	NA	NA	NA	NA	NA	NA	NA	NA
104972036	132.34	-0.223392	0.333418	-0.670006	0.502854	0.999875	NA	NA	NA	NA	NA	NA	NA	NA	NA
104972065	35.196	-0.0493527	0.213915	-0.230712	0.817539	0.999875	NA	NA	NA	NA	NA	NA	NA	NA	NA
104972128	8.88167	-0.0261596	0.40039	-0.0653353	0.947907	0.999875	NA	NA	NA	NA	NA	NA	NA	NA	NA
104972216	10.4968	-0.216246	0.391789	-0.551945	0.580986	0.999875	NA	NA	NA	NA	NA	NA	NA	NA	NA
104972256	2.05605	0.398662	0.791435	0.50372	0.614458	0.999875	NA	NA	NA	NA	NA	NA	NA	NA	NA
104972350	1.89437	0.0449885	0.80301	0.0560249	0.955322	0.999875	NA	NA	NA	NA	NA	NA	NA	NA	NA
104972351	5.39364	-0.318087	0.952467	-0.333961	0.738409	0.999875	NA	NA	NA	NA	NA	NA	NA	NA	NA
104972363	40.36	-0.217919	0.410018	-0.531487	0.595081	0.999875	NA	NA	NA	NA	NA	NA	NA	NA	NA
104972390	1.83858	0.144907	0.733168	0.197645	0.843323	0.999875	NA	NA	NA	NA	NA	NA	NA	NA	NA
104972400	8.81432	0.406798	0.405766	1.00254	0.316082	0.999875	NA	NA	NA	NA	NA	NA	NA	NA	NA
104972402	39.5719	-0.256053	0.203011	-1.26128	0.207209	0.999875	NA	NA	NA	NA	NA	NA	NA	NA	NA
104972403	33.4209	0.336628	0.496228	0.678375	0.497534	0.999875	NA	NA	NA	NA	NA	NA	NA	NA	NA
104972407	21.0378	-0.218091	0.306333	-0.711942	0.476501	0.999875	NA	NA	NA	NA	NA	NA	NA	NA	NA
104972409	3.09661	0.256552	0.57136	0.449021	0.653417	0.999875	NA	NA	NA	NA	NA	NA	NA	NA	NA
104972426	11.8672	0.295206	0.379525	0.777829	0.43667	0.999875	NA	NA	NA	NA	NA	NA	NA	NA	NA
104972428	1.60865	-1.75217	0.905992	-1.93398	0.0531151	0.999875	NA	NA	NA	NA	NA	NA	NA	NA	NA
104972477	8.07026	-0.477924	0.377143	-1.26722	0.205076	0.999875	NA	NA	NA	NA	NA	NA	NA	NA	NA
104972518	2.81972	0.218459	0.588395	0.371279	0.71043	0.999875	NA	NA	NA	NA	NA	NA	NA	NA	NA
104972526	1.20156	0.9386	0.948971	0.989072	0.322628	0.999875	NA	NA	NA	NA	NA	NA	NA	NA	NA
104972567	3.42522	-0.218991	1.13815	-0.192411	0.84742	0.999875	NA	NA	NA	NA	NA	NA	NA	NA	NA
104972569	1.37187	0.389531	1.21445	0.320746	0.748403	0.999875	NA	NA	NA	NA	NA	NA	NA	NA	NA
104972570	1.23376	-0.747803	1.82909	-0.408838	0.682658	0.999875	NA	NA	NA	NA	NA	NA	NA	NA	NA
104972584	9.27219	0.0253855	0.384005	0.0661071	0.947293	0.999875	NA	NA	NA	NA	NA	NA	NA	NA	NA
104972586	8.50742	-0.19788	0.576286	-0.343372	0.731319	0.999875	NA	NA	NA	NA	NA	NA	NA	NA	NA
104972592	3.25256	-0.999712	0.54843	-1.82286	0.0683245	0.999875	NA	NA	NA	NA	NA	NA	NA	NA	NA
104972622	1.77562	0.352981	0.690138	0.511465	0.609026	0.999875	NA	NA	NA	NA	NA	NA	NA	NA	NA
104972660	1.25001	2.54796	1.11648	2.28214	0.0224809	0.999875	NA	NA	NA	NA	NA	NA	NA	NA	NA
104972724	3.62464	-0.0196423	0.654716	-0.0300013	0.976066	0.999875	NA	NA	NA	NA	NA	NA	NA	NA	NA
104972780	1.24037	0.294017	0.946292	0.310705	0.756025	0.999875	NA	NA	NA	NA	NA	NA	NA	NA	NA
104972787	47.3014	0.135165	0.454832	0.297176	0.766332	0.999875	NA	NA	NA	NA	NA	NA	NA	NA	NA
104972797	2.91675	0.19272	0.801346	0.240495	0.809946	0.999875	NA	NA	NA	NA	NA	NA	NA	NA	NA
104972805	6.9151	0.0635449	0.608231	0.104475	0.916793	0.999875	NA	NA	NA	NA	NA	NA	NA	NA	NA
104972815	3.00803	0.222161	0.827987	0.268314	0.788458	0.999875	NA	NA	NA	NA	NA	NA	NA	NA	NA
104972827	39.0945	-0.17339	0.309645	-0.559962	0.575505	0.999875	NA	NA	NA	NA	NA	NA	NA	NA	NA
104972839	167.618	0.0765358	0.356804	0.214504	0.830154	0.999875	NA	NA	NA	NA	NA	NA	NA	NA	NA
104972872	2.17882	0.269528	0.879148	0.306579	0.759164	0.999875	NA	NA	NA	NA	NA	NA	NA	NA	NA
104972906	9.51795	-0.0609793	0.519277	-0.117431	0.906518	0.999875	NA	NA	NA	NA	NA	NA	NA	NA	NA
104972958	52.1631	-0.178764	0.239343	-0.746896	0.455127	0.999875	NA	NA	NA	NA	NA	NA	NA	NA	NA
104973054	32.9353	-0.276978	0.295093	-0.938611	0.347931	0.999875	NA	NA	NA	NA	NA	NA	NA	NA	NA
104973073	1.4738	-0.997764	0.962323	-1.03683	0.299816	0.999875	NA	NA	NA	NA	NA	NA	NA	NA	NA
104973090	1.50853	0.62095	1.25058	0.496529	0.619521	0.999875	NA	NA	NA	NA	NA	NA	NA	NA	NA
104973098	1.23217	0.0362405	1.32669	0.0273164	0.978207	0.999875	NA	NA	NA	NA	NA	NA	NA	NA	NA
104973099	142.763	-0.0816008	0.112522	-0.725196	0.468332	0.999875	NA	NA	NA	NA	NA	NA	NA	NA	NA
104973105	25.4579	-0.324497	0.310963	-1.04352	0.296707	0.999875	NA	NA	NA	NA	NA	NA	NA	NA	NA
104973107	5.11767	-0.937698	0.521856	-1.79685	0.0723593	0.999875	NA	NA	NA	NA	NA	NA	NA	NA	NA
104973119	8.8709	0.273917	0.552544	0.495737	0.62008	0.999875	NA	NA	NA	NA	NA	NA	NA	NA	NA
104973139	4.09487	-0.596701	0.586489	-1.01741	0.308957	0.999875	NA	NA	NA	NA	NA	NA	NA	NA	NA
104973145	1.3882	-1.17254	0.840812	-1.39453	0.163157	0.999875	NA	NA	NA	NA	NA	NA	NA	NA	NA
104973153	2.83897	0.217317	0.846452	0.256739	0.79738	0.999875	NA	NA	NA	NA	NA	NA	NA	NA	NA
104973229	15.1167	-0.0579299	0.548466	-0.105622	0.915882	0.999875	NA	NA	NA	NA	NA	NA	NA	NA	NA
104973250	6.59115	0.150435	0.411042	0.365985	0.714376	0.999875	NA	NA	NA	NA	NA	NA	NA	NA	NA
104973252	28.4614	-0.0819694	0.343356	-0.23873	0.811315	0.999875	NA	NA	NA	NA	NA	NA	NA	NA	NA
104973263	14.2485	0.197343	0.456796	0.432016	0.66573	0.999875	NA	NA	NA	NA	NA	NA	NA	NA	NA
104973285	4.43849	-0.266466	0.555454	-0.479727	0.631421	0.999875	NA	NA	NA	NA	NA	NA	NA	NA	NA
104973320	13.3746	-0.1591	0.514066	-0.309493	0.756947	0.999875	NA	NA	NA	NA	NA	NA	NA	NA	NA
104973321	7.31096	-0.834111	0.74697	-1.11666	0.26414	0.999875	NA	NA	NA	NA	NA	NA	NA	NA	NA
104973322	6.86496	-0.0927779	0.500068	-0.18553	0.852813	0.999875	NA	NA	NA	NA	NA	NA	NA	NA	NA
104973383	1.9503	-1.38896	1.02295	-1.3578	0.174528	0.999875	NA	NA	NA	NA	NA	NA	NA	NA	NA
104973384	18.4027	0.267568	0.411725	0.649871	0.515776	0.999875	NA	NA	NA	NA	NA	NA	NA	NA	NA
104973390	55.2955	-0.169389	0.156082	-1.08526	0.277808	0.999875	NA	NA	NA	NA	NA	NA	NA	NA	NA
104973398	15.9837	0.158157	0.36539	0.432845	0.665127	0.999875	NA	NA	NA	NA	NA	NA	NA	NA	NA
104973427	2.05621	0.264512	0.756071	0.34985	0.726451	0.999875	NA	NA	NA	NA	NA	NA	NA	NA	NA
104973431	34.1787	-0.162256	0.226821	-0.715349	0.474394	0.999875	NA	NA	NA	NA	NA	NA	NA	NA	NA
104973551	5.18698	0.34841	0.503013	0.692646	0.488532	0.999875	NA	NA	NA	NA	NA	NA	NA	NA	NA
104973609	1.33181	0.338095	0.800301	0.422459	0.67269	0.999875	NA	NA	NA	NA	NA	NA	NA	NA	NA
104973650	6.64047	0.00664136	0.444998	0.0149245	0.988092	0.999875	NA	NA	NA	NA	NA	NA	NA	NA	NA
104973656	12.2987	0.0960805	0.440644	0.218046	0.827393	0.999875	NA	NA	NA	NA	NA	NA	NA	NA	NA
104973683	13.5216	-1.00143	0.899725	-1.11304	0.265689	0.999875	NA	NA	NA	NA	NA	NA	NA	NA	NA
104973706	1.49669	-1.48564	0.731363	-2.03133	0.0422216	0.999875	NA	NA	NA	NA	NA	NA	NA	NA	NA
104973746	1.50175	-0.0589229	1.05976	-0.0556005	0.95566	0.999875	NA	NA	NA	NA	NA	NA	NA	NA	NA
104973755	35.2644	0.232745	0.506618	0.459409	0.64594	0.999875	NA	NA	NA	NA	NA	NA	NA	NA	NA
104973765	6.7812	0.456201	0.915573	0.498268	0.618295	0.999875	NA	NA	NA	NA	NA	NA	NA	NA	NA
104973767	13.107	-0.0566829	0.511209	-0.11088	0.911711	0.999875	NA	NA	NA	NA	NA	NA	NA	NA	NA
104973781	20.4016	0.0931611	0.557072	0.167233	0.867186	0.999875	NA	NA	NA	NA	NA	NA	NA	NA	NA
104973799	7.63038	-0.298706	0.93578	-0.319205	0.749571	0.999875	NA	NA	NA	NA	NA	NA	NA	NA	NA
104973826	2393.41	0.202769	0.479919	0.422506	0.672655	0.999875	ENSBTAG00000051981	ENSBTAT00000085518			tyrosine-protein phosphatase non-receptor type substrate 1-like [Source:NCBI gene;Acc:104973826]	13	53374968	53410238	1
104973829	6.59227	0.44708	0.725481	0.616253	0.537728	0.999875	NA	NA	NA	NA	NA	NA	NA	NA	NA
104973848	156.104	-0.0437045	0.283734	-0.154033	0.877583	0.999875	NA	NA	NA	NA	NA	NA	NA	NA	NA
104973850	4.82294	-0.687294	0.461887	-1.48802	0.136747	0.999875	NA	NA	NA	NA	NA	NA	NA	NA	NA
104973870	15.4969	-0.0436974	0.251193	-0.17396	0.861897	0.999875	NA	NA	NA	NA	NA	NA	NA	NA	NA
104973909	7.16941	-0.229139	0.550598	-0.416163	0.67729	0.999875	ENSBTAG00000053443	ENSBTAT00000080216	RUM1	NM_001305454	syncytin-Rum1 [Source:NCBI gene;Acc:104973909]	13	77678234	77680698	-1
104973928	7.19602	-0.131426	0.582295	-0.225704	0.821431	0.999875	NA	NA	NA	NA	NA	NA	NA	NA	NA
104973929	4.57989	0.507269	0.55958	0.906517	0.364662	0.999875	NA	NA	NA	NA	NA	NA	NA	NA	NA
104973958	2.47679	-0.213232	0.665377	-0.320469	0.748613	0.999875	NA	NA	NA	NA	NA	NA	NA	NA	NA
104973986	29.1212	0.321305	0.379418	0.846836	0.397086	0.999875	NA	NA	NA	NA	NA	NA	NA	NA	NA
104973989	9.42552	-0.142454	0.510787	-0.278891	0.780328	0.999875	NA	NA	NA	NA	NA	NA	NA	NA	NA
104974006	8.70128	-0.598341	0.38545	-1.55232	0.120586	0.999875	NA	NA	NA	NA	NA	NA	NA	NA	NA
104974017	6.85573	-0.0234509	0.37239	-0.062974	0.949787	0.999875	NA	NA	NA	NA	NA	NA	NA	NA	NA
104974020	13.6192	-0.169824	0.367137	-0.462563	0.643678	0.999875	NA	NA	NA	NA	NA	NA	NA	NA	NA
104974034	16.6341	-0.0627611	0.347612	-0.180549	0.856721	0.999875	NA	NA	NA	NA	NA	NA	NA	NA	NA
104974050	74.521	-0.174425	0.298363	-0.584606	0.558813	0.999875	NA	NA	NA	NA	NA	NA	NA	NA	NA
104974070	528.602	0.0188874	0.390217	0.0484022	0.961396	0.999875	NA	NA	NA	NA	NA	NA	NA	NA	NA
104974137	150.166	-0.153393	0.639251	-0.239958	0.810363	0.999875	NA	NA	NA	NA	NA	NA	NA	NA	NA
104974144	66.7511	-0.288626	0.342458	-0.842807	0.399337	0.999875	NA	NA	NA	NA	NA	NA	NA	NA	NA
104974249	56.8054	0.249752	0.393448	0.634778	0.525573	0.999875	NA	NA	NA	NA	NA	NA	NA	NA	NA
104974256	48.2181	-0.233644	0.329489	-0.709109	0.478257	0.999875	ENSBTAG00000016140	ENSBTAT00000021483	PPFIBP2		PPFIA binding protein 2 [Source:NCBI gene;Acc:104974256]	15	45063034	45217437	-1
104974257	60.0978	-0.150387	0.596888	-0.251951	0.801079	0.999875	NA	NA	NA	NA	NA	NA	NA	NA	NA
104974259	1.26194	0.508349	0.72419	0.701956	0.482707	0.999875	NA	NA	NA	NA	NA	NA	NA	NA	NA
104974269	13.6507	0.209052	0.37106	0.563391	0.573168	0.999875	NA	NA	NA	NA	NA	NA	NA	NA	NA
104974273	13.0146	-0.682385	0.4148	-1.64509	0.0999506	0.999875	NA	NA	NA	NA	NA	NA	NA	NA	NA
104974297	1.87104	-1.72263	0.892158	-1.93085	0.0535012	0.999875	NA	NA	NA	NA	NA	NA	NA	NA	NA
104974328	73.7178	-0.270541	0.260528	-1.03843	0.299068	0.999875	NA	NA	NA	NA	NA	NA	NA	NA	NA
104974330	10.607	-0.211004	0.430899	-0.489684	0.624358	0.999875	NA	NA	NA	NA	NA	NA	NA	NA	NA
104974370	74.476	0.386712	0.282426	1.36925	0.17092	0.999875	NA	NA	NA	NA	NA	NA	NA	NA	NA
104974385	7.39622	0.274015	0.514818	0.532256	0.594549	0.999875	NA	NA	NA	NA	NA	NA	NA	NA	NA
104974401	1.94746	0.693437	0.721624	0.960938	0.336583	0.999875	NA	NA	NA	NA	NA	NA	NA	NA	NA
104974427	1.31196	0.214953	0.951843	0.225828	0.821335	0.999875	NA	NA	NA	NA	NA	NA	NA	NA	NA
104974441	993.578	-0.0293191	0.0947688	-0.309375	0.757037	0.999875	ENSBTAG00000051745	ENSBTAT00000084789	LZIC		leucine zipper and CTNNBIP1 domain containing [Source:NCBI gene;Acc:104974441]	16	43600913	43609437	1
104974443	31.0271	0.0777637	0.273675	0.284146	0.776298	0.999875	NA	NA	NA	NA	NA	NA	NA	NA	NA
104974444	369.044	0.0155613	0.212194	0.0733351	0.941539	0.999875	NA	NA	NA	NA	NA	NA	NA	NA	NA
104974445	2.51104	-0.111963	0.738043	-0.151703	0.879421	0.999875	NA	NA	NA	NA	NA	NA	NA	NA	NA
104974451	8.88378	0.088083	0.375644	0.234485	0.814608	0.999875	NA	NA	NA	NA	NA	NA	NA	NA	NA
104974455	8.93404	0.100413	0.446199	0.22504	0.821948	0.999875	NA	NA	NA	NA	NA	NA	NA	NA	NA
104974460	216.696	0.143559	0.271994	0.527802	0.597637	0.999875	NA	NA	NA	NA	NA	NA	NA	NA	NA
104974474	1.9035	0.293024	0.786349	0.372638	0.709418	0.999875	NA	NA	NA	NA	NA	NA	NA	NA	NA
104974516	20.2474	-0.00149765	0.26877	-0.00557225	0.995554	0.999875	NA	NA	NA	NA	NA	NA	NA	NA	NA
[truncated: 14,085 more rows]

## Sheet: 2) Gene express results 6 hpi
NCBI Gene ID	baseMean	log2 fold change (FC)	log2 FC SE	Test statistic	P value	Padj. value	Ensembl gene ID	Ensembl transcript ID	Gene symbol	RefSeq mRNA ID	Description	Chromosome no.	Start position	End position	Strand
541148	482.369	4.45222	0.630528	7.06109	1.65199e-12	2.26917e-08	ENSBTAG00000009012	ENSBTAT00000011863	PTX3	NM_001076259	pentraxin 3 [Source:VGNC Symbol;Acc:VGNC:33566]	1	110158198	110164262	-1
618267	243.82	1.01429	0.146735	6.91237	4.76628e-12	3.27348e-08	ENSBTAG00000017201	ENSBTAT00000070758	AP4S1	NM_001040603	adaptor related protein complex 4 subunit sigma 1 [Source:VGNC Symbol;Acc:VGNC:25994]	21	41679370	41697665	1
508133	9459.36	1.47189	0.228252	6.44853	1.12938e-10	5.17105e-07	ENSBTAG00000015127	ENSBTAT00000020125	SDC4		syndecan 4 [Source:VGNC Symbol;Acc:VGNC:34381]	13	73670727	73691288	-1
513848	1566.72	0.894476	0.145715	6.13853	8.32873e-10	2.70302e-06	ENSBTAG00000002432	ENSBTAT00000003149	ABHD13	NM_001101089	abhydrolase domain containing 13 [Source:VGNC Symbol;Acc:VGNC:25492]	12	83604977	83618953	1
534407	1109.8	0.857526	0.140302	6.112	9.83918e-10	2.70302e-06	ENSBTAG00000015271	ENSBTAT00000020312	RIPK2	NM_001034610	receptor interacting serine/threonine kinase 2 [Source:VGNC Symbol;Acc:VGNC:33982]	14	73895603	73936735	-1
508869	266.565	2.45536	0.408936	6.00426	1.92203e-09	4.00334e-06	ENSBTAG00000018773	ENSBTAT00000024996	RND1	NM_001046016	Rho family GTPase 1 [Source:VGNC Symbol;Acc:VGNC:34004]	5	30923412	30930391	1
781252	439.567	1.27132	0.212078	5.99458	2.04014e-09	4.00334e-06	ENSBTAG00000015868	ENSBTAT00000021092	LIG4	NM_001191126	DNA ligase 4 [Source:VGNC Symbol;Acc:VGNC:30884]	12	83594754	83602827	-1
508105	6155.72	1.46948	0.248481	5.91383	3.34239e-09	5.73888e-06	ENSBTAG00000000436	ENSBTAT00000069028	TNFAIP3		TNF alpha induced protein 3 [Source:VGNC Symbol;Acc:VGNC:36155]	9	75740934	75756753	1
506458	49.6572	-1.12844	0.196057	-5.75568	8.6294e-09	1.31704e-05	ENSBTAG00000009107	ENSBTAT00000074913	CBX8		chromobox 8 [Source:VGNC Symbol;Acc:VGNC:26821]	19	52742477	52745844	1
530688	42.338	-1.5126	0.265341	-5.70059	1.19394e-08	1.64e-05	ENSBTAG00000021693	ENSBTAT00000028907	RPP25		ribonuclease P and MRP subunit p25 [Source:VGNC Symbol;Acc:VGNC:34121]	21	33753196	33753795	1
282291	10472	0.794109	0.142878	5.55795	2.72962e-08	3.40855e-05	ENSBTAG00000016683	ENSBTAT00000022183	NFKBIA	NM_001045868	NFKB inhibitor alpha [Source:VGNC Symbol;Acc:VGNC:32045]	21	45639133	45643131	-1
534142	358.082	-0.609158	0.11028	-5.52376	3.31822e-08	3.79826e-05	ENSBTAG00000003788	ENSBTAT00000066656	RCC1		regulator of chromosome condensation 1 [Source:VGNC Symbol;Acc:VGNC:33825]	2	124883384	124903231	-1
614688	335.135	0.781365	0.146867	5.32022	1.03641e-07	0.000109508	ENSBTAG00000000225	ENSBTAT00000000276	POLB	NM_001034764	DNA polymerase beta [Source:VGNC Symbol;Acc:VGNC:33112]	27	37192520	37217387	1
518658	13558.7	1.04107	0.199187	5.22659	1.72666e-07	0.00016941	ENSBTAG00000009658	ENSBTAT00000012724	PLEK	NM_001192496	pleckstrin [Source:VGNC Symbol;Acc:VGNC:33001]	11	66786975	66814889	1
506308	38.8821	-1.28504	0.246666	-5.20964	1.89207e-07	0.000173263	ENSBTAG00000030255	ENSBTAT00000016505	PDXP	NM_001035035	pyridoxal phosphatase [Source:VGNC Symbol;Acc:VGNC:32722]	5	109498401	109504537	1
531968	348.354	-0.725059	0.14102	-5.14152	2.72525e-07	0.000233962	ENSBTAG00000017748	ENSBTAT00000023598	RNF44	NM_001192713	ring finger protein 44 [Source:VGNC Symbol;Acc:VGNC:34069]	7	37999787	38005337	-1
493710	632.976	2.38266	0.46663	5.1061	3.28878e-07	0.000251545	ENSBTAG00000007239	ENSBTAT00000080090	TNFAIP6	NM_001007813	TNF alpha induced protein 6 [Source:VGNC Symbol;Acc:VGNC:36156]	2	44747145	44764214	-1
514386	7054.33	1.54248	0.302111	5.10567	3.29631e-07	0.000251545	ENSBTAG00000024918	ENSBTAT00000034719	BIRC3	NM_001035293	baculoviral IAP repeat containing 3 [Source:VGNC Symbol;Acc:VGNC:26500]	15	6392614	6406143	-1
407125	688.762	1.695	0.339855	4.98743	6.11885e-07	0.00044236	ENSBTAG00000010069	ENSBTAT00000013284	EGR1	NM_001045875	early growth response 1 [Source:VGNC Symbol;Acc:VGNC:52766]	7	49825961	49830306	1
510837	1664.32	0.717155	0.144692	4.95644	7.17979e-07	0.000484407	ENSBTAG00000003857	ENSBTAT00000005032	SUSD6		sushi domain containing 6 [Source:VGNC Symbol;Acc:VGNC:35490]	10	81344780	81439922	1
784484	2571.35	0.762674	0.154063	4.95041	7.40575e-07	0.000484407	ENSBTAG00000006322	ENSBTAT00000069720	DENND5A		DENN domain containing 5A [Source:VGNC Symbol;Acc:VGNC:54864]	15	43374690	43468654	1
104975607	103.447	-1.20024	0.243949	-4.92003	8.65327e-07	0.000527682	NA	NA	NA	NA	NA	NA	NA	NA	NA
615287	3943.63	0.536568	0.109209	4.91323	8.95888e-07	0.000527682	ENSBTAG00000033041	ENSBTAT00000010857	YIPF4		Yip1 domain family member 4 [Source:NCBI gene;Acc:615287]	11	14884680	14918172	1
768225	23.526	-1.44539	0.29452	-4.9076	9.21983e-07	0.000527682	ENSBTAG00000012178	ENSBTAT00000077563	NR1D1		nuclear receptor subfamily 1 group D member 1 [Source:VGNC Symbol;Acc:VGNC:32228]	19	40389125	40397513	-1
100847190	69.7902	-0.793774	0.162766	-4.87677	1.07836e-06	0.000592494	NA	NA	NA	NA	NA	NA	NA	NA	NA
100337421	31.4629	3.47894	0.716438	4.85589	1.1985e-06	0.000633176	ENSBTAG00000024643	ENSBTAT00000080622	VEPH1		ventricular zone expressed PH domain containing 1 [Source:VGNC Symbol;Acc:VGNC:36787]	1	110066582	110342096	1
540712	1463.57	0.717325	0.14803	4.84581	1.26095e-06	0.000641496	ENSBTAG00000018848	ENSBTAT00000025095	FBXL3	NM_001102246	F-box and leucine rich repeat protein 3 [Source:VGNC Symbol;Acc:VGNC:52777]	12	52117531	52129926	-1
513458	16.5799	-1.31803	0.27253	-4.83627	1.323e-06	0.000649025	ENSBTAG00000007365	ENSBTAT00000073224	NEIL1		nei like DNA glycosylase 1 [Source:VGNC Symbol;Acc:VGNC:31988]	21	33464548	33471171	-1
538639	3693.33	0.984138	0.204813	4.80506	1.54707e-06	0.000732777	ENSBTAG00000001273	ENSBTAT00000001675	NLRP3	NM_001102219	NLR family pyrin domain containing 3 [Source:VGNC Symbol;Acc:VGNC:32117]	7	40663606	40710647	1
613916	146.746	-0.873411	0.182087	-4.79668	1.6132e-06	0.000738631	ENSBTAG00000013192	ENSBTAT00000017558	CEP19	NM_001099129	centrosomal protein 19 [Source:VGNC Symbol;Acc:VGNC:27198]	1	71223038	71228675	-1
510037	553.558	1.08223	0.226386	4.78045	1.74902e-06	0.000774987	ENSBTAG00000016411	ENSBTAT00000021827	RNF122	NM_001101920	ring finger protein 122 [Source:VGNC Symbol;Acc:VGNC:34015]	27	29247829	29266018	-1
541093	209.301	-1.81444	0.3802	-4.77232	1.82116e-06	0.000781733	ENSBTAG00000015293	ENSBTAT00000020332	NXPH3	NM_001192824	neurexophilin 3 [Source:VGNC Symbol;Acc:VGNC:32382]	19	37037444	37042103	-1
282684	6241.18	0.386918	0.0814785	4.74872	2.04709e-06	0.000845552	ENSBTAG00000005326	ENSBTAT00000007007	CSNK1A1	NM_174711	casein kinase 1 alpha 1 [Source:VGNC Symbol;Acc:VGNC:55205]	7	60859330	60906196	-1
507828	2805.53	0.476322	0.1004	4.74424	2.09295e-06	0.000845552	ENSBTAG00000008527	ENSBTAT00000011240	SRSF6	NM_001035272	serine and arginine rich splicing factor 6 [Source:VGNC Symbol;Acc:VGNC:57028]	13	72096560	72102389	1
497199	5211	0.970673	0.206233	4.70668	2.51788e-06	0.000988161	ENSBTAG00000010998	ENSBTAT00000085853	CFLAR		CASP8 and FADD like apoptosis regulator [Source:VGNC Symbol;Acc:VGNC:27255]	2	89703845	89757452	1
107131195	20155.2	1.26143	0.26981	4.67526	2.93576e-06	0.00112016	ENSBTAG00000008259	ENSBTAT00000010869	ACOD1		aconitate decarboxylase 1 [Source:NCBI gene;Acc:107131195]	12	52068462	52075849	1
511703	330.287	-0.995941	0.213605	-4.66254	3.12337e-06	0.00115953	ENSBTAG00000001919	ENSBTAT00000002495	ZNF652	NM_001193118	zinc finger protein 652 [Source:VGNC Symbol;Acc:VGNC:37322]	19	37239569	37299157	1
282704	1989.93	0.446528	0.0959012	4.65613	3.22215e-06	0.00116472	ENSBTAG00000013699	ENSBTAT00000076798	TBC1D1		TBC1 domain family member 1 [Source:VGNC Symbol;Acc:VGNC:35623]	6	57213813	57429961	1
112447336	158.613	-0.675301	0.146207	-4.61879	3.85985e-06	0.00128334	ENSBTAG00000016937	ENSBTAT00000081172	C7H19orf67		chromosome 7 C19orf67 homolog [Source:VGNC Symbol;Acc:VGNC:54413]	7	11611606	11618492	1
517520	295.946	-0.444237	0.0962666	-4.61466	3.93747e-06	0.00128334	ENSBTAG00000009579	ENSBTAT00000012597	CEP85		centrosomal protein 85 [Source:VGNC Symbol;Acc:VGNC:27216]	2	126841741	126876537	-1
524334	330.025	-0.848928	0.184321	-4.6057	4.11087e-06	0.00128334	ENSBTAG00000017393	ENSBTAT00000076293	L3MBTL3		L3MBTL3, histone methyl-lysine binding protein [Source:VGNC Symbol;Acc:VGNC:50640]	9	68181813	68285685	1
527363	830.567	-1.0173	0.220269	-4.61846	3.86598e-06	0.00128334	ENSBTAG00000037951	ENSBTAT00000057293	KLHL6		kelch like family member 6 [Source:VGNC Symbol;Acc:VGNC:30669]	1	83545202	83598532	1
533700	11823.7	0.471317	0.102093	4.61656	3.90148e-06	0.00128334	ENSBTAG00000018423	ENSBTAT00000068915	DDX5	NM_001191395	DEAD-box helicase 5 [Source:VGNC Symbol;Acc:VGNC:27972]	19	48678120	48691777	-1
539704	352.053	-0.86725	0.188144	-4.60949	4.03658e-06	0.00128334	ENSBTAG00000005028	ENSBTAT00000006619	HIRIP3	NM_001192296	HIRA interacting protein 3 [Source:VGNC Symbol;Acc:VGNC:29862]	25	26267918	26271508	1
617489	21.5896	-1.12021	0.243786	-4.59505	4.32641e-06	0.00132061	ENSBTAG00000014597	ENSBTAT00000043348	ZSWIM9		zinc finger SWIM-type containing 9 [Source:VGNC Symbol;Acc:VGNC:52274]	18	54894408	54916962	1
509423	368.032	0.593258	0.129411	4.58429	4.55527e-06	0.00136024	ENSBTAG00000001098	ENSBTAT00000001453	PLEKHA3	NM_001101913	pleckstrin homology domain containing A3 [Source:VGNC Symbol;Acc:VGNC:33005]	2	18388139	18415849	-1
527187	157.596	-0.597977	0.130671	-4.5762	4.73504e-06	0.00138384	ENSBTAG00000037679	ENSBTAT00000052538	PPP1R3E		protein phosphatase 1 regulatory subunit 3E [Source:VGNC Symbol;Acc:VGNC:33246]	10	21610569	21613167	1
534171	7644.56	0.928911	0.204314	4.54649	5.45467e-06	0.00156094	ENSBTAG00000002623	ENSBTAT00000003394	SAMSN1	NM_001035404	SAM domain, SH3 domain and nuclear localization signals 1 [Source:VGNC Symbol;Acc:VGNC:34279]	1	22617489	22675629	1
281839	6692.77	0.925936	0.204658	4.52431	6.05918e-06	0.00169855	ENSBTAG00000010303	ENSBTAT00000013608	ICAM1	NM_174348	intercellular adhesion molecule 1 [Source:VGNC Symbol;Acc:VGNC:50197]	7	14813729	14824411	1
525072	790.558	0.93977	0.208378	4.50992	6.48508e-06	0.00178158	ENSBTAG00000013298	ENSBTAT00000017685	PLA2G4A	NM_001075864	phospholipase A2 group IVA [Source:VGNC Symbol;Acc:VGNC:32960]	16	67906979	68081283	1
526847	122.661	-0.759715	0.168809	-4.50043	6.78149e-06	0.00182648	ENSBTAG00000006657	ENSBTAT00000006197	ZDHHC8		zinc finger DHHC-type containing 8 [Source:NCBI gene;Acc:526847]	17	73001852	73015951	1
535622	4756.22	0.949887	0.211694	4.48708	7.22074e-06	0.00190739	ENSBTAG00000011600	ENSBTAT00000015413	MAP3K8	NM_001099071	mitogen-activated protein kinase kinase kinase 8 [Source:VGNC Symbol;Acc:VGNC:31202]	13	35293958	35321804	1
613607	237.587	-0.619404	0.138426	-4.47461	7.65492e-06	0.00198392	ENSBTAG00000008289	ENSBTAT00000067042	ZBTB4	NM_001206898	zinc finger and BTB domain containing 4 [Source:VGNC Symbol;Acc:VGNC:37078]	19	27131781	27147274	-1
100300032	235.092	-0.461166	0.103285	-4.46498	8.00749e-06	0.00199983	ENSBTAG00000047876	ENSBTAT00000066026	SH3TC1		SH3 domain and tetratricopeptide repeats 1 [Source:VGNC Symbol;Acc:VGNC:34582]	6	114487980	114552108	1
506727	1177.16	0.930883	0.20831	4.46875	7.86788e-06	0.00199983	ENSBTAG00000013705	ENSBTAT00000035966	NFKBIE	NM_001130746	NFKB inhibitor epsilon [Source:VGNC Symbol;Acc:VGNC:32048]	23	17764635	17771918	-1
540757	17.4635	-1.32574	0.300066	-4.41816	9.95436e-06	0.00244166	ENSBTAG00000033174	ENSBTAT00000047117	TFAP4	NM_001101215	transcription factor AP-4 [Source:VGNC Symbol;Acc:VGNC:35781]	25	3443804	3456644	-1
508055	4311.36	0.392572	0.0891394	4.40402	1.06262e-05	0.00256073	ENSBTAG00000018036	ENSBTAT00000024009	CNOT7	NM_001034312	CCR4-NOT transcription complex subunit 7 [Source:VGNC Symbol;Acc:VGNC:27522]	27	19986516	20001556	1
504797	322.629	-1.10529	0.251272	-4.39877	1.08864e-05	0.00257763	ENSBTAG00000015321	ENSBTAT00000083336	TRERF1		transcriptional regulating factor 1 [Source:VGNC Symbol;Acc:VGNC:36302]	23	15939656	16145761	-1
508658	2262.49	0.755808	0.171966	4.39511	1.10717e-05	0.00257763	ENSBTAG00000006616	ENSBTAT00000008678	PTPN1	NM_001100326	protein tyrosine phosphatase, non-receptor type 1 [Source:VGNC Symbol;Acc:VGNC:33529]	13	78534152	78594854	1
493989	136.153	-0.746465	0.170553	-4.37672	1.20478e-05	0.00268396	ENSBTAG00000009298	ENSBTAT00000012247	XYLT2		xylosyltransferase 2 [Source:VGNC Symbol;Acc:VGNC:55889]	19	36309593	36329783	-1
507491	101.392	-0.984076	0.224936	-4.37492	1.21476e-05	0.00268396	ENSBTAG00000015276	ENSBTAT00000020324	SLC26A11	NM_001014866	solute carrier family 26 member 11 [Source:VGNC Symbol;Acc:VGNC:34776]	19	52406402	52424135	-1
532960	2184.51	0.781608	0.178775	4.37202	1.231e-05	0.00268396	ENSBTAG00000002455	ENSBTAT00000003191	KLHL8		kelch like family member 8 [Source:VGNC Symbol;Acc:VGNC:30670]	6	102066192	102119154	-1
540831	3215.01	0.572721	0.130743	4.38052	1.18399e-05	0.00268396	ENSBTAG00000002356	ENSBTAT00000073219	RBM47	NM_001206034	RNA binding motif protein 47 [Source:VGNC Symbol;Acc:VGNC:33804]	6	59387155	59663515	-1
286870	21345.5	0.380749	0.0871868	4.36705	1.25939e-05	0.00270296	ENSBTAG00000020308	ENSBTAT00000085575	EIF4G2		eukaryotic translation initiation factor 4 gamma 2 [Source:VGNC Symbol;Acc:VGNC:28416]	15	41870512	41881439	1
538835	4139.65	-0.43975	0.100807	-4.36231	1.28698e-05	0.00271968	ENSBTAG00000017875	ENSBTAT00000023764	ARHGAP30	NM_001191499	Rho GTPase activating protein 30 [Source:VGNC Symbol;Acc:VGNC:26088]	3	8420191	8435163	1
282713	7606.51	1.45693	0.335044	4.34848	1.37086e-05	0.00285306	ENSBTAG00000010987	ENSBTAT00000014591	NFKBIZ	NM_174726	NFKB inhibitor zeta [Source:VGNC Symbol;Acc:VGNC:32050]	1	46190242	46201247	1
514246	2998.64	0.777019	0.179126	4.33784	1.43888e-05	0.00294992	ENSBTAG00000012046	ENSBTAT00000015987	JUNB	NM_001075656	JunB proto-oncogene, AP-1 transcription factor subunit [Source:VGNC Symbol;Acc:VGNC:30387]	7	12736091	12737893	-1
504242	974.199	-0.434254	0.100306	-4.32928	1.49598e-05	0.00298622	ENSBTAG00000016254	ENSBTAT00000061581	HDAC5	NM_001038025	histone deacetylase 5 [Source:VGNC Symbol;Acc:VGNC:50612]	19	43912352	43951162	-1
539395	89.7931	-0.700534	0.161836	-4.32868	1.50007e-05	0.00298622	ENSBTAG00000001711	ENSBTAT00000002241	BORCS6	NM_001040565	BLOC-1 related complex subunit 6 [Source:VGNC Symbol;Acc:VGNC:55776]	19	27831617	27833445	-1
538194	89.6666	-0.903442	0.209176	-4.31905	1.56699e-05	0.00307489	ENSBTAG00000018804	ENSBTAT00000068909	CELSR2		cadherin EGF LAG seven-pass G-type receptor 2 [Source:VGNC Symbol;Acc:VGNC:27170]	3	34131464	34157519	-1
504571	67.7414	-0.704673	0.163963	-4.29776	1.72536e-05	0.00333797	ENSBTAG00000030939	ENSBTAT00000079387	ZNF575	NM_001040503	zinc finger protein 575 [Source:NCBI gene;Acc:504571]	18	51736504	51738764	1
539960	720.758	0.867987	0.202664	4.2829	1.84477e-05	0.00342429	ENSBTAG00000011236	ENSBTAT00000014922	STX11		syntaxin 11 [Source:VGNC Symbol;Acc:VGNC:35431]	9	81523929	81574347	1
783538	2370.3	0.791298	0.184653	4.28532	1.82474e-05	0.00342429	ENSBTAG00000051333	ENSBTAT00000076854	ARID5B		AT-rich interaction domain 5B [Source:NCBI gene;Acc:783538]	28	17916578	18109450	1
784035	14.1572	-1.13407	0.264524	-4.28722	1.80925e-05	0.00342429	ENSBTAG00000020119	ENSBTAT00000026797	RNF43	NM_001191194	ring finger protein 43 [Source:VGNC Symbol;Acc:VGNC:34068]	19	9320780	9386860	-1
510361	74.3564	-0.92096	0.21565	-4.27063	1.94924e-05	0.00350319	ENSBTAG00000000713	ENSBTAT00000085405	AGFG2	NM_001206722	ArfGAP with FG repeats 2 [Source:VGNC Symbol;Acc:VGNC:25726]	25	35991389	36012002	-1
540937	420.557	0.502635	0.117668	4.27165	1.94035e-05	0.00350319	ENSBTAG00000020981	ENSBTAT00000027942	38412	NM_001034715	membrane associated ring-CH-type finger 5 [Source:VGNC Symbol;Acc:VGNC:31240]	26	13778743	13829852	1
618368	67.7331	-0.711873	0.166755	-4.26897	1.96379e-05	0.00350319	ENSBTAG00000033334	ENSBTAT00000074595	SPATA2L		spermatogenesis associated 2 like [Source:VGNC Symbol;Acc:VGNC:35182]	18	14575038	14579286	-1
618605	316.788	-1.04485	0.245528	-4.25552	2.08567e-05	0.00367293	ENSBTAG00000008507	ENSBTAT00000068907	SPHK1		sphingosine kinase 1 [Source:VGNC Symbol;Acc:VGNC:35210]	19	55350377	55354150	-1
100140532	27.6421	-1.48802	0.350391	-4.24674	2.16899e-05	0.0037713	ENSBTAG00000046052	ENSBTAT00000064185	ANKRD63		ankyrin repeat domain 63 [Source:VGNC Symbol;Acc:VGNC:25940]	10	35899557	35900705	-1
767865	127.71	-0.880464	0.208452	-4.22381	2.40205e-05	0.00412433	ENSBTAG00000049156	ENSBTAT00000076497	CBX4		chromobox 4 [Source:NCBI gene;Acc:767865]	19	52701295	52707712	1
101903772	145.149	-0.519785	0.124532	-4.17391	2.99413e-05	0.00507745	ENSBTAG00000038845	ENSBTAT00000052816	TYSND1		trypsin domain containing 1 [Source:VGNC Symbol;Acc:VGNC:55998]	28	26372856	26379917	-1
506103	895.008	0.448412	0.107556	4.16909	3.05822e-05	0.00512289	ENSBTAG00000015882	ENSBTAT00000021109	UBE2J2	NM_001038043	ubiquitin conjugating enzyme E2 J2 [Source:VGNC Symbol;Acc:VGNC:36586]	16	51239385	51252236	1
507659	538.324	0.386514	0.0928834	4.16129	3.16462e-05	0.00523725	ENSBTAG00000013563	ENSBTAT00000018032	TSG101	NM_001097995	tumor susceptibility 101 [Source:VGNC Symbol;Acc:VGNC:36414]	29	26197623	26239206	1
613695	301.233	-0.591709	0.142556	-4.15072	3.31425e-05	0.00541959	ENSBTAG00000021398	ENSBTAT00000028523	C9H6orf203	NM_001102267	chromosome 9 C6orf203 homolog [Source:VGNC Symbol;Acc:VGNC:52746]	9	42938244	42947426	-1
511887	832.9	-0.387894	0.0943625	-4.11068	3.945e-05	0.00622856	ENSBTAG00000013636	ENSBTAT00000066491	DGKZ		diacylglycerol kinase zeta [Source:VGNC Symbol;Acc:VGNC:54417]	15	76341430	76374697	1
511901	751.735	-0.587034	0.142701	-4.11374	3.89304e-05	0.00622856	ENSBTAG00000040116	ENSBTAT00000052022	H1FX		H1 histone family, member X [Source:NCBI gene;Acc:511901]	22	59173586	59174230	-1
535394	1428.77	-0.876378	0.213179	-4.111	3.93943e-05	0.00622856	ENSBTAG00000018272	ENSBTAT00000024320	RERE		arginine-glutamic acid dipeptide repeats [Source:VGNC Symbol;Acc:VGNC:33872]	16	44771878	45028328	1
781718	40.7446	-0.614438	0.150077	-4.09416	4.2371e-05	0.00661373	ENSBTAG00000039391	ENSBTAT00000056161	USP27X	NM_001145075	ubiquitin specific peptidase 27 X-linked [Source:VGNC Symbol;Acc:VGNC:56956]	X	87575319	87578253	1
510093	7694.03	0.350846	0.0860055	4.07935	4.51623e-05	0.00697022	ENSBTAG00000035907	ENSBTAT00000050399	DDX3X	NM_001192962	DEAD-box helicase 3 X-linked [Source:VGNC Symbol;Acc:VGNC:56526]	X	102219297	102232936	-1
505256	97.6655	-0.547891	0.134606	-4.07032	4.69495e-05	0.00716553	ENSBTAG00000003961	ENSBTAT00000005164	SNX20	NM_001038033	sorting nexin 20 [Source:VGNC Symbol;Acc:VGNC:35101]	18	19065512	19074769	-1
112442622	11.4957	-1.48403	0.365428	-4.06107	4.88492e-05	0.00721498	NA	NA	NA	NA	NA	NA	NA	NA	NA
281814	23441.1	0.611962	0.150509	4.06594	4.78388e-05	0.00721498	ENSBTAG00000020935	ENSBTAT00000027885	HIF1A	NM_174339	hypoxia inducible factor 1 subunit alpha [Source:VGNC Symbol;Acc:VGNC:29848]	10	73836334	73881299	1
540642	1804.44	0.429243	0.105692	4.06125	4.88098e-05	0.00721498	ENSBTAG00000015376	ENSBTAT00000077871	FBXW11		F-box and WD repeat domain containing 11 [Source:VGNC Symbol;Acc:VGNC:28922]	20	3678207	3809572	-1
281614	6246.94	0.796921	0.196652	4.05243	5.06877e-05	0.00734555	ENSBTAG00000000088	ENSBTAT00000000097	ALCAM	NM_174238	activated leukocyte cell adhesion molecule [Source:VGNC Symbol;Acc:VGNC:25805]	1	49930775	50160291	1
787862	458.485	-0.445554	0.109962	-4.0519	5.08028e-05	0.00734555	ENSBTAG00000032427	ENSBTAT00000045966	FHOD1		formin homology 2 domain containing 1 [Source:VGNC Symbol;Acc:VGNC:29003]	18	34857829	34874225	-1
504966	1458.46	0.505643	0.125138	4.04069	5.32945e-05	0.00762556	ENSBTAG00000010376	ENSBTAT00000013696	TMEM184C	NM_001075180	transmembrane protein 184C [Source:VGNC Symbol;Acc:VGNC:50109]	17	10488576	10517061	-1
112441775	7.71545	-1.64704	0.408924	-4.02773	5.63175e-05	0.00790833	NA	NA	NA	NA	NA	NA	NA	NA	NA
533590	5081.25	0.577175	0.143375	4.02563	5.68219e-05	0.00790833	ENSBTAG00000002048	ENSBTAT00000002653	PTPN11		protein tyrosine phosphatase, non-receptor type 11 [Source:VGNC Symbol;Acc:VGNC:33530]	17	61736442	61802172	-1
539022	76.2833	-0.667201	0.165768	-4.02491	5.6998e-05	0.00790833	ENSBTAG00000048358	ENSBTAT00000071479			zinc finger protein 2 [Source:NCBI gene;Acc:539022]	11	1988985	1998602	1
514524	45.334	-1.04253	0.259612	-4.01573	5.92625e-05	0.0081403	ENSBTAG00000004111	ENSBTAT00000042654	LRRC45	NM_001191278	leucine rich repeat containing 45 [Source:VGNC Symbol;Acc:VGNC:31017]	19	50879326	50887717	-1
614042	3345.88	0.358499	0.0894288	4.00876	6.10373e-05	0.00830108	ENSBTAG00000015363	ENSBTAT00000020417	CDC42SE1	NM_001035112	CDC42 small effector 1 [Source:VGNC Symbol;Acc:VGNC:27077]	3	19726452	19734555	1
539545	112.507	-0.861091	0.215035	-4.00442	6.21709e-05	0.00837235	ENSBTAG00000020067	ENSBTAT00000026738	LLGL2	NM_001099098	LLGL2, scribble cell polarity complex component [Source:VGNC Symbol;Acc:VGNC:30916]	19	55984816	56020314	-1
522566	742.902	0.776655	0.19426	3.99802	6.38735e-05	0.00838035	ENSBTAG00000018334	ENSBTAT00000024395	PLAGL2		PLAG1 like zinc finger 2 [Source:VGNC Symbol;Acc:VGNC:32973]	13	61683029	61694301	-1
531476	424.752	-0.654145	0.163646	-3.99733	6.40607e-05	0.00838035	ENSBTAG00000009451	ENSBTAT00000012436	JDP2	NM_001193245	Jun dimerization protein 2 [Source:VGNC Symbol;Acc:VGNC:30374]	10	86610233	86655611	1
535054	1758.24	0.766238	0.191477	4.00173	6.28819e-05	0.00838035	ENSBTAG00000020865	ENSBTAT00000027798	PELI1	NM_001078004	pellino E3 ubiquitin protein ligase 1 [Source:VGNC Symbol;Acc:VGNC:32740]	11	62517245	62573809	-1
538428	588.956	0.337582	0.0846862	3.98627	6.71189e-05	0.00869759	ENSBTAG00000020154	ENSBTAT00000055730	DEDD		death effector domain containing [Source:VGNC Symbol;Acc:VGNC:27984]	3	8363117	8373311	1
521189	2793.13	0.938059	0.236044	3.97408	7.06512e-05	0.00902726	ENSBTAG00000032914	ENSBTAT00000068742	SLC11A2		solute carrier family 11 member 2 [Source:NCBI gene;Acc:521189]	5	28723262	28753680	1
538445	228.471	0.545262	0.137242	3.97299	7.09773e-05	0.00902726	ENSBTAG00000020160	ENSBTAT00000026851	RNF138	NM_001038174	ring finger protein 138 [Source:VGNC Symbol;Acc:VGNC:34022]	24	25079284	25119123	-1
281854	798.348	0.343816	0.0869158	3.95573	7.63e-05	0.00942775	ENSBTAG00000007599	ENSBTAT00000009995	IKBKB	NM_174353	inhibitor of nuclear factor kappa B kinase subunit beta [Source:NCBI gene;Acc:281854]	27	37127811	37180362	1
533492	145.993	-1.36644	0.345164	-3.95883	7.53188e-05	0.00942775	ENSBTAG00000015939	ENSBTAT00000061522	NECTIN1	NM_001206022	nectin cell adhesion molecule 1 [Source:VGNC Symbol;Acc:VGNC:54888]	15	30211169	30282341	-1
539513	1058.68	0.442146	0.111773	3.95574	7.62967e-05	0.00942775	ENSBTAG00000006654	ENSBTAT00000046172	TANK	NM_001192264	TRAF family member associated NFKB activator [Source:VGNC Symbol;Acc:VGNC:35594]	2	35143374	35239417	-1
540203	2296.34	0.413623	0.10461	3.95395	7.68716e-05	0.00942775	ENSBTAG00000013454	ENSBTAT00000077920	TAB2		TGF-beta activated kinase 1 (MAP3K7) binding protein 2 [Source:VGNC Symbol;Acc:VGNC:53809]	9	86593316	86652158	1
514365	127.989	0.781107	0.197897	3.94704	7.91235e-05	0.00961806	ENSBTAG00000008800	ENSBTAT00000011592	XKR8		XK related 8 [Source:VGNC Symbol;Acc:VGNC:36990]	2	125392642	125400258	-1
540114	431.659	0.369416	0.0936637	3.94407	8.01117e-05	0.00965276	ENSBTAG00000010341	ENSBTAT00000013651	PWWP2A		PWWP domain containing 2A [Source:VGNC Symbol;Acc:VGNC:55301]	7	71658159	71688040	-1
505682	58.5565	-0.880893	0.2236	-3.93959	8.16199e-05	0.00967255	ENSBTAG00000012200	ENSBTAT00000030045	ANKRD13D	NM_001101857	ankyrin repeat domain 13D [Source:VGNC Symbol;Acc:VGNC:54404]	29	45212106	45223268	1
509142	3705.09	0.519676	0.131917	3.9394	8.16844e-05	0.00967255	ENSBTAG00000015731	ENSBTAT00000076849	TXNL1		thioredoxin like 1 [Source:VGNC Symbol;Acc:VGNC:36542]	24	55937973	55981193	-1
407100	57.8232	-0.800895	0.203543	-3.93477	8.3277e-05	0.009694	ENSBTAG00000018342	ENSBTAT00000024404	TJP3	NM_001045874	tight junction protein 3 [Source:VGNC Symbol;Acc:VGNC:35883]	7	20221723	20252247	-1
613918	211.802	-0.559702	0.142221	-3.93543	8.30462e-05	0.009694	ENSBTAG00000011310	ENSBTAT00000045942	FAM155B		family with sequence similarity 155 member B [Source:VGNC Symbol;Acc:VGNC:28736]	X	80931538	80960201	-1
100847165	101.973	-0.495926	0.126126	-3.93199	8.42472e-05	0.00972454	ENSBTAG00000043974	ENSBTAT00000061583			zinc finger protein 768 [Source:NCBI gene;Acc:100847165]	25	26709871	26712376	-1
510465	92.4606	-0.716234	0.182828	-3.91752	8.94654e-05	0.0101562	ENSBTAG00000010379	ENSBTAT00000013704	CRTC1		CREB regulated transcription coactivator 1 [Source:VGNC Symbol;Acc:VGNC:27728]	7	4423279	4516043	-1
511279	23.3893	-1.82568	0.465822	-3.91927	8.88168e-05	0.0101562	ENSBTAG00000000625	ENSBTAT00000077858	SMAD6		SMAD family member 6 [Source:VGNC Symbol;Acc:VGNC:34979]	10	13478777	13621037	1
100849670	1739.74	0.364251	0.0930507	3.91455	9.05743e-05	0.0101978	ENSBTAG00000053374	ENSBTAT00000082564	NUS1	NM_001255968	NUS1, dehydrodolichyl diphosphate synthase subunit [Source:NCBI gene;Acc:100849670]	9	33104770	33131595	-1
101903072	10.3085	-1.64979	0.42182	-3.91111	9.18717e-05	0.0102597	NA	NA	NA	NA	NA	NA	NA	NA	NA
768313	97.6366	-0.90538	0.23204	-3.90182	9.54718e-05	0.0105758	ENSBTAG00000051245	ENSBTAT00000083259	SOX4	NM_001078128	SRY-box 4 [Source:NCBI gene;Acc:768313]	23	36520669	36522538	-1
538571	3136.37	0.741783	0.190503	3.89382	9.86789e-05	0.0108436	ENSBTAG00000004842	ENSBTAT00000006361	RSPRY1	NM_001083734	ring finger and SPRY domain containing 1 [Source:VGNC Symbol;Acc:VGNC:34191]	18	25212511	25249920	1
533510	882.921	-0.981929	0.252516	-3.88859	0.000100829	0.010992	ENSBTAG00000017450	ENSBTAT00000023192	KLHL24	NM_001206196	kelch like family member 24 [Source:VGNC Symbol;Acc:VGNC:30652]	1	83449266	83481681	-1
533141	1679.28	0.437367	0.112757	3.87886	0.000104946	0.0113507	ENSBTAG00000017401	ENSBTAT00000023134	TBK1	NM_001192755	TANK binding kinase 1 [Source:VGNC Symbol;Acc:VGNC:35656]	5	49272465	49315761	-1
533821	103.118	-1.03692	0.268673	-3.85941	0.000113661	0.0119179	ENSBTAG00000000357	ENSBTAT00000000463	PRAG1		PEAK1 related, kinase-activating pseudokinase 1 [Source:NCBI gene;Acc:533821]	27	24422980	24471208	-1
535702	1077.86	1.17066	0.303166	3.86146	0.000112713	0.0119179	ENSBTAG00000002129	ENSBTAT00000002751	KLF5	NM_001083727	Kruppel like factor 5 [Source:VGNC Symbol;Acc:VGNC:30631]	12	47799472	47818754	1
539211	567.751	-0.409026	0.105961	-3.86017	0.00011331	0.0119179	ENSBTAG00000006499	ENSBTAT00000008517	PIP4K2B	NM_001192196	phosphatidylinositol-5-phosphate 4-kinase type 2 beta [Source:VGNC Symbol;Acc:VGNC:32907]	19	39357841	39381273	-1
541123	3060.83	-0.955071	0.24726	-3.86262	0.000112177	0.0119179	ENSBTAG00000007116	ENSBTAT00000009364	ARRDC3	NM_001076257	arrestin domain containing 3 [Source:VGNC Symbol;Acc:VGNC:26173]	7	90839565	90853620	-1
282090	224.946	-0.407644	0.105872	-3.85035	0.00011795	0.0119957	ENSBTAG00000007097	ENSBTAT00000009334	THTPA	NM_174470	thiamine triphosphatase [Source:VGNC Symbol;Acc:VGNC:35852]	10	21388435	21431236	-1
513680	148.789	-0.943458	0.245106	-3.84919	0.000118511	0.0119957	ENSBTAG00000045565	ENSBTAT00000072216	NHSL2		NHS like 2 [Source:VGNC Symbol;Acc:VGNC:32073]	X	78531955	78603765	-1
519958	227.981	-0.37801	0.0980529	-3.85516	0.000115653	0.0119957	ENSBTAG00000019828	ENSBTAT00000068866	TAB1		TGF-beta activated kinase 1 (MAP3K7) binding protein 1 [Source:NCBI gene;Acc:519958]	5	110829261	110855258	1
539475	1054.09	0.473735	0.123149	3.84686	0.000119643	0.0119957	ENSBTAG00000050705	ENSBTAT00000080299			family with sequence similarity 133 member B [Source:NCBI gene;Acc:539475]	4	9909855	9926242	-1
540387	55.4867	-2.19365	0.569853	-3.84951	0.000118356	0.0119957	ENSBTAG00000017508	ENSBTAT00000023275	CYSLTR2	NM_001102240	cysteinyl leukotriene receptor 2 [Source:VGNC Symbol;Acc:VGNC:50271]	12	18429085	18453189	1
614275	484.231	0.755316	0.196267	3.84841	0.000118889	0.0119957	ENSBTAG00000023551	ENSBTAT00000032168	MOB3C	NM_001034755	MOB kinase activator 3C [Source:VGNC Symbol;Acc:VGNC:31546]	3	99514446	99523394	1
509493	360.396	0.895895	0.233214	3.84152	0.000122273	0.0121235	ENSBTAG00000053951	ENSBTAT00000070012	SPX	NM_001075407	spexin hormone [Source:NCBI gene;Acc:509493]	5	88663823	88673433	-1
513078	360.275	-0.290527	0.075679	-3.83894	0.000123565	0.0121235	ENSBTAG00000006068	ENSBTAT00000007973	CC2D1A	NM_001098954	coiled-coil and C2 domain containing 1A [Source:VGNC Symbol;Acc:VGNC:26824]	7	11766152	11784471	-1
522670	825.14	0.597855	0.155679	3.84031	0.000122878	0.0121235	ENSBTAG00000038428	ENSBTAT00000055496	RELB		RELB proto-oncogene, NF-kB subunit [Source:VGNC Symbol;Acc:VGNC:33859]	18	52695747	52724172	1
782774	708.233	1.89643	0.496263	3.82141	0.000132689	0.0129264	NA	NA	NA	NA	NA	NA	NA	NA	NA
514076	1382.7	1.07902	0.283118	3.81121	0.000138288	0.0132834	ENSBTAG00000046158	ENSBTAT00000009800	CFB	NM_001040526	complement factor B [Source:NCBI gene;Acc:514076]	23	27415355	27421377	-1
517825	1738.23	0.348583	0.0914429	3.81203	0.000137832	0.0132834	ENSBTAG00000021633	ENSBTAT00000028828	TDG	NM_001083696	thymine DNA glycosylase [Source:VGNC Symbol;Acc:VGNC:35711]	5	67632504	67653338	1
536469	1543.63	0.605519	0.159282	3.80156	0.000143789	0.0137158	ENSBTAG00000004005	ENSBTAT00000005230	WDR7	NM_001206098	WD repeat domain 7 [Source:VGNC Symbol;Acc:VGNC:36914]	24	56001377	56351749	1
539073	1014.47	0.44199	0.116528	3.79301	0.000148831	0.0140989	ENSBTAG00000013678	ENSBTAT00000018177	OSGIN2		oxidative stress induced growth inhibitor family member 2 [Source:VGNC Symbol;Acc:VGNC:32473]	14	73814998	73843583	-1
511097	208.156	-0.834938	0.220342	-3.78928	0.000151082	0.0142141	ENSBTAG00000002817	ENSBTAT00000035283	SLC46A1	NM_001079585	solute carrier family 46 member 1 [Source:VGNC Symbol;Acc:VGNC:34884]	19	19884289	19891906	-1
507845	8816.21	0.358303	0.0948895	3.77601	0.000159363	0.0144013	ENSBTAG00000003908	ENSBTAT00000044474	MAPRE1	NM_001075334	microtubule associated protein RP/EB family member 1 [Source:VGNC Symbol;Acc:VGNC:31232]	13	62182219	62210102	1
514601	3093.35	0.651446	0.172404	3.77861	0.000157706	0.0144013	ENSBTAG00000005439	ENSBTAT00000007157	FAM102B		family with sequence similarity 102 member B [Source:VGNC Symbol;Acc:VGNC:54425]	3	34726393	34805116	-1
515266	3754.89	1.27364	0.337224	3.77685	0.000158823	0.0144013	ENSBTAG00000008545	ENSBTAT00000011265	ATF3	NM_001046193	activating transcription factor 3 [Source:VGNC Symbol;Acc:VGNC:26241]	16	70924511	70937490	-1
539018	276.85	-0.436361	0.115463	-3.77922	0.000157323	0.0144013	ENSBTAG00000053699	ENSBTAT00000080547			ZFP64 zinc finger protein [Source:NCBI gene;Acc:539018]	13	79807410	79820699	-1
616217	1461.64	0.762068	0.201457	3.78279	0.000155081	0.0144013	ENSBTAG00000022689	ENSBTAT00000030766	RYBP		RING1 and YY1 binding protein [Source:NCBI gene;Acc:616217]	22	29206404	29277551	1
618325	6.70451	-1.78309	0.472135	-3.77665	0.000158952	0.0144013	ENSBTAG00000016567	ENSBTAT00000022040	HBQ1	NM_001080333	hemoglobin, theta 1 [Source:NCBI gene;Acc:618325]	25	222415	223194	1
514286	15.1908	-3.62687	0.961204	-3.77326	0.000161129	0.0144658	ENSBTAG00000021525	ENSBTAT00000028686	RAB42		RAB42, member RAS oncogene family [Source:NCBI gene;Acc:514286]	2	124841943	124843301	-1
504492	86.2202	1.53926	0.408814	3.76518	0.00016643	0.0147371	ENSBTAG00000014554	ENSBTAT00000079075	SNAI1		snail family transcriptional repressor 1 [Source:VGNC Symbol;Acc:VGNC:35047]	13	78036327	78042585	1
504954	255.989	-1.06756	0.283547	-3.76501	0.00016654	0.0147371	ENSBTAG00000013664	ENSBTAT00000018161	FILIP1L		filamin A interacting protein 1 like [Source:VGNC Symbol;Acc:VGNC:29013]	1	44096867	44402309	-1
538995	2522.72	0.696827	0.185141	3.76377	0.00016737	0.0147371	ENSBTAG00000008649	ENSBTAT00000078485	ETV3	NM_001205609	ETS variant 3 [Source:VGNC Symbol;Acc:VGNC:50176]	3	13730370	13744313	1
507488	1506.57	0.288481	0.0768951	3.75162	0.000175694	0.0153715	ENSBTAG00000053598	ENSBTAT00000086555	RAB21	NM_001075317	RAB21, member RAS oncogene family [Source:NCBI gene;Acc:507488]	5	1377716	1410175	1
510889	183.867	-0.408383	0.109094	-3.74341	0.000181542	0.0157827	ENSBTAG00000020446	ENSBTAT00000076575	THOP1		thimet oligopeptidase 1 [Source:VGNC Symbol;Acc:VGNC:35843]	7	20886519	20901121	-1
539804	67.3148	-0.829427	0.221892	-3.73797	0.00018551	0.0160262	ENSBTAG00000020954	ENSBTAT00000027907	TRIM7	NM_001205446	tripartite motif containing 7 [Source:VGNC Symbol;Acc:VGNC:36351]	7	40326943	40341657	-1
615641	1291.39	0.635746	0.170273	3.73369	0.000188695	0.0161994	ENSBTAG00000013981	ENSBTAT00000018578	SPTSSA	NM_001195042	serine palmitoyltransferase small subunit A [Source:VGNC Symbol;Acc:VGNC:35259]	21	44882558	44901774	-1
512898	589.296	0.421604	0.112971	3.73195	0.000190004	0.0162105	ENSBTAG00000017068	ENSBTAT00000022696	DDA1	NM_001015583	DET1 and DDB1 associated 1 [Source:NCBI gene;Acc:512898]	7	5807201	5817259	-1
511899	694.473	1.03699	0.278079	3.7291	0.000192163	0.0162935	ENSBTAG00000001592	ENSBTAT00000069908	INSIG1		insulin induced gene 1 [Source:VGNC Symbol;Acc:VGNC:30217]	4	117125786	117138560	1
101902808	98.3469	-0.57541	0.154446	-3.72565	0.000194813	0.0163692	NA	NA	NA	NA	NA	NA	NA	NA	NA
531907	2382.91	0.382257	0.102624	3.72484	0.000195439	0.0163692	ENSBTAG00000013042	ENSBTAT00000017336	EXOC5	NM_001192711	exocyst complex component 5 [Source:VGNC Symbol;Acc:VGNC:28649]	10	69619265	69671092	-1
282407	930.477	0.751459	0.201916	3.72164	0.000197936	0.0163786	ENSBTAG00000012626	ENSBTAT00000016760	B4GALT5		beta-1,4-galactosyltransferase 5 [Source:VGNC Symbol;Acc:VGNC:26392]	13	77734050	77810241	-1
614487	558.3	-0.60063	0.161366	-3.72215	0.000197531	0.0163786	ENSBTAG00000002328	ENSBTAT00000086208	KDM2B		lysine demethylase 2B [Source:VGNC Symbol;Acc:VGNC:30524]	17	53650953	53768578	1
510161	137.028	-0.580197	0.15599	-3.71944	0.000199666	0.0164228	ENSBTAG00000016527	ENSBTAT00000021979	FAM241B	NM_001098923	family with sequence similarity 241 member B [Source:VGNC Symbol;Acc:VGNC:28807]	28	25944288	25947538	1
281551	833.602	0.85464	0.230459	3.70842	0.000208556	0.0165895	ENSBTAG00000016912	ENSBTAT00000022496	TSFM	NM_174204	Ts translation elongation factor, mitochondrial [Source:VGNC Symbol;Acc:VGNC:36413]	5	55677211	55685370	-1
506974	31.9565	-0.756713	0.204045	-3.70856	0.000208439	0.0165895	ENSBTAG00000018084	ENSBTAT00000024074	CASTOR1	NM_001081514	cytosolic arginine sensor for mTORC1 subunit 1 [Source:VGNC Symbol;Acc:VGNC:26791]	17	69300856	69305373	-1
507530	897.511	0.323191	0.0871874	3.70686	0.000209847	0.0165895	ENSBTAG00000020327	ENSBTAT00000043166	ZNF410	NM_001351946	zinc finger protein 410 [Source:VGNC Symbol;Acc:VGNC:37271]	10	85277621	85320048	1
514221	741.558	0.828548	0.223539	3.7065	0.000210147	0.0165895	ENSBTAG00000004659	ENSBTAT00000006115	COQ10B	NM_001075654	coenzyme Q10B [Source:VGNC Symbol;Acc:VGNC:27610]	2	86007358	86024344	1
523432	531.449	-0.484575	0.130703	-3.70746	0.000209345	0.0165895	ENSBTAG00000008053	ENSBTAT00000050735	WDFY2	NM_001075842	WD repeat and FYVE domain containing 2 [Source:VGNC Symbol;Acc:VGNC:53847]	12	21011836	21198062	1
541077	5089.08	0.388288	0.104658	3.71005	0.000207215	0.0165895	ENSBTAG00000011415	ENSBTAT00000035255	ETF1	NM_001076254	eukaryotic translation termination factor 1 [Source:VGNC Symbol;Acc:VGNC:28617]	7	49858047	49886144	-1
617469	230.625	-0.974455	0.262507	-3.71211	0.000205541	0.0165895	ENSBTAG00000054628	ENSBTAT00000070312	PMEPA1	NM_001078078	prostate transmembrane protein, androgen induced 1 [Source:NCBI gene;Acc:617469]	13	58486589	58542578	1
515122	138.631	-0.512164	0.138303	-3.70321	0.000212885	0.0167097	ENSBTAG00000053854	ENSBTAT00000055077	ABHD14A		abhydrolase domain containing 14A [Source:NCBI gene;Acc:515122]	22	48954795	48957705	-1
539773	167.227	-0.553131	0.149612	-3.6971	0.000218072	0.0170196	ENSBTAG00000019362	ENSBTAT00000071135	NOA1A		nitric oxide associated 1 A [Source:VGNC Symbol;Acc:VGNC:56755]	6	72211454	72361031	-1
512082	78.4078	-2.62781	0.71174	-3.69209	0.000222415	0.0172604	ENSBTAG00000010667	ENSBTAT00000014109	PIK3IP1	NM_001075552	phosphoinositide-3-kinase interacting protein 1 [Source:VGNC Symbol;Acc:VGNC:32893]	17	70094432	70105136	-1
518728	102.782	-1.06096	0.288164	-3.68177	0.000231619	0.0177738	ENSBTAG00000019014	ENSBTAT00000025309	MAGEF1	NM_001102049	MAGE family member F1 [Source:VGNC Symbol;Acc:VGNC:50144]	1	82499645	82501239	1
783681	2648.89	1.08385	0.294374	3.68188	0.000231517	0.0177738	ENSBTAG00000012817	ENSBTAT00000009631	JAG1	NM_001191178	jagged canonical Notch ligand 1 [Source:VGNC Symbol;Acc:VGNC:30361]	13	3939809	3984202	-1
525136	261.25	-0.485354	0.131937	-3.67869	0.000234439	0.0177915	ENSBTAG00000000687	ENSBTAT00000000919	POC1B	NM_001099031	POC1 centriolar protein B [Source:VGNC Symbol;Acc:VGNC:50158]	5	19295432	19400057	-1
767842	343.187	0.715313	0.194441	3.67882	0.000234319	0.0177915	ENSBTAG00000017375	ENSBTAT00000023103	FAM241A	NM_001076961	family with sequence similarity 241 member A [Source:VGNC Symbol;Acc:VGNC:28806]	6	13332381	13375661	-1
535927	6217.06	0.568852	0.154819	3.67431	0.000238492	0.0179302	ENSBTAG00000012022	ENSBTAT00000015943	TBC1D2B		TBC1 domain family member 2B [Source:VGNC Symbol;Acc:VGNC:35640]	21	30372068	30461318	-1
616115	4287.24	0.608032	0.165501	3.6739	0.000238878	0.0179302	ENSBTAG00000020270	ENSBTAT00000027016	NFKB1	NM_001076409	nuclear factor kappa B subunit 1 [Source:VGNC Symbol;Acc:VGNC:32043]	6	22205847	22328613	-1
539845	171.579	-0.454316	0.12383	-3.66887	0.000243624	0.0180887	NA	NA	NA	NA	NA	NA	NA	NA	NA
780850	1443.95	0.260972	0.0711051	3.67024	0.000242327	0.0180887	ENSBTAG00000050055	ENSBTAT00000075149	VTI1A		vesicle transport through interaction with t-SNAREs 1A [Source:NCBI gene;Acc:780850]	26	32977191	33345647	1
507736	1391.72	0.473119	0.129035	3.66659	0.000245806	0.0181329	ENSBTAG00000019110	ENSBTAT00000025441	PNRC1	NM_001034308	proline rich nuclear receptor coactivator 1 [Source:VGNC Symbol;Acc:VGNC:33098]	9	61031143	61035355	-1
789216	4934	1.03327	0.281892	3.6655	0.000246859	0.0181329	ENSBTAG00000031231	ENSBTAT00000044218	IRF1	NM_001191261	interferon regulatory factor 1 [Source:VGNC Symbol;Acc:VGNC:30270]	7	21938614	21946679	1
525655	3652.28	0.520188	0.142318	3.65511	0.000257067	0.0186523	ENSBTAG00000017179	ENSBTAT00000022828	USP12	NM_001098059	ubiquitin specific peptidase 12 [Source:VGNC Symbol;Acc:VGNC:52840]	12	32655066	32715128	1
534105	201.235	-0.589065	0.161203	-3.65418	0.000258003	0.0186523	ENSBTAG00000013224	ENSBTAT00000017596	RMND1	NM_001102164	required for meiotic nuclear division 1 homolog [Source:VGNC Symbol;Acc:VGNC:33995]	9	88449225	88485099	-1
540413	191.655	-0.552732	0.151259	-3.6542	0.000257983	0.0186523	ENSBTAG00000003199	ENSBTAT00000044328	SLC35C1		solute carrier family 35 member C1 [Source:VGNC Symbol;Acc:VGNC:34827]	15	75852557	75860286	1
281677	246.124	-1.38314	0.378722	-3.65213	0.00026007	0.0187032	NA	NA	NA	NA	NA	NA	NA	NA	NA
538772	87.71	-0.700078	0.192487	-3.63702	0.000275809	0.0196139	ENSBTAG00000004358	ENSBTAT00000005704	DARS2	NM_001102222	aspartyl-tRNA synthetase 2, mitochondrial [Source:VGNC Symbol;Acc:VGNC:27882]	16	55204247	55232009	1
539371	68.2237	-0.518548	0.142597	-3.63646	0.000276412	0.0196139	ENSBTAG00000038888	ENSBTAT00000054216	ZBTB9	NM_001191462	zinc finger and BTB domain containing 9 [Source:VGNC Symbol;Acc:VGNC:37093]	23	7626590	7629414	1
540871	77.2243	0.697737	0.191902	3.6359	0.000277017	0.0196139	ENSBTAG00000016904	ENSBTAT00000022483	39873		membrane associated ring-CH-type finger 9 [Source:VGNC Symbol;Acc:VGNC:31243]	5	55705886	55710394	-1
282127	1861.23	0.808354	0.222732	3.62926	0.000284232	0.0197331	ENSBTAG00000008573	ENSBTAT00000066266	ZFP36	NM_174493	ZFP36 ring finger protein [Source:VGNC Symbol;Acc:VGNC:37162]	18	49101057	49104540	1
505848	849.485	-0.623313	0.171714	-3.62994	0.000283485	0.0197331	ENSBTAG00000009272	ENSBTAT00000012216	ELMSAN1		ELM2 and Myb/SANT domain containing 1 [Source:VGNC Symbol;Acc:VGNC:28444]	10	85127443	85158072	-1
506908	189.42	-0.613867	0.169091	-3.63039	0.00028299	0.0197331	ENSBTAG00000011875	ENSBTAT00000080157	CLIP2	NM_001192120	CAP-Gly domain containing linker protein 2 [Source:VGNC Symbol;Acc:VGNC:27445]	25	33057243	33109136	-1
511054	42.0414	-0.776512	0.21397	-3.62907	0.000284447	0.0197331	ENSBTAG00000013485	ENSBTAT00000084138	ZFYVE19		zinc finger FYVE-type containing 19 [Source:VGNC Symbol;Acc:VGNC:37175]	10	36346936	36354616	1
100140276	897.952	0.854562	0.236122	3.61915	0.000295577	0.020199	ENSBTAG00000048062	ENSBTAT00000063022	KDM6B		lysine demethylase 6B [Source:VGNC Symbol;Acc:VGNC:30532]	19	27535830	27545702	1
531974	577.326	-0.484078	0.133849	-3.61659	0.000298515	0.020199	ENSBTAG00000021919	ENSBTAT00000029223	NAV1		neuron navigator 1 [Source:NCBI gene;Acc:531974]	16	80636726	80688965	-1
534734	81.0947	-0.610353	0.168727	-3.6174	0.000297583	0.020199	ENSBTAG00000002524	ENSBTAT00000003273	MRI1	NM_001046387	methylthioribose-1-phosphate isomerase 1 [Source:VGNC Symbol;Acc:VGNC:31604]	7	11879051	11885546	-1
618055	41.1717	-0.774436	0.214078	-3.61755	0.00029741	0.020199	ENSBTAG00000022238	ENSBTAT00000030023	B4GAT1	NM_001034808	beta-1,4-glucuronyltransferase 1 [Source:VGNC Symbol;Acc:VGNC:26395]	29	44397096	44399344	-1
781150	226.047	-0.639255	0.176578	-3.62025	0.000294324	0.020199	ENSBTAG00000015578	ENSBTAT00000020692	SAP30	NM_001191124	Sin3A associated protein 30 [Source:VGNC Symbol;Acc:VGNC:34282]	8	5761207	5766834	1
505683	78.1952	-0.588665	0.163061	-3.61009	0.000306091	0.02041	ENSBTAG00000010772	ENSBTAT00000014258	TPGS1		tubulin polyglutamylase complex subunit 1 [Source:VGNC Symbol;Acc:VGNC:36247]	7	43164988	43168955	1
525071	84.9842	-0.742663	0.205658	-3.61116	0.000304827	0.02041	ENSBTAG00000018116	ENSBTAT00000024112	MTFP1	NM_001075863	mitochondrial fission process 1 [Source:VGNC Symbol;Acc:VGNC:31725]	17	69423142	69439445	1
540480	42.4641	-0.637131	0.176477	-3.61027	0.000305875	0.02041	ENSBTAG00000013983	ENSBTAT00000018587	ZC2HC1C		zinc finger C2HC-type containing 1C [Source:VGNC Symbol;Acc:VGNC:37095]	10	86319206	86327460	1
521975	42.7016	-0.67251	0.186562	-3.60475	0.000312452	0.0207335	ENSBTAG00000017155	ENSBTAT00000022801	TRIM32	NM_001075824	tripartite motif containing 32 [Source:VGNC Symbol;Acc:VGNC:36328]	8	105876120	105887774	1
514933	212.35	1.39889	0.388446	3.60125	0.00031669	0.0208993	ENSBTAG00000012829	ENSBTAT00000017046	EBI3	NM_001100365	Epstein-Barr virus induced 3 [Source:NCBI gene;Acc:514933]	7	19814211	19819636	-1
527939	27.2691	-0.769751	0.213883	-3.59894	0.000319515	0.0208993	ENSBTAG00000050087	ENSBTAT00000078160	UFSP1		UFM1 specific peptidase 1 (inactive) [Source:NCBI gene;Acc:527939]	25	35769617	35770045	1
540152	517.575	0.780374	0.216794	3.59962	0.000318687	0.0208993	ENSBTAG00000053044	ENSBTAT00000068895	CDC42EP4		CDC42 effector protein 4 [Source:NCBI gene;Acc:540152]	19	58037532	58058085	1
540401	116.975	-0.388668	0.108087	-3.59587	0.000323309	0.0210473	NA	NA	NA	NA	NA	NA	NA	NA	NA
538461	103.627	1.89842	0.528718	3.5906	0.000329912	0.0212755	ENSBTAG00000008656	ENSBTAT00000011412	KBTBD6	NM_001205540	kelch repeat and BTB domain containing 6 [Source:VGNC Symbol;Acc:VGNC:53819]	12	11333975	11336092	-1
781665	2025.24	-0.487771	0.135801	-3.5918	0.000328406	0.0212755	ENSBTAG00000046841	ENSBTAT00000063370	IRF2BP2		interferon regulatory factor 2 binding protein 2 [Source:VGNC Symbol;Acc:VGNC:30272]	28	7400062	7403452	-1
281276	1720.97	0.815603	0.227411	3.58647	0.00033518	0.0215142	ENSBTAG00000012314	ENSBTAT00000016342	LDLR	NM_001166530	low density lipoprotein receptor [Source:VGNC Symbol;Acc:VGNC:55214]	7	15545282	15579093	1
535119	263.628	-0.362538	0.101121	-3.58519	0.000336828	0.0215194	ENSBTAG00000001854	ENSBTAT00000002418	CIAPIN1	NM_001015659	cytokine induced apoptosis inhibitor 1 [Source:VGNC Symbol;Acc:VGNC:27357]	18	25430935	25444806	-1
505862	53.1034	-0.607344	0.169494	-3.58328	0.000339312	0.0215777	ENSBTAG00000007107	ENSBTAT00000009350	TMEM143	NM_001037447	transmembrane protein 143 [Source:VGNC Symbol;Acc:VGNC:35975]	18	55044414	55064944	-1
514962	424.659	-0.404003	0.112992	-3.5755	0.000349556	0.0221267	ENSBTAG00000018579	ENSBTAT00000024727	DOK1	NM_001024543	docking protein 1 [Source:VGNC Symbol;Acc:VGNC:28165]	11	10085663	10088615	-1
281572	770.098	1.11592	0.31256	3.57026	0.000356625	0.0221656	ENSBTAG00000005339	ENSBTAT00000065013	VEGFA	NM_001316956	vascular endothelial growth factor A [Source:VGNC Symbol;Acc:VGNC:55927]	23	17281915	17297193	1
522998	723.996	-0.518426	0.145137	-3.57197	0.000354312	0.0221656	ENSBTAG00000003189	ENSBTAT00000004143	CCDC6		coiled-coil domain containing 6 [Source:VGNC Symbol;Acc:VGNC:26904]	28	15463074	15571693	-1
534488	2066	0.486204	0.136166	3.57067	0.000356075	0.0221656	ENSBTAG00000009085	ENSBTAT00000011977	SLC35A5	NM_001076025	solute carrier family 35 member A5 [Source:VGNC Symbol;Acc:VGNC:34822]	1	57343853	57364455	1
534491	411.998	-0.379479	0.106216	-3.5727	0.000353315	0.0221656	ENSBTAG00000003707	ENSBTAT00000043796	GRAP	NM_001102173	GRB2-related adaptor protein [Source:NCBI gene;Acc:534491]	19	34193450	34214693	1
101906679	29.6803	-1.17473	0.329233	-3.5681	0.000359585	0.0221873	NA	NA	NA	NA	NA	NA	NA	NA	NA
512207	1342.95	0.474559	0.133017	3.56764	0.000360204	0.0221873	ENSBTAG00000010982	ENSBTAT00000043235	UBE2B	NM_001037459	ubiquitin conjugating enzyme E2 B [Source:VGNC Symbol;Acc:VGNC:36577]	7	45944974	45957591	1
281402	1571.23	1.11264	0.31213	3.56467	0.000364308	0.0222422	ENSBTAG00000000396	ENSBTAT00000000511	PIM1	NM_174144	Pim-1 proto-oncogene, serine/threonine kinase [Source:VGNC Symbol;Acc:VGNC:32899]	23	11066555	11071948	1
512477	108.514	-0.482898	0.135468	-3.56466	0.000364334	0.0222422	ENSBTAG00000031806	ENSBTAT00000028273	ZNF48	NM_001101958	zinc finger protein 48 [Source:VGNC Symbol;Acc:VGNC:37283]	25	26575277	26579631	1
506005	1633.07	0.602897	0.169355	3.55996	0.000370909	0.0224726	ENSBTAG00000001283	ENSBTAT00000001692	RIC1		RIC1 homolog, RAB6A GEF complex partner 1 [Source:VGNC Symbol;Acc:VGNC:33959]	8	38949554	39091202	-1
514167	1321.46	0.351874	0.0988514	3.55963	0.00037138	0.0224726	ENSBTAG00000012321	ENSBTAT00000016349	ZFAND6		zinc finger AN1-type containing 6 [Source:NCBI gene;Acc:514167]	21	26043872	26098833	1
615803	1590.19	0.413047	0.116303	3.55148	0.000383074	0.0229778	ENSBTAG00000007734	ENSBTAT00000010168	MEMO1	NM_001076395	mediator of cell motility 1 [Source:VGNC Symbol;Acc:VGNC:31384]	11	14545698	14655844	-1
784685	657.007	-0.47818	0.134623	-3.552	0.000382313	0.0229778	ENSBTAG00000032331	ENSBTAT00000045866	SLC48A1	NM_001191205	solute carrier family 48 member 1 [Source:VGNC Symbol;Acc:VGNC:34889]	5	32498984	32507826	-1
282711	153.031	1.48818	0.419812	3.54488	0.000392794	0.023149	ENSBTAG00000003711	ENSBTAT00000004836	EPAS1	NM_174725	endothelial PAS domain protein 1 [Source:VGNC Symbol;Acc:VGNC:28518]	11	28734999	28828070	1
516375	1423.22	0.396855	0.11202	3.54271	0.000396041	0.023149	ENSBTAG00000021845	ENSBTAT00000029119	STRN3	NM_001098042	striatin 3 [Source:VGNC Symbol;Acc:VGNC:35425]	21	41543030	41650684	-1
529336	1735.06	0.467428	0.13194	3.54273	0.000396004	0.023149	ENSBTAG00000014551	ENSBTAT00000019342	TNFAIP8	NM_001083711	TNF alpha induced protein 8 [Source:VGNC Symbol;Acc:VGNC:36157]	7	34474474	34609385	-1
538990	12.4568	-1.95007	0.549917	-3.54612	0.000390943	0.023149	ENSBTAG00000015936	ENSBTAT00000021192	BRINP1	NM_001015669	BMP/retinoic acid inducible neural specific 1 [Source:VGNC Symbol;Acc:VGNC:26567]	8	108636487	108834428	-1
614134	1771.14	0.828161	0.233613	3.54501	0.000392603	0.023149	ENSBTAG00000026754	ENSBTAT00000087037	RNF41	NM_001046525	ring finger protein 41 [Source:VGNC Symbol;Acc:VGNC:34067]	5	57103613	57130431	1
614717	10.5226	-1.15624	0.326097	-3.54568	0.000391604	0.023149	ENSBTAG00000049665	ENSBTAT00000085214	B3GNT9	NM_001076342	UDP-GlcNAc:betaGal beta-1,3-N-acetylglucosaminyltransferase 9 [Source:NCBI gene;Acc:614717]	18	34787723	34790672	-1
280943	3523.2	1.79946	0.508618	3.53794	0.000403255	0.0234708	ENSBTAG00000025471	ENSBTAT00000035815	TNF	NM_173966	tumor necrosis factor [Source:VGNC Symbol;Acc:VGNC:36153]	23	27716168	27719047	-1
767822	259.135	-0.527704	0.149267	-3.53531	0.000407303	0.0236064	ENSBTAG00000032137	ENSBTAT00000007351	PNPLA6	NM_001076547	patatin like phospholipase domain containing 6 [Source:VGNC Symbol;Acc:VGNC:33093]	7	16399795	16424614	1
107132793	141.047	-0.572051	0.161874	-3.53394	0.000409416	0.0236291	NA	NA	NA	NA	NA	NA	NA	NA	NA
507598	15.7815	-1.93997	0.54919	-3.53242	0.000411768	0.0236654	ENSBTAG00000004541	ENSBTAT00000005968	LPAR5	NM_001034304	lysophosphatidic acid receptor 5 [Source:VGNC Symbol;Acc:VGNC:30959]	5	103796256	103806242	1
537739	411.284	0.727052	0.206039	3.52872	0.000417581	0.0238995	ENSBTAG00000009340	ENSBTAT00000052665	KATNAL1	NM_001192918	katanin catalytic subunit A1 like 1 [Source:VGNC Symbol;Acc:VGNC:30406]	12	30478919	30533274	1
101908339	21.5339	-1.01476	0.287815	-3.52574	0.000422301	0.0240694	NA	NA	NA	NA	NA	NA	NA	NA	NA
112446759	202.154	-0.431969	0.122581	-3.52394	0.000425176	0.0241331	NA	NA	NA	NA	NA	NA	NA	NA	NA
112447324	95.3248	-0.927311	0.263381	-3.52079	0.000430257	0.0242337	NA	NA	NA	NA	NA	NA	NA	NA	NA
527039	152.405	-0.501783	0.142525	-3.52066	0.000430476	0.0242337	ENSBTAG00000007364	ENSBTAT00000080027	PMS2	NM_001205938	PMS1 homolog 2, mismatch repair system component [Source:NCBI gene;Acc:527039]	25	38006823	38030446	-1
282290	2621.42	0.379193	0.107838	3.51631	0.000437594	0.0244341	ENSBTAG00000004871	ENSBTAT00000006405	NDUFV2	NM_174565	NADH:ubiquinone oxidoreductase core subunit V2 [Source:VGNC Symbol;Acc:VGNC:31975]	24	41415091	41433991	1
540789	5680.87	0.869739	0.247321	3.51664	0.000437049	0.0244341	ENSBTAG00000016656	ENSBTAT00000022152	PARP14	NM_001206538	poly(ADP-ribose) polymerase family member 14 [Source:NCBI gene;Acc:540789]	1	67012287	67058498	1
107131703	159.285	-0.559346	0.159182	-3.51389	0.0004416	0.0244398	NA	NA	NA	NA	NA	NA	NA	NA	NA
504507	1797.4	0.953523	0.271425	3.51303	0.000443034	0.0244398	ENSBTAG00000011563	ENSBTAT00000015363	TNFSF13B		TNF superfamily member 13b [Source:NCBI gene;Acc:504507]	12	83641466	83672595	1
534669	1649.02	-0.478735	0.136249	-3.51369	0.000441929	0.0244398	ENSBTAG00000009780	ENSBTAT00000066354	GTF2I		general transcription factor IIi [Source:VGNC Symbol;Acc:VGNC:29699]	25	32782209	32863447	-1
101906118	121.262	-0.448682	0.127953	-3.5066	0.000453867	0.0244483	NA	NA	NA	NA	NA	NA	NA	NA	NA
281044	648.152	2.00684	0.572191	3.50728	0.000452705	0.0244483	ENSBTAG00000014113	ENSBTAT00000018757	CCL8	NM_174007	chemokine (C-C motif) ligand 8 [Source:NCBI gene;Acc:281044]	19	15807710	15809743	-1
505940	2931.91	0.442997	0.12621	3.51001	0.000448085	0.0244483	ENSBTAG00000000113	ENSBTAT00000074754	ARHGEF2		Rho/Rac guanine nucleotide exchange factor 2 [Source:VGNC Symbol;Acc:VGNC:26111]	3	14781460	14813371	1
527762	303.21	-0.806545	0.229943	-3.50759	0.000452181	0.0244483	ENSBTAG00000011873	ENSBTAT00000015760	KCNE3		potassium voltage-gated channel subfamily E regulatory subunit 3 [Source:VGNC Symbol;Acc:VGNC:30438]	15	53809296	53809595	-1
538143	9.48842	-1.19255	0.340014	-3.50735	0.00045259	0.0244483	ENSBTAG00000053721	ENSBTAT00000083826	RHOV	NM_001076099	ras homolog family member V [Source:NCBI gene;Acc:538143]	10	36410171	36412885	-1
538485	243.393	-1.19129	0.339508	-3.50886	0.000450024	0.0244483	ENSBTAG00000003986	ENSBTAT00000005204	CXXC5	NM_001038176	CXXC finger protein 5 [Source:VGNC Symbol;Acc:VGNC:27860]	7	50878379	50886363	1
112449536	24.0711	-1.22749	0.350369	-3.5034	0.000459354	0.0246472	NA	NA	NA	NA	NA	NA	NA	NA	NA
534394	1291.32	0.366961	0.104923	3.49742	0.000469777	0.0251084	ENSBTAG00000002242	ENSBTAT00000002896	FAM192A	NM_001014944	family with sequence similarity 192 member A [Source:VGNC Symbol;Acc:VGNC:28772]	18	25171517	25212248	-1
100124428	1125.8	0.343788	0.0984342	3.49257	0.000478403	0.0251776	ENSBTAG00000009732	ENSBTAT00000012833	NCBP1		nuclear cap binding protein subunit 1 [Source:VGNC Symbol;Acc:VGNC:31907]	8	62840870	62878151	1
100335299	1142.08	0.639834	0.183162	3.49327	0.000477151	0.0251776	ENSBTAG00000017691	ENSBTAT00000023528	KIAA0040		KIAA0040 ortholog [Source:NCBI gene;Acc:100335299]	16	56399984	56400286	-1
530610	2202.72	0.462509	0.132358	3.49439	0.000475155	0.0251776	ENSBTAG00000005227	ENSBTAT00000080686	ATF6		activating transcription factor 6 [Source:VGNC Symbol;Acc:VGNC:26244]	3	7599092	7846132	-1
531942	766.18	0.883106	0.252674	3.49503	0.000474001	0.0251776	ENSBTAG00000009493	ENSBTAT00000012490	BCL3	NM_001205993	BCL3, transcription coactivator [Source:NCBI gene;Acc:531942]	18	52519991	52529588	1
511058	873.507	0.244306	0.0700235	3.48892	0.000484982	0.0252338	ENSBTAG00000008033	ENSBTAT00000010568	PPP6C	NM_001130750	protein phosphatase 6 catalytic subunit [Source:VGNC Symbol;Acc:VGNC:33273]	11	96044191	96085238	-1
516993	266.517	-0.601339	0.17229	-3.49028	0.000482519	0.0252338	ENSBTAG00000007149	ENSBTAT00000009407	NYNRIN	NM_001192459	NYN domain and retroviral integrase containing [Source:VGNC Symbol;Acc:VGNC:32387]	10	20755325	20776134	-1
785016	324.919	-0.733305	0.210128	-3.4898	0.000483384	0.0252338	ENSBTAG00000021912	ENSBTAT00000029212	DUSP7	NM_001101294	dual specificity phosphatase 7 [Source:VGNC Symbol;Acc:VGNC:28263]	22	48825120	48832342	1
533103	249.142	-0.469677	0.134699	-3.48686	0.000488731	0.0253329	ENSBTAG00000009872	ENSBTAT00000013019	SPHK2		sphingosine kinase 2 [Source:VGNC Symbol;Acc:VGNC:35211]	18	55265305	55272144	1
523889	6167.27	1.02192	0.293291	3.48434	0.000493348	0.0254761	ENSBTAG00000013204	ENSBTAT00000069477	ATP13A3		ATPase 13A3 [Source:VGNC Symbol;Acc:VGNC:26279]	1	73048103	73125832	1
282018	5041.32	0.351566	0.100994	3.48107	0.000499411	0.025598	ENSBTAG00000045828	ENSBTAT00000071097	PTBP1	NM_001302784	polypyrimidine tract binding protein 1 [Source:VGNC Symbol;Acc:VGNC:52809]	7	43367474	43378190	1
619100	435.319	0.433307	0.124476	3.48106	0.000499437	0.025598	ENSBTAG00000027326	ENSBTAT00000039179	TP53RK	NM_001099180	TP53 regulating kinase [Source:VGNC Symbol;Acc:VGNC:36238]	13	75358504	75363411	-1
513951	57.2548	-0.553992	0.159203	-3.47978	0.000501817	0.0256244	ENSBTAG00000002226	ENSBTAT00000067710	FBXO31		F-box protein 31 [Source:VGNC Symbol;Acc:VGNC:28904]	18	12929727	12964773	-1
532862	1781.59	0.247637	0.0712578	3.47523	0.000510411	0.0259667	ENSBTAG00000010945	ENSBTAT00000048781	SEC24B		SEC24 homolog B, COPII coat complex component [Source:VGNC Symbol;Acc:VGNC:34414]	6	15825962	15906195	-1
281032	11289.5	0.586649	0.169055	3.47017	0.00052013	0.0263635	ENSBTAG00000020330	ENSBTAT00000027091	BTG1		BTG anti-proliferation factor 1 [Source:VGNC Symbol;Acc:VGNC:26597]	5	22012139	22016602	-1
506194	1094.17	0.43891	0.126559	3.46804	0.000524265	0.0264754	ENSBTAG00000011044	ENSBTAT00000054961	TACC3	NM_001100305	transforming acidic coiled-coil containing protein 3 [Source:VGNC Symbol;Acc:VGNC:53778]	6	116825809	116835029	-1
101902048	900.902	0.740582	0.214169	3.45793	0.000544334	0.0270905	NA	NA	NA	NA	NA	NA	NA	NA	NA
534150	3957.77	0.56391	0.163048	3.45856	0.000543075	0.0270905	ENSBTAG00000016401	ENSBTAT00000021808	OPTN	NM_001034602	optineurin [Source:VGNC Symbol;Acc:VGNC:32442]	13	27800706	27840043	1
538774	882.901	0.35984	0.104032	3.45893	0.000542319	0.0270905	ENSBTAG00000018752	ENSBTAT00000077887	SUZ12	NM_001205587	SUZ12, polycomb repressive complex 2 subunit [Source:VGNC Symbol;Acc:VGNC:35493]	19	18156522	18196012	-1
768245	24.5474	-0.711999	0.20574	-3.46067	0.000538839	0.0270905	ENSBTAG00000050974	ENSBTAT00000074650	PLPP7	NM_001078118	phospholipid phosphatase 7 (inactive) [Source:NCBI gene;Acc:768245]	11	101477364	101504765	1
512680	945.831	0.256608	0.0743572	3.45101	0.000558494	0.0276948	ENSBTAG00000011645	ENSBTAT00000015465	U2AF1	NM_001080268	U2 small nuclear RNA auxiliary factor 1 [Source:NCBI gene;Acc:512680]	1	143261977	143274941	-1
540539	16.5003	-1.0308	0.298907	-3.44857	0.000563554	0.0278453	ENSBTAG00000035844	ENSBTAT00000073394	HRASLS	NM_001076225	HRAS like suppressor [Source:VGNC Symbol;Acc:VGNC:53580]	1	74163666	74183456	-1
513985	1012.59	0.501092	0.145506	3.4438	0.000573598	0.0282399	ENSBTAG00000010355	ENSBTAT00000013675	VPS37A	NM_001046161	VPS37A, ESCRT-I subunit [Source:VGNC Symbol;Acc:VGNC:36820]	27	19952764	19986425	-1
508380	18.6135	-1.21417	0.352713	-3.44238	0.000576628	0.0282877	ENSBTAG00000008278	ENSBTAT00000010891	TMEM187	NM_001075355	transmembrane protein 187 [Source:VGNC Symbol;Acc:VGNC:36014]	X	37184098	37188612	1
100134966	491.672	-0.332319	0.0965826	-3.44077	0.000580064	0.028355	ENSBTAG00000005533	ENSBTAT00000007277	PPP2R5D	NM_001206358	protein phosphatase 2 regulatory subunit B'delta [Source:VGNC Symbol;Acc:VGNC:33263]	23	16629759	16653065	1
101904714	428.499	1.15494	0.335781	3.43956	0.000582659	0.0283809	NA	NA	NA	NA	NA	NA	NA	NA	NA
518795	297.729	1.09016	0.317851	3.42979	0.000604056	0.0290248	ENSBTAG00000004386	ENSBTAT00000005753	SOCS1		suppressor of cytokine signaling 1 [Source:VGNC Symbol;Acc:VGNC:35119]	25	9913007	9913678	-1
524529	572.8	-0.333641	0.0972322	-3.43138	0.000600512	0.0290248	ENSBTAG00000016845	ENSBTAT00000081514	GALNT7		polypeptide N-acetylgalactosaminyltransferase 7 [Source:VGNC Symbol;Acc:VGNC:29235]	8	5591834	5726979	1
540815	2712.99	0.252343	0.0735738	3.42979	0.000604044	0.0290248	ENSBTAG00000005136	ENSBTAT00000078326	ABI1		abl interactor 1 [Source:VGNC Symbol;Acc:VGNC:25505]	13	17828449	17914912	1
783379	2304.87	0.438518	0.12786	3.42966	0.000604332	0.0290248	ENSBTAG00000033735	ENSBTAT00000047810	WASHC4		WASH complex subunit 4 [Source:VGNC Symbol;Acc:VGNC:36868]	5	68640524	68696996	1
505637	267.351	-0.533731	0.155757	-3.42668	0.000611003	0.029243	ENSBTAG00000007016	ENSBTAT00000037188	CNPY4	NM_001034253	canopy FGF signaling regulator 4 [Source:VGNC Symbol;Acc:VGNC:27528]	25	36333374	36337700	-1
515181	1574.77	0.227609	0.0664653	3.42448	0.000615988	0.0293792	ENSBTAG00000004131	ENSBTAT00000005408	RAP2C	NM_001075700	RAP2C, member of RAS oncogene family [Source:VGNC Symbol;Acc:VGNC:33721]	X	16074475	16089487	-1
100299006	26.0202	-1.13349	0.331306	-3.42129	0.000623249	0.0294489	ENSBTAG00000046098	ENSBTAT00000064764	ACSM4		acyl-CoA synthetase medium chain family member 4 [Source:VGNC Symbol;Acc:VGNC:25568]	25	18426076	18448495	1
112442645	5.18413	-1.84228	0.538361	-3.42201	0.0006216	0.0294489	NA	NA	NA	NA	NA	NA	NA	NA	NA
112447428	40.4899	-1.62537	0.475244	-3.42008	0.000626025	0.0294489	ENSBTAG00000030517	ENSBTAT00000043061	SMIM33		small integral membrane protein 33 [Source:VGNC Symbol;Acc:VGNC:57361]	7	50730802	50732591	1
504820	1679.39	0.746083	0.218102	3.4208	0.000624378	0.0294489	ENSBTAG00000002690	ENSBTAT00000003484	BLZF1	NM_001045899	basic leucine zipper nuclear factor 1 [Source:VGNC Symbol;Acc:VGNC:26512]	16	37030114	37052446	1
101908474	64.8162	-0.457352	0.134003	-3.41298	0.000642556	0.0301234	ENSBTAG00000050453	ENSBTAT00000075545			zinc finger protein 835 [Source:NCBI gene;Acc:101908474]	18	63907938	63913508	-1
100299814	19.3491	1.76136	0.516718	3.40875	0.000652611	0.030476	ENSBTAG00000053318	ENSBTAT00000067440			C-type lectin domain containing 17A [Source:NCBI gene;Acc:100299814]	7	11205501	11216132	-1
516021	51.735	-0.661587	0.194143	-3.40773	0.000655066	0.030476	ENSBTAG00000006832	ENSBTAT00000032961	SLC5A6	NM_001046219	solute carrier family 5 member 6 [Source:VGNC Symbol;Acc:VGNC:34909]	11	72420089	72430694	1
533578	148.671	-0.485174	0.142404	-3.40703	0.000656735	0.030476	ENSBTAG00000016559	ENSBTAT00000078129	NUDT22		nudix hydrolase 22 [Source:VGNC Symbol;Acc:VGNC:32337]	29	42531635	42534804	1
504364	213.647	-0.480085	0.141039	-3.40391	0.000664287	0.0306365	ENSBTAG00000004851	ENSBTAT00000006377	NCKAP5L	NM_001205539	NCK associated protein 5 like [Source:VGNC Symbol;Acc:VGNC:31917]	5	30062441	30093874	1
506628	20.7068	-1.07863	0.316978	-3.40284	0.000666883	0.0306365	ENSBTAG00000038306	ENSBTAT00000061326	CBX2	NM_001205593	chromobox 2 [Source:VGNC Symbol;Acc:VGNC:26817]	19	52751728	52760319	-1
520094	2743.45	0.283375	0.0832642	3.40333	0.000665707	0.0306365	ENSBTAG00000005969	ENSBTAT00000007832	EIF2S2		eukaryotic translation initiation factor 2 subunit beta [Source:VGNC Symbol;Acc:VGNC:28391]	13	63461769	63490553	-1
280795	511.766	-1.90894	0.561237	-3.4013	0.000670658	0.0307072	ENSBTAG00000004322	ENSBTAT00000005660	FOS	NM_182786	Fos proto-oncogene, AP-1 transcription factor subunit [Source:VGNC Symbol;Acc:VGNC:29073]	10	86488645	86492108	1
768307	1273.55	1.06406	0.313066	3.39883	0.000676752	0.0308833	ENSBTAG00000013451	ENSBTAT00000017893	RHOH	NM_001078124	ras homolog family member H [Source:VGNC Symbol;Acc:VGNC:33950]	6	59202154	59250253	1
101905675	17.5301	-0.909578	0.268083	-3.3929	0.000691565	0.0312478	NA	NA	NA	NA	NA	NA	NA	NA	NA
540944	1145.38	0.627779	0.184989	3.3936	0.0006898	0.0312478	ENSBTAG00000003012	ENSBTAT00000043659	TRAF1	NM_001192801	TNF receptor associated factor 1 [Source:VGNC Symbol;Acc:VGNC:36270]	8	110293213	110317276	-1
541459	18.7423	-2.01684	0.594281	-3.39375	0.000689424	0.0312478	ENSBTAG00000005424	ENSBTAT00000007132	KCNC1	NM_001113281	potassium voltage-gated channel subfamily C member 1 [Source:VGNC Symbol;Acc:VGNC:30432]	15	34734865	34779954	-1
782988	151.804	-0.824607	0.243215	-3.39044	0.000697798	0.0314261	ENSBTAG00000010144	ENSBTAT00000013386	MTERF2	NM_001191174	mitochondrial transcription termination factor 2 [Source:VGNC Symbol;Acc:VGNC:31720]	5	70252258	70257832	-1
530874	108.884	-0.698485	0.206213	-3.3872	0.000706095	0.031612	ENSBTAG00000008584	ENSBTAT00000011319	CLN8		CLN8, transmembrane ER and ERGIC protein [Source:NCBI gene;Acc:530874]	27	1195589	1252035	1
613423	1420.97	0.498545	0.147192	3.38703	0.000706529	0.031612	ENSBTAG00000048843	ENSBTAT00000083257	UBE2W	NM_001099122	ubiquitin conjugating enzyme E2 W [Source:NCBI gene;Acc:613423]	14	37100594	37166729	-1
513622	1115.56	-0.3702	0.109444	-3.38254	0.000718176	0.0320288	ENSBTAG00000014729	ENSBTAT00000019602	MRPL51	NM_001101088	mitochondrial ribosomal protein L51 [Source:VGNC Symbol;Acc:VGNC:31646]	5	103902391	103906162	1
505455	3566.69	1.47429	0.436143	3.3803	0.000724077	0.0321554	ENSBTAG00000011358	ENSBTAT00000015092	IER3	NM_001075202	immediate early response 3 [Source:VGNC Symbol;Acc:VGNC:30039]	23	28284912	28286183	1
616997	200.976	-0.564389	0.166995	-3.37968	0.000725697	0.0321554	ENSBTAG00000008674	ENSBTAT00000011436	FAM136A	NM_001046588	family with sequence similarity 136 member A [Source:NCBI gene;Acc:616997]	11	14150135	14154627	1
508104	67.0641	-0.64429	0.190878	-3.3754	0.000737089	0.0324508	ENSBTAG00000009127	ENSBTAT00000012028	TSPYL4	NM_001101064	TSPY like 4 [Source:VGNC Symbol;Acc:VGNC:36446]	9	34447805	34451897	1
615280	21.4044	-0.982124	0.290924	-3.37588	0.000735802	0.0324508	ENSBTAG00000013442	ENSBTAT00000017882	GPR62	NM_001101238	G protein-coupled receptor 62 [Source:VGNC Symbol;Acc:VGNC:29594]	22	48976816	48978925	-1
533922	617.783	0.36117	0.107095	3.37241	0.000745129	0.0325958	ENSBTAG00000012998	ENSBTAT00000017282	NAA30	NM_001206037	N(alpha)-acetyltransferase 30, NatC catalytic subunit [Source:VGNC Symbol;Acc:VGNC:54627]	10	69768687	69789526	1
538094	6901.01	0.418638	0.124105	3.37327	0.000742802	0.0325958	ENSBTAG00000005865	ENSBTAT00000007709	MAPK6		mitogen-activated protein kinase 6 [Source:VGNC Symbol;Acc:VGNC:31221]	10	58334675	58366916	-1
282081	3905.54	1.08891	0.323225	3.36889	0.000754714	0.0326528	ENSBTAG00000008441	ENSBTAT00000011106	SOCS3	NM_174466	suppressor of cytokine signaling 3 [Source:VGNC Symbol;Acc:VGNC:35121]	19	53840159	53840858	1
540336	71.0891	-1.85222	0.549873	-3.36844	0.000755939	0.0326528	ENSBTAG00000046803	ENSBTAT00000065839	GAS1		growth arrest specific 1 [Source:VGNC Symbol;Acc:VGNC:29256]	8	80131404	80132573	-1
614734	111.229	-0.459016	0.136223	-3.3696	0.000752766	0.0326528	NA	NA	NA	NA	NA	NA	NA	NA	NA
780786	207.361	0.324724	0.0963529	3.37016	0.000751251	0.0326528	ENSBTAG00000004106	ENSBTAT00000005368	PRKRIP1	NM_001079641	PRKR interacting protein 1 [Source:VGNC Symbol;Acc:VGNC:49564]	25	34632687	34659008	-1
100125307	319.989	0.677915	0.201443	3.3653	0.000764607	0.0327492	ENSBTAG00000016910	ENSBTAT00000080725	EEF1AKMT3		EEF1A lysine methyltransferase 3 [Source:VGNC Symbol;Acc:VGNC:50099]	5	55685470	55699636	-1
281991	63.1687	-0.58239	0.173035	-3.36574	0.000763377	0.0327492	ENSBTAG00000012241	ENSBTAT00000082243	POLD2		DNA polymerase delta 2, accessory subunit [Source:VGNC Symbol;Acc:VGNC:33114]	4	77190290	77200482	1
784292	150.449	-0.391574	0.116365	-3.36504	0.000765325	0.0327492	ENSBTAG00000020282	ENSBTAT00000027028	DCTD	NM_001101292	dCMP deaminase [Source:VGNC Symbol;Acc:VGNC:27927]	27	13880033	13916711	-1
513510	1638.82	0.522207	0.155332	3.36188	0.000774128	0.0330231	ENSBTAG00000005160	ENSBTAT00000006803	GTF2H1	NM_001046150	general transcription factor IIH subunit 1 [Source:VGNC Symbol;Acc:VGNC:29695]	29	26326212	26355709	-1
511862	59.6634	-0.611026	0.181858	-3.35991	0.00077969	0.0331574	ENSBTAG00000008562	ENSBTAT00000011287	POGLUT1	NM_001014903	protein O-glucosyltransferase 1 [Source:VGNC Symbol;Acc:VGNC:33108]	1	64246626	64269696	1
100848357	178.103	-0.601321	0.179077	-3.35789	0.000785399	0.033297	ENSBTAG00000055281	ENSBTAT00000081410		NM_001255970	uncharacterized LOC100848357 [Source:NCBI gene;Acc:100848357]	19	26427478	26434908	-1
615458	293.664	-0.874191	0.260511	-3.35568	0.000791694	0.0334607	ENSBTAG00000019329	ENSBTAT00000025739	LYL1	NM_001193074	LYL1, basic helix-loop-helix family member [Source:VGNC Symbol;Acc:VGNC:31097]	7	12473027	12478679	1
514194	29.5948	-1.40274	0.418675	-3.35043	0.000806863	0.0337898	ENSBTAG00000012164	ENSBTAT00000085307	CP		ceruloplasmin [Source:VGNC Symbol;Acc:VGNC:27641]	1	118901381	119012034	1
515537	1040.32	0.717357	0.214037	3.35156	0.000803574	0.0337898	ENSBTAG00000020996	ENSBTAT00000080474	CLDND1		claudin domain containing 1 [Source:VGNC Symbol;Acc:VGNC:27421]	1	42822730	42830190	-1
533929	56.9925	1.79303	0.535136	3.35061	0.000806333	0.0337898	ENSBTAG00000000128	ENSBTAT00000000139	FGF18	NM_001076007	fibroblast growth factor 18 [Source:VGNC Symbol;Acc:VGNC:28974]	20	3226532	3263206	1
768236	24.8174	-0.924466	0.276503	-3.34342	0.00082752	0.0345496	ENSBTAG00000003779	ENSBTAT00000004918	ZC4H2	NM_001078111	zinc finger C4H2-type containing [Source:VGNC Symbol;Acc:VGNC:37114]	X	95636726	95712638	1
509355	1485.76	0.261838	0.0784071	3.33947	0.000839387	0.0349388	ENSBTAG00000003316	ENSBTAT00000004296	SYAP1	NM_001034348	synapse associated protein 1 [Source:VGNC Symbol;Acc:VGNC:35502]	X	126782220	126798093	-1
513911	1419.13	0.64785	0.194108	3.33758	0.000845122	0.0349657	ENSBTAG00000008603	ENSBTAT00000011345	CXHXorf21	NM_001038537	chromosome X CXorf21 homolog [Source:VGNC Symbol;Acc:VGNC:56524]	X	113007471	113020230	1
532597	3580.6	0.320529	0.0960204	3.33813	0.00084344	0.0349657	ENSBTAG00000018263	ENSBTAT00000024313	WAC		WW domain containing adaptor with coiled-coil [Source:VGNC Symbol;Acc:VGNC:36861]	13	36067572	36144225	-1
281666	63.6727	2.31984	0.695616	3.33494	0.000853176	0.0351318	ENSBTAG00000021326	ENSBTAT00000028430	CCL20	NM_174263	C-C motif chemokine ligand 20 [Source:VGNC Symbol;Acc:VGNC:26947]	2	115948258	115951955	1
526392	2587.94	0.756824	0.226962	3.33459	0.000854254	0.0351318	ENSBTAG00000006017	ENSBTAT00000007904	NFKB2	NM_001102101	nuclear factor kappa B subunit 2 [Source:VGNC Symbol;Acc:VGNC:32044]	26	23019572	23026090	1
785831	45.1523	-0.571098	0.171352	-3.3329	0.000859468	0.0352407	ENSBTAG00000018599	ENSBTAT00000064272	PROSER3		proline and serine rich 3 [Source:VGNC Symbol;Acc:VGNC:57058]	18	46471347	46481526	1
513579	23259.2	0.335953	0.101024	3.32549	0.000882643	0.0360833	ENSBTAG00000001657	ENSBTAT00000070874	PICALM		phosphatidylinositol binding clathrin assembly protein [Source:VGNC Symbol;Acc:VGNC:32860]	29	9519111	9620607	1
534051	723.67	0.573375	0.172468	3.32452	0.000885693	0.0361005	ENSBTAG00000019465	ENSBTAT00000025930	ITPKC	NM_001076011	inositol-trisphosphate 3-kinase C [Source:VGNC Symbol;Acc:VGNC:30345]	18	49995658	50013372	1
493640	385.729	-0.627583	0.189023	-3.32015	0.000899705	0.0362043	ENSBTAG00000006034	ENSBTAT00000007927	RNF113A	NM_001007807	ring finger protein 113A [Source:NCBI gene;Acc:493640]	X	4219166	4220445	-1
506411	1853.36	0.336633	0.101432	3.3188	0.000904054	0.0362043	ENSBTAG00000031709	ENSBTAT00000044960	PDCD10	NM_001075259	programmed cell death 10 [Source:VGNC Symbol;Acc:VGNC:32658]	1	99744376	99804996	1
521748	424.731	1.36608	0.411145	3.32263	0.000891738	0.0362043	ENSBTAG00000046266	ENSBTAT00000064514	TNFSF9	NM_001319902	TNF superfamily member 9 [Source:VGNC Symbol;Acc:VGNC:36178]	7	17963471	17966413	-1
524639	7.75967	-1.70663	0.514122	-3.3195	0.000901788	0.0362043	ENSBTAG00000000033	ENSBTAT00000000037	PHOSPHO1	NM_001193119	phosphoethanolamine/phosphocholine phosphatase [Source:VGNC Symbol;Acc:VGNC:32842]	19	37344874	37351524	1
532996	2538.36	0.728208	0.21937	3.31954	0.000901645	0.0362043	ENSBTAG00000007974	ENSBTAT00000010484	WTAP	NM_001046341	WT1 associated protein [Source:NCBI gene;Acc:532996]	9	95997044	96023437	1
788091	3152.16	0.427296	0.128663	3.32104	0.000896831	0.0362043	ENSBTAG00000038107	ENSBTAT00000068162	MAPKAPK2		mitogen-activated protein kinase-activated protein kinase 2 [Source:VGNC Symbol;Acc:VGNC:54449]	16	4464620	4514607	1
100138311	14435	0.566454	0.17089	3.31472	0.000917347	0.0363132	ENSBTAG00000019872	ENSBTAT00000026477	PIK3AP1		phosphoinositide-3-kinase adaptor protein 1 [Source:VGNC Symbol;Acc:VGNC:54469]	26	17925643	18029878	-1
507781	343.604	0.839285	0.2531	3.31602	0.000913097	0.0363132	ENSBTAG00000013793	ENSBTAT00000080290	NEDD4		neural precursor cell expressed, developmentally down-regulated 4, E3 ubiquitin protein ligase [Source:VGNC Symbol;Acc:VGNC:55128]	10	54425968	54570727	1
541138	212.234	-0.450132	0.135717	-3.3167	0.000910868	0.0363132	ENSBTAG00000050696	ENSBTAT00000016943	KLHDC3	NM_001014966	kelch domain containing 3 [Source:NCBI gene;Acc:541138]	23	16654986	16661311	1
613751	2033.2	0.391416	0.118073	3.31504	0.00091629	0.0363132	ENSBTAG00000012124	ENSBTAT00000016085	GPBP1	NM_001076287	GC-rich promoter binding protein 1 [Source:VGNC Symbol;Acc:VGNC:29522]	20	22017006	22080506	-1
100138153	237.543	-0.560754	0.169473	-3.3088	0.000936973	0.036462	ENSBTAG00000010846	ENSBTAT00000014394	CNNM3		cyclin and CBS domain divalent metal cation transport mediator 3 [Source:VGNC Symbol;Acc:VGNC:27512]	11	2763444	2794689	1
511999	101.483	-0.606802	0.183238	-3.31155	0.000927799	0.036462	ENSBTAG00000000829	ENSBTAT00000001095	SHPK	NM_001075548	sedoheptulokinase [Source:NCBI gene;Acc:511999]	19	24321971	24339712	-1
533228	4882.96	0.563091	0.170147	3.30944	0.000934828	0.036462	ENSBTAG00000007804	ENSBTAT00000010264	RILPL2	NM_001083718	Rab interacting lysosomal protein like 2 [Source:VGNC Symbol;Acc:VGNC:33968]	17	52178861	52205415	1
535227	147.35	-0.882597	0.266666	-3.30974	0.000933816	0.036462	ENSBTAG00000012972	ENSBTAT00000017246	CYP2U1	NM_001076050	cytochrome P450, family 2, subfamily U, polypeptide 1 [Source:NCBI gene;Acc:535227]	6	17261763	17282966	-1
617905	15.1728	-1.79976	0.543935	-3.30878	0.000937033	0.036462	NA	NA	NA	NA	NA	NA	NA	NA	NA
781514	310.74	0.670804	0.202505	3.31253	0.000924578	0.036462	ENSBTAG00000002527	ENSBTAT00000003278	ZSWIM4		zinc finger SWIM-type containing 4 [Source:VGNC Symbol;Acc:VGNC:37384]	7	11840008	11864893	-1
510878	35.9237	-1.01495	0.306822	-3.30794	0.000939846	0.0364681	ENSBTAG00000004375	ENSBTAT00000005736	ESRP2	NM_001205685	epithelial splicing regulatory protein 2 [Source:VGNC Symbol;Acc:VGNC:28607]	18	35612392	35618416	-1
529661	141.238	-0.684723	0.207124	-3.30586	0.000946856	0.0366367	ENSBTAG00000001537	ENSBTAT00000002011	TSKU	NM_001103268	tsukushi, small leucine rich proteoglycan [Source:VGNC Symbol;Acc:VGNC:54896]	15	56179611	56193003	1
525408	659.933	0.448115	0.135671	3.30295	0.000956745	0.0369153	ENSBTAG00000001778	ENSBTAT00000002330	NFKBIB	NM_001075872	NFKB inhibitor beta [Source:VGNC Symbol;Acc:VGNC:32046]	18	48614217	48624966	1
509172	753.504	0.398529	0.120888	3.29668	0.000978355	0.0376434	ENSBTAG00000009785	ENSBTAT00000068763	SAMD4B		sterile alpha motif domain containing 4B [Source:VGNC Symbol;Acc:VGNC:34273]	18	49050030	49085221	1
101907345	28.0804	-1.3946	0.423923	-3.28975	0.00100277	0.0384748	NA	NA	NA	NA	NA	NA	NA	NA	NA
100270684	427.38	0.983274	0.298991	3.28864	0.00100673	0.0385194	ENSBTAG00000045822	ENSBTAT00000064839	C15H11orf96	NM_001145035	chromosome 15 C11orf96 homolog [Source:NCBI gene;Acc:100270684]	15	74043979	74045355	1
539144	17.9046	-1.09389	0.333146	-3.28353	0.00102517	0.0390851	ENSBTAG00000046701	ENSBTAT00000066153	FRAT2		FRAT2, WNT signaling pathway regulator [Source:VGNC Symbol;Acc:VGNC:55952]	26	18577904	18578593	-1
539364	850.689	0.943974	0.287537	3.28297	0.00102721	0.0390851	ENSBTAG00000015711	ENSBTAT00000020860	BTG2		BTG anti-proliferation factor 2 [Source:VGNC Symbol;Acc:VGNC:26598]	16	1087323	1089347	1
540526	687.958	-0.402944	0.122856	-3.27981	0.00103875	0.0394153	ENSBTAG00000001424	ENSBTAT00000001867	MSH6	NM_001192737	mutS homolog 6 [Source:VGNC Symbol;Acc:VGNC:31696]	11	30122026	30143448	1
539758	33.9305	-0.9206	0.280873	-3.27764	0.0010468	0.0396112	ENSBTAG00000007053	ENSBTAT00000009273	ZFHX2		zinc finger homeobox 2 [Source:VGNC Symbol;Acc:VGNC:37156]	10	21395335	21423831	1
521746	217.055	-0.424507	0.12958	-3.27603	0.00105278	0.039728	ENSBTAG00000014390	ENSBTAT00000019137	MTMR9	NM_001046256	myotubularin related protein 9-like [Source:NCBI gene;Acc:521746]	2	121291040	121298203	1
281225	2516.74	0.329742	0.100766	3.27235	0.00106658	0.0400288	ENSBTAG00000020175	ENSBTAT00000026871	UBE2K	NM_174080	ubiquitin conjugating enzyme E2 K [Source:VGNC Symbol;Acc:VGNC:36587]	6	58774573	58850119	1
533815	755.355	0.366974	0.112138	3.27252	0.00106595	0.0400288	ENSBTAG00000026234	ENSBTAT00000071398	STK3		serine/threonine kinase 3 [Source:VGNC Symbol;Acc:VGNC:35393]	14	65475373	65785445	1
510474	1874.7	0.515467	0.157752	3.26759	0.00108469	0.0405975	ENSBTAG00000011596	ENSBTAT00000081212	SRSF5	NM_001098929	serine and arginine rich splicing factor 5 [Source:VGNC Symbol;Acc:VGNC:52831]	10	81495740	81501121	1
539294	250.39	-0.343704	0.105238	-3.26595	0.00109096	0.0406511	ENSBTAG00000012982	ENSBTAT00000017259	PPCS	NM_001102228	phosphopantothenoylcysteine synthetase [Source:VGNC Symbol;Acc:VGNC:33189]	3	103717321	103720404	-1
782436	42.9854	-0.593786	0.181827	-3.26567	0.00109204	0.0406511	ENSBTAG00000054868	ENSBTAT00000077543	LAGE3		L antigen family member 3 [Source:NCBI gene;Acc:782436]	X	37534819	37536074	-1
407159	793.677	0.627031	0.19222	3.26205	0.00110608	0.0409518	ENSBTAG00000007840	ENSBTAT00000010315	HMGCR	NM_001105613	3-hydroxy-3-methylglutaryl-CoA reductase [Source:VGNC Symbol;Acc:VGNC:29879]	10	6763962	6784639	1
618145	922.381	0.69227	0.212188	3.26253	0.00110424	0.0409518	ENSBTAG00000004484	ENSBTAT00000067615	CEP83	NM_001206525	centrosomal protein 83 [Source:VGNC Symbol;Acc:VGNC:27215]	5	24070404	24345243	-1
528166	772.1	-1.44686	0.444062	-3.25824	0.00112105	0.0413943	ENSBTAG00000020433	ENSBTAT00000027232	NLRP1		NLR family pyrin domain containing 1 [Source:VGNC Symbol;Acc:VGNC:32115]	19	26027728	26059636	1
506322	3023.12	0.376054	0.1155	3.25587	0.00113045	0.0416296	ENSBTAG00000046797	ENSBTAT00000012897	NRAS	NM_001097989	NRAS proto-oncogene, GTPase [Source:VGNC Symbol;Acc:VGNC:32253]	3	28614965	28624861	1
101905202	6.27571	-1.55696	0.478389	-3.2546	0.00113553	0.0417048	ENSBTAG00000027386	ENSBTAT00000039303	SOX12		SRY-box 12 [Source:NCBI gene;Acc:101905202]	13	60693347	60694291	-1
507479	411.93	-0.470189	0.14451	-3.25369	0.00113918	0.0417275	ENSBTAG00000006021	ENSBTAT00000007911	CEP250		centrosomal protein 250 [Source:VGNC Symbol;Acc:VGNC:27200]	13	64699831	64746870	1
535344	925.465	1.12097	0.344717	3.25186	0.00114654	0.0418854	ENSBTAG00000011316	ENSBTAT00000015041	ZC3H12A	NM_001102187	zinc finger CCCH-type containing 12A [Source:VGNC Symbol;Acc:VGNC:37097]	3	108403027	108412520	-1
533171	945.285	0.592234	0.182172	3.25096	0.00115018	0.0419068	ENSBTAG00000047424	ENSBTAT00000018391	TRIP10	NM_001081530	thyroid hormone receptor interactor 10 [Source:NCBI gene;Acc:533171]	7	17747332	17757129	-1
541141	747.383	0.828816	0.255113	3.24882	0.00115883	0.0421104	ENSBTAG00000012180	ENSBTAT00000077917	BMF	NM_001077485	Bcl2 modifying factor [Source:VGNC Symbol;Acc:VGNC:26513]	10	35737731	35757288	-1
519969	487.546	-0.368957	0.113774	-3.24288	0.00118327	0.0428397	ENSBTAG00000016763	ENSBTAT00000022290	MEPCE	NM_001080283	methylphosphate capping enzyme [Source:NCBI gene;Acc:519969]	25	36108387	36112557	-1
533608	694.346	0.343729	0.106009	3.24243	0.00118514	0.0428397	ENSBTAG00000013591	ENSBTAT00000084559	CYB5R4	NM_001038159	cytochrome b5 reductase 4 [Source:VGNC Symbol;Acc:VGNC:50264]	9	65426509	65543729	-1
493711	18.5215	-1.12588	0.347425	-3.24063	0.00119267	0.0429755	ENSBTAG00000009215	ENSBTAT00000012145	NR1I3	NM_001079768	nuclear receptor subfamily 1 group I member 3 [Source:VGNC Symbol;Acc:VGNC:32234]	3	8271660	8276977	1
541054	2237.48	0.715785	0.220919	3.24003	0.00119515	0.0429755	ENSBTAG00000018704	ENSBTAT00000024895	BTG3	NM_001034722	BTG anti-proliferation factor 3 [Source:VGNC Symbol;Acc:VGNC:26599]	1	19417655	19437170	1
506724	2220.63	-1.39372	0.430602	-3.23667	0.00120933	0.0433716	ENSBTAG00000019434	ENSBTAT00000025886	PDCD4	NM_001083647	programmed cell death 4 [Source:VGNC Symbol;Acc:VGNC:32661]	26	31436457	31463087	1
536956	734.184	-0.341738	0.105617	-3.23562	0.00121378	0.0434178	ENSBTAG00000011399	ENSBTAT00000015149	YARS2	NM_001098088	tyrosyl-tRNA synthetase 2 [Source:VGNC Symbol;Acc:VGNC:37016]	5	77131742	77158404	1
534799	4036.56	0.527183	0.162976	3.23472	0.00121763	0.0434425	ENSBTAG00000007960	ENSBTAT00000010466	TOP1	NM_001206487	DNA topoisomerase I [Source:VGNC Symbol;Acc:VGNC:49136]	13	69721975	69779394	1
509135	234.767	0.712751	0.220587	3.23116	0.00123289	0.0436469	ENSBTAG00000015386	ENSBTAT00000020447	REL	NM_001192970	REL proto-oncogene, NF-kB subunit [Source:VGNC Symbol;Acc:VGNC:33857]	11	43625180	43662860	1
537396	201.532	-0.60998	0.188714	-3.23229	0.00122801	0.0436469	ENSBTAG00000024633	ENSBTAT00000017388	PIK3C2B		phosphatidylinositol-4-phosphate 3-kinase catalytic subunit type 2 beta [Source:VGNC Symbol;Acc:VGNC:32886]	16	2164207	2241919	-1
617906	106.915	-0.540551	0.167257	-3.23186	0.00122988	0.0436469	ENSBTAG00000026248	ENSBTAT00000037231	POP7	NM_001076482	POP7 homolog, ribonuclease P/MRP subunit [Source:VGNC Symbol;Acc:VGNC:33166]	25	35885025	35886758	-1
526135	2563.77	0.407611	0.126186	3.23024	0.00123688	0.0436754	ENSBTAG00000005180	ENSBTAT00000006826	RBMS1	NM_001035361	RNA binding motif single stranded interacting protein 1 [Source:VGNC Symbol;Acc:VGNC:33809]	2	35855477	36075061	1
511579	493.314	0.536	0.165987	3.22918	0.00124147	0.0437251	ENSBTAG00000003916	ENSBTAT00000072711	DPH3	NM_001303541	diphthamide biosynthesis 3 [Source:VGNC Symbol;Acc:VGNC:53537]	1	153260324	153266600	-1
112447350	93.2101	-0.919884	0.285653	-3.22029	0.00128062	0.0449888	NA	NA	NA	NA	NA	NA	NA	NA	NA
512411	80.731	-0.493408	0.153274	-3.21913	0.0012858	0.0450554	ENSBTAG00000001614	ENSBTAT00000002117	ZNF174	NM_001035106	zinc finger protein 174 [Source:VGNC Symbol;Acc:VGNC:37215]	25	2838636	2845622	1
540371	2444.41	0.288954	0.0899175	3.21355	0.00131107	0.0458239	ENSBTAG00000003536	ENSBTAT00000036654	38777	NM_001205812	membrane associated ring-CH-type finger 6 [Source:VGNC Symbol;Acc:VGNC:31241]	20	62822982	62899935	-1
100138870	1634.98	0.182218	0.0567525	3.21075	0.00132388	0.0460377	ENSBTAG00000008386	ENSBTAT00000067946	CLPX		caseinolytic mitochondrial matrix peptidase chaperone subunit [Source:VGNC Symbol;Acc:VGNC:27462]	10	12092543	12157468	-1
616372	1127.3	0.455831	0.141943	3.21136	0.00132107	0.0460377	ENSBTAG00000001607	ENSBTAT00000002111	TMEM41B	NM_001099156	transmembrane protein 41B [Source:VGNC Symbol;Acc:VGNC:36086]	15	43311264	43339025	1
539974	249.44	-0.535607	0.166867	-3.20978	0.00132835	0.0460764	ENSBTAG00000040569	ENSBTAT00000016601	NLRX1	NM_001102235	NLR family member X1 [Source:VGNC Symbol;Acc:VGNC:32122]	15	29751059	29769509	1
615599	4262.35	0.388984	0.121259	3.20787	0.00133721	0.0462669	ENSBTAG00000055252	ENSBTAT00000084854	UBE2E1	NM_001206216	ubiquitin conjugating enzyme E2 E1 [Source:NCBI gene;Acc:615599]	27	42078805	42139598	-1
533945	1331.61	0.215283	0.067158	3.20562	0.0013477	0.0465124	ENSBTAG00000003748	ENSBTAT00000057053	CNOT2	NM_001103277	CCR4-NOT transcription complex subunit 2 [Source:VGNC Symbol;Acc:VGNC:27517]	5	43134292	43266434	-1
511380	121.916	-0.381203	0.119208	-3.19779	0.00138483	0.0476742	ENSBTAG00000019846	ENSBTAT00000075412	ALKBH2		alkB homolog 2, alpha-ketoglutarate dependent dioxygenase [Source:VGNC Symbol;Acc:VGNC:25833]	17	63977709	63983574	1
767999	3304.75	0.247405	0.0774121	3.19595	0.00139372	0.0478604	ENSBTAG00000011785	ENSBTAT00000034200	WDR26	NM_001077059	WD repeat domain 26 [Source:VGNC Symbol;Acc:VGNC:36889]	16	27556059	27591825	-1
786537	286.09	-0.478823	0.149999	-3.19218	0.00141204	0.0483687	ENSBTAG00000040206	ENSBTAT00000061230	ZNF770		zinc finger protein 770 [Source:VGNC Symbol;Acc:VGNC:37341]	10	30450495	30452561	-1
617830	12.9651	-2.11724	0.663717	-3.18998	0.00142283	0.0486169	ENSBTAG00000012061	ENSBTAT00000015990	POU3F1	NM_001105451	POU class 3 homeobox 1 [Source:VGNC Symbol;Acc:VGNC:33176]	3	107920730	107922862	1
522721	177.189	-0.65778	0.206402	-3.18689	0.00143812	0.0488962	ENSBTAG00000008492	ENSBTAT00000011195	ZMYM3	NM_001193249	zinc finger MYM-type containing 3 [Source:VGNC Symbol;Acc:VGNC:37199]	X	79395484	79409855	1
532143	9.55432	-1.53792	0.482532	-3.18718	0.00143668	0.0488962	ENSBTAG00000020605	ENSBTAT00000027457	SMTNL2	NM_001046320	smoothelin like 2 [Source:VGNC Symbol;Acc:VGNC:35037]	19	25091088	25113142	-1
532018	462.429	-0.594444	0.186602	-3.18562	0.00144443	0.0489895	ENSBTAG00000048059	ENSBTAT00000082332	TMEM86A		transmembrane protein 86A [Source:VGNC Symbol;Acc:VGNC:36116]	29	26067884	26073981	-1
505809	164.557	-0.372659	0.117101	-3.18238	0.00146071	0.0491773	ENSBTAG00000008994	ENSBTAT00000085524	FPGS		folylpolyglutamate synthase [Source:VGNC Symbol;Acc:VGNC:55047]	11	98472429	98497457	1
529507	112.564	-0.380316	0.119495	-3.18269	0.00145912	0.0491773	ENSBTAG00000019082	ENSBTAT00000072590	RAD51D		RAD51 paralog D [Source:VGNC Symbol;Acc:VGNC:33687]	19	14978195	14991205	1
539691	22.7478	-0.978681	0.307423	-3.1835	0.00145508	0.0491773	ENSBTAG00000000490	ENSBTAT00000000619	RTKN	NM_001034681	rhotekin [Source:VGNC Symbol;Acc:VGNC:34197]	11	10187533	10202365	1
530736	35.761	-0.815512	0.256462	-3.17986	0.00147348	0.0494857	ENSBTAG00000011866	ENSBTAT00000015750	PCBD1	NM_001206474	pterin-4 alpha-carbinolamine dehydratase 1 [Source:VGNC Symbol;Acc:VGNC:32612]	28	27067751	27072908	-1
511199	180.047	-0.445172	0.14016	-3.17617	0.00149233	0.0499966	ENSBTAG00000001050	ENSBTAT00000001393	LDLRAP1	NM_001083668	low density lipoprotein receptor adaptor protein 1 [Source:VGNC Symbol;Acc:VGNC:30830]	2	127482749	127508799	-1
525675	252.796	0.366578	0.115515	3.17341	0.00150657	0.0502288	ENSBTAG00000002682	ENSBTAT00000003476	MARK4	NM_001035359	microtubule affinity regulating kinase 4 [Source:VGNC Symbol;Acc:VGNC:52203]	18	52923089	52952700	1
538505	1496.33	0.427867	0.134826	3.17348	0.00150625	0.0502288	ENSBTAG00000001887	ENSBTAT00000064047	STAM2	NM_001076106	signal transducing adaptor molecule 2 [Source:NCBI gene;Acc:538505]	2	44006701	44053721	1
613382	145.984	-0.55407	0.174936	-3.16727	0.00153878	0.0511785	ENSBTAG00000018637	ENSBTAT00000024795	HDDC3	NM_001192956	HD domain containing 3 [Source:VGNC Symbol;Acc:VGNC:29786]	21	21732653	21734519	1
524142	1831.4	0.244603	0.0774534	3.15807	0.00158818	0.0526938	ENSBTAG00000019514	ENSBTAT00000082852	OPA1	NM_001192961	OPA1, mitochondrial dynamin like GTPase [Source:VGNC Symbol;Acc:VGNC:32432]	1	73771857	73856448	-1
505847	165.484	-0.794272	0.251595	-3.15694	0.00159433	0.0527465	ENSBTAG00000008436	ENSBTAT00000075264	CDC25B		cell division cycle 25B [Source:VGNC Symbol;Acc:VGNC:27063]	13	51395118	51404718	-1
515202	467.838	1.25883	0.398821	3.15637	0.00159745	0.0527465	ENSBTAG00000016661	ENSBTAT00000081344	USP18		ubiquitin specific peptidase 18 [Source:NCBI gene;Acc:515202]	5	75988786	76019180	1
614014	48.5726	-0.786854	0.249577	-3.15275	0.0016174	0.0532773	ENSBTAG00000011646	ENSBTAT00000039336	ZNF512B		zinc finger protein 512B [Source:VGNC Symbol;Acc:VGNC:37291]	13	53879286	53887495	1
518601	4714.69	0.329414	0.104599	3.1493	0.00163663	0.0537817	ENSBTAG00000016069	ENSBTAT00000021386	ARF4	NM_001034530	ADP ribosylation factor 4 [Source:VGNC Symbol;Acc:VGNC:26059]	22	43606541	43625327	1
506115	2435.66	0.409504	0.130221	3.14469	0.00166265	0.0541553	ENSBTAG00000016508	ENSBTAT00000038164	CTDSP2	NM_001045935	CTD small phosphatase 2 [Source:VGNC Symbol;Acc:VGNC:27791]	5	55634355	55656768	1
512868	307.921	-0.726608	0.230989	-3.14564	0.00165724	0.0541553	ENSBTAG00000009708	ENSBTAT00000012805	SMYD4	NM_001205733	SET and MYND domain containing 4 [Source:VGNC Symbol;Acc:VGNC:35045]	19	22860572	22898946	-1
522382	575.237	-0.451843	0.143694	-3.14449	0.00166377	0.0541553	ENSBTAG00000019213	ENSBTAT00000025574	CNNM4	NM_001205896	cyclin and CBS domain divalent metal cation transport mediator 4 [Source:VGNC Symbol;Acc:VGNC:27513]	11	2722676	2758397	1
536462	22.886	-0.647929	0.20595	-3.14604	0.00165495	0.0541553	ENSBTAG00000018502	ENSBTAT00000079273	ARMC9		armadillo repeat containing 9 [Source:VGNC Symbol;Acc:VGNC:26163]	2	118967305	119146003	1
100300734	105.247	-0.529259	0.168501	-3.14098	0.00168383	0.0546786	ENSBTAG00000047731	ENSBTAT00000066098	FAM189B		family with sequence similarity 189 member B [Source:VGNC Symbol;Acc:VGNC:28771]	3	15382809	15387801	1
540948	1910.8	0.62374	0.198677	3.13946	0.00169258	0.0548333	ENSBTAG00000019938	ENSBTAT00000076240	N4BP1	NM_001191433	NEDD4 binding protein 1 [Source:VGNC Symbol;Acc:VGNC:31852]	18	16967300	17021360	-1
504991	2302.82	0.791131	0.252081	3.1384	0.00169874	0.0549032	ENSBTAG00000013368	ENSBTAT00000081227	ANKRD22	NM_001081579	ankyrin repeat domain 22 [Source:VGNC Symbol;Acc:VGNC:25916]	26	10506966	10534508	-1
508880	71.1263	-0.43195	0.137726	-3.1363	0.00171095	0.0551683	ENSBTAG00000014442	ENSBTAT00000019208	MTG2	NM_001014874	mitochondrial ribosome associated GTPase 2 [Source:VGNC Symbol;Acc:VGNC:31729]	13	55018299	55025069	-1
540621	3534.24	0.481268	0.153622	3.1328	0.00173145	0.0556985	ENSBTAG00000020164	ENSBTAT00000026857	BAZ1A	NM_001192940	bromodomain adjacent to zinc finger domain 1A [Source:VGNC Symbol;Acc:VGNC:53933]	21	45116769	45202855	-1
533918	3623.23	0.301468	0.0963074	3.13027	0.00174648	0.0560506	ENSBTAG00000031171	ENSBTAT00000044128	SH3GLB1	NM_001077993	SH3 domain containing GRB2 like, endophilin B1 [Source:VGNC Symbol;Acc:VGNC:34575]	3	57269358	57314453	-1
326577	41.9455	-0.817472	0.261237	-3.12924	0.0017526	0.0561159	ENSBTAG00000007763	ENSBTAT00000010206	SLC1A4	NM_001081577	solute carrier family 1 member 4 [Source:VGNC Symbol;Acc:VGNC:34714]	11	63379682	63409616	1
616452	511.679	0.743172	0.237879	3.12415	0.00178317	0.056962	NA	NA	NA	NA	NA	NA	NA	NA	NA
100139092	488.604	-1.44082	0.461448	-3.1224	0.00179383	0.0570325	ENSBTAG00000020144	ENSBTAT00000026831	GPR34		G protein-coupled receptor 34 [Source:VGNC Symbol;Acc:VGNC:29583]	X	101924660	101925790	-1
280826	1089.37	2.12693	0.681208	3.12229	0.00179448	0.0570325	ENSBTAG00000014921	ENSBTAT00000019865	IL6	NM_173923	interleukin 6 [Source:VGNC Symbol;Acc:VGNC:30166]	4	31454749	31459131	1
282420	1077.03	0.194675	0.0623609	3.12174	0.00179784	0.0570325	ENSBTAG00000013784	ENSBTAT00000018322	CSNK2A2	NM_174636	casein kinase 2 alpha 2 [Source:VGNC Symbol;Acc:VGNC:27769]	18	26016093	26051043	-1
616679	508.417	0.635661	0.203677	3.12092	0.00180287	0.0570605	ENSBTAG00000043964	ENSBTAT00000061579	ARL5B		ADP ribosylation factor like GTPase 5B [Source:VGNC Symbol;Acc:VGNC:26148]	13	20313813	20334424	1
528755	8.98442	-1.10477	0.354266	-3.11848	0.00181788	0.0572715	ENSBTAG00000025167	ENSBTAT00000035254	ABHD15	NM_001206398	abhydrolase domain containing 15 [Source:VGNC Symbol;Acc:VGNC:25494]	19	20816663	20821639	-1
538523	2878.68	0.782336	0.250855	3.11868	0.00181664	0.0572715	ENSBTAG00000013412	ENSBTAT00000017847	NFAT5		nuclear factor of activated T cells 5 [Source:VGNC Symbol;Acc:VGNC:32029]	18	36732492	36772080	1
522068	130.402	-0.406847	0.130509	-3.11739	0.00182461	0.0573521	ENSBTAG00000016592	ENSBTAT00000022070	CAPN15		calpain 15 [Source:VGNC Symbol;Acc:VGNC:26746]	25	474248	485664	1
100298642	1961.68	1.33618	0.4292	3.11319	0.00185075	0.0577527	ENSBTAG00000047107	ENSBTAT00000064143	TNIP3		TNFAIP3 interacting protein 3 [Source:VGNC Symbol;Acc:VGNC:36181]	17	68139936	68183686	-1
515585	1389.78	0.519912	0.167016	3.11294	0.00185232	0.0577527	ENSBTAG00000018046	ENSBTAT00000024024	B3GNT2	NM_001102497	UDP-GlcNAc:betaGal beta-1,3-N-acetylglucosaminyltransferase 2 [Source:NCBI gene;Acc:515585]	11	60724002	60756539	1
520552	10.7772	-2.58014	0.828503	-3.11422	0.0018443	0.0577527	ENSBTAG00000015017	ENSBTAT00000084788	GAL3ST4		galactose-3-O-sulfotransferase 4 [Source:VGNC Symbol;Acc:VGNC:29216]	25	36241636	36247375	1
525379	118.023	-0.545071	0.175139	-3.11221	0.00185692	0.0577527	ENSBTAG00000016352	ENSBTAT00000021753	STX10	NM_001193077	syntaxin 10 [Source:VGNC Symbol;Acc:VGNC:35430]	7	12438436	12441902	1
540067	428.065	-0.456182	0.146589	-3.11198	0.00185838	0.0577527	ENSBTAG00000022733	ENSBTAT00000030853	EPM2AIP1		EPM2A interacting protein 1 [Source:VGNC Symbol;Acc:VGNC:28545]	22	10551378	10553204	1
510355	73.9021	-0.460797	0.148173	-3.10985	0.0018718	0.0580385	ENSBTAG00000017747	ENSBTAT00000023596	PLSCR3	NM_001046053	phospholipid scramblase 3 [Source:VGNC Symbol;Acc:VGNC:55863]	19	27073600	27078136	-1
280968	164.914	-0.649616	0.208964	-3.10874	0.00187884	0.0581138	ENSBTAG00000052247	ENSBTAT00000078768	TPPP	NM_173976	tubulin polymerization promoting protein [Source:NCBI gene;Acc:280968]	20	71467623	71488177	1
506787	650.899	0.393104	0.126552	3.10626	0.00189472	0.0581138	ENSBTAG00000015909	ENSBTAT00000021155	PDE8A	NM_001191455	phosphodiesterase 8A [Source:VGNC Symbol;Acc:VGNC:32687]	21	22656735	22799519	1
515854	13988	0.704693	0.226918	3.10549	0.00189961	0.0581138	ENSBTAG00000004269	ENSBTAT00000068319	SGK1		serum/glucocorticoid regulated kinase 1 [Source:VGNC Symbol;Acc:VGNC:34541]	9	72305979	72418535	-1
533006	701.095	0.498617	0.160511	3.10645	0.0018935	0.0581138	ENSBTAG00000021083	ENSBTAT00000028079	RECQL	NM_001077991	RecQ like helicase [Source:VGNC Symbol;Acc:VGNC:33848]	5	88697522	88730250	1
537578	51.9792	-0.771224	0.248309	-3.1059	0.00189699	0.0581138	ENSBTAG00000004751	ENSBTAT00000007434	SPTBN4	NM_001192910	spectrin beta, non-erythrocytic 4 [Source:VGNC Symbol;Acc:VGNC:35254]	18	49799380	49880032	1
539175	1643.5	0.591489	0.190363	3.10716	0.00188893	0.0581138	ENSBTAG00000013863	ENSBTAT00000018411	DUSP1	NM_001046452	dual specificity phosphatase 1 [Source:VGNC Symbol;Acc:VGNC:28248]	20	4540518	4543611	-1
101903649	471.233	-0.407542	0.13155	-3.09799	0.0019484	0.0594738	NA	NA	NA	NA	NA	NA	NA	NA	NA
540216	87.9623	-0.432277	0.13961	-3.09632	0.0019594	0.0596769	ENSBTAG00000030347	ENSBTAT00000042847	TUBG2	NM_001037615	tubulin gamma 2 [Source:VGNC Symbol;Acc:VGNC:55882]	19	42720105	42725012	1
101906096	2520.31	-0.632564	0.20449	-3.09338	0.00197893	0.0601385	ENSBTAG00000049864	ENSBTAT00000084236	PPP1R9B		protein phosphatase 1 regulatory subunit 9B [Source:NCBI gene;Acc:101906096]	19	36506720	36522776	1
101906348	2682.33	0.842129	0.272486	3.09054	0.0019979	0.0604765	ENSBTAG00000040161	ENSBTAT00000057570			transmembrane 4 L six family member 19 [Source:NCBI gene;Acc:101906348]	1	70913018	70922405	-1
525756	545.306	-0.389175	0.12593	-3.0904	0.00199886	0.0604765	ENSBTAG00000000727	ENSBTAT00000000969	RNF169		ring finger protein 169 [Source:VGNC Symbol;Acc:VGNC:34034]	15	54063709	54147686	1
614555	2659.44	1.12214	0.363499	3.08706	0.00202147	0.0607591	ENSBTAG00000019054	ENSBTAT00000025365	EPSTI1		epithelial stromal interaction 1 [Source:VGNC Symbol;Acc:VGNC:28557]	12	13015397	13115267	-1
616487	3183.38	0.280617	0.0908803	3.08777	0.00201667	0.0607591	ENSBTAG00000009121	ENSBTAT00000012029	STAG2	NM_001354660	stromal antigen 2 [Source:VGNC Symbol;Acc:VGNC:35354]	X	8278461	8408287	1
783330	1119.62	0.411597	0.133315	3.08741	0.00201907	0.0607591	ENSBTAG00000023867	ENSBTAT00000032789	RC3H2		ring finger and CCCH-type domains 2 [Source:VGNC Symbol;Acc:VGNC:33819]	11	94013635	94068398	-1
537692	49.0205	-0.514035	0.166606	-3.08534	0.00203323	0.0609791	ENSBTAG00000013612	ENSBTAT00000018096	MBLAC2	NM_001099079	metallo-beta-lactamase domain containing 2 [Source:VGNC Symbol;Acc:VGNC:31282]	7	90012728	90037230	-1
282162	560.177	-0.409355	0.132758	-3.08347	0.00204602	0.0612291	ENSBTAG00000012667	ENSBTAT00000071649	CAMK2G		calcium/calmodulin dependent protein kinase II gamma [Source:VGNC Symbol;Acc:VGNC:55982]	28	29705563	29761013	-1
100296588	2717.33	0.708648	0.230034	3.08062	0.00206567	0.0616826	ENSBTAG00000052822	ENSBTAT00000078861			chromosome 3 C1orf162 homolog [Source:NCBI gene;Acc:100296588]	3	31834096	31836548	-1
531405	233.471	-0.66722	0.216632	-3.07998	0.00207018	0.0616832	ENSBTAG00000004612	ENSBTAT00000010450	SORCS3	NM_001205986	sortilin related VPS10 domain containing receptor 3 [Source:NCBI gene;Acc:531405]	26	25203123	26181296	1
767921	546.035	0.388745	0.126284	3.07833	0.00208164	0.0618905	ENSBTAG00000021334	ENSBTAT00000028439	C24H18orf32	NM_001195062	chromosome 24 C18orf32 homolog [Source:VGNC Symbol;Acc:VGNC:52682]	24	49142850	49148194	-1
282131	91.5758	-0.76935	0.250201	-3.07493	0.00210553	0.0623625	ENSBTAG00000018105	ENSBTAT00000084197	ACVR2B		activin A receptor type 2B [Source:VGNC Symbol;Acc:VGNC:25596]	22	11825773	11855763	1
515653	54.043	-1.02337	0.332934	-3.0738	0.00211349	0.0623625	ENSBTAG00000006592	ENSBTAT00000068842	SGSM1		small G protein signaling modulator 1 [Source:VGNC Symbol;Acc:VGNC:34550]	17	65010788	65083923	1
518897	305.591	-0.509871	0.165928	-3.07285	0.00212022	0.0623625	ENSBTAG00000004956	ENSBTAT00000006518	CHEK2	NM_001034531	checkpoint kinase 2 [Source:VGNC Symbol;Acc:VGNC:27286]	17	67975024	68013366	-1
532237	643.502	-0.406104	0.132103	-3.07415	0.00211103	0.0623625	ENSBTAG00000019072	ENSBTAT00000066536	PSD4		pleckstrin and Sec7 domain containing 4 [Source:VGNC Symbol;Acc:VGNC:33433]	11	46884578	46900867	1
614242	5781.8	0.411531	0.133918	3.07302	0.00211908	0.0623625	ENSBTAG00000011146	ENSBTAT00000014802	RAB8B	NM_001076317	RAB8B, member RAS oncogene family [Source:VGNC Symbol;Acc:VGNC:33663]	10	46780500	46850532	-1
112447346	37.4833	-0.986558	0.321194	-3.07153	0.00212963	0.0625056	NA	NA	NA	NA	NA	NA	NA	NA	NA
519403	23.1974	-1.42843	0.465683	-3.06739	0.00215934	0.0631069	ENSBTAG00000021639	ENSBTAT00000028836	ARC	NM_001206407	activity regulated cytoskeleton associated protein [Source:VGNC Symbol;Acc:VGNC:26056]	14	1741249	1743574	1
617937	163.078	-0.715019	0.233151	-3.06676	0.0021639	0.0631069	ENSBTAG00000023601	ENSBTAT00000032261	CD3EAP		CD3e molecule associated protein [Source:VGNC Symbol;Acc:VGNC:27030]	18	53008790	53024413	1
782746	559.511	-0.26489	0.0863509	-3.0676	0.00215787	0.0631069	ENSBTAG00000008881	ENSBTAT00000011694	PURA	NM_001205434	purine rich element binding protein A [Source:VGNC Symbol;Acc:VGNC:33572]	7	51298957	51302491	1
523362	66.265	-0.519913	0.169748	-3.06285	0.0021924	0.0638026	ENSBTAG00000017296	ENSBTAT00000023023	POLN		DNA polymerase nu [Source:VGNC Symbol;Acc:VGNC:33129]	6	116437374	116589597	1
654488	2072.23	1.35707	0.443693	3.05857	0.00222396	0.0645843	ENSBTAG00000039861	ENSBTAT00000016856	OAS1Y	NM_001040606	2',5'-oligoadenylate synthetase 1, 40/46kDa [Source:NCBI gene;Acc:654488]	17	61363053	61371004	-1
101904037	142.72	-0.450132	0.147393	-3.05396	0.00225841	0.0651287	ENSBTAG00000038970	ENSBTAT00000053525	ZBTB14		zinc finger and BTB domain containing 14 [Source:VGNC Symbol;Acc:VGNC:37061]	24	38819318	38822047	-1
504752	7738.19	0.390159	0.12773	3.05456	0.00225389	0.0651287	ENSBTAG00000016282	ENSBTAT00000030275	EIF5	NM_001193223	eukaryotic translation initiation factor 5 [Source:VGNC Symbol;Acc:VGNC:28418]	21	67987965	67997279	1
531706	951.616	0.405664	0.132847	3.05361	0.00226105	0.0651287	ENSBTAG00000020761	ENSBTAT00000027667	USP33	NM_001101139	ubiquitin specific peptidase 33 [Source:VGNC Symbol;Acc:VGNC:36723]	3	66900556	66959868	1
539941	533.846	0.354009	0.115934	3.05353	0.00226168	0.0651287	ENSBTAG00000007876	ENSBTAT00000085194	MAPK8		mitogen-activated protein kinase 8 [Source:VGNC Symbol;Acc:VGNC:31223]	28	42712776	42813456	1
507571	223.021	-0.52939	0.173822	-3.04559	0.00232226	0.066317	ENSBTAG00000012509	ENSBTAT00000076116	DYRK1B	NM_001081515	dual specificity tyrosine phosphorylation regulated kinase 1B [Source:VGNC Symbol;Acc:VGNC:28280]	18	49368217	49388224	-1
509764	3744.44	0.454313	0.149134	3.04635	0.00231637	0.066317	ENSBTAG00000002282	ENSBTAT00000002948	EIF1	NM_001014884	eukaryotic translation initiation factor 1 [Source:VGNC Symbol;Acc:VGNC:57141]	19	41907220	41909777	1
526103	14604.7	0.596342	0.195782	3.04594	0.00231954	0.066317	ENSBTAG00000012671	ENSBTAT00000016836	TNIP1	NM_001024554	TNFAIP3 interacting protein 1 [Source:VGNC Symbol;Acc:VGNC:36180]	7	62293510	62337815	-1
783855	324.627	1.00364	0.329354	3.04729	0.00230917	0.066317	ENSBTAG00000049422	ENSBTAT00000080152	TIFA		TRAF interacting protein with forkhead associated domain [Source:NCBI gene;Acc:783855]	6	13228624	13237458	1
281135	16.4263	-2.85219	0.937091	-3.04366	0.00233716	0.0664663	ENSBTAG00000005990	ENSBTAT00000067160	S1PR1		sphingosine-1-phosphate receptor 1 [Source:VGNC Symbol;Acc:VGNC:34252]	3	42027458	42039822	-1
519974	447.059	0.343758	0.112924	3.04415	0.00233339	0.0664663	ENSBTAG00000009394	ENSBTAT00000074600	NSMCE2	NM_001075797	NSE2 (MMS21) homolog, SMC5-SMC6 complex SUMO ligase [Source:VGNC Symbol;Acc:VGNC:32280]	14	14849669	15081008	-1
101903505	206.029	-0.402204	0.132255	-3.04112	0.00235701	0.0664866	ENSBTAG00000048160	ENSBTAT00000066224	TIGD5		tigger transposable element derived 5 [Source:VGNC Symbol;Acc:VGNC:35867]	14	1111425	1113356	-1
107131975	36.8615	-0.872631	0.286896	-3.04163	0.00235305	0.0664866	NA	NA	NA	NA	NA	NA	NA	NA	NA
508234	1436.71	-0.447295	0.147078	-3.04122	0.00235624	0.0664866	ENSBTAG00000013884	ENSBTAT00000066483	SIPA1		signal-induced proliferation-associated 1 [Source:VGNC Symbol;Acc:VGNC:34627]	29	43816352	43829063	1
511468	1483.87	0.533572	0.175525	3.03986	0.00236692	0.0664866	ENSBTAG00000011204	ENSBTAT00000014880	NINJ1	NM_001038082	ninjurin 1 [Source:VGNC Symbol;Acc:VGNC:32078]	8	84504860	84516124	-1
539993	4717.72	0.299615	0.0985445	3.0404	0.00236265	0.0664866	ENSBTAG00000000019	ENSBTAT00000087235	SERINC1	NM_001035427	serine incorporator 1 [Source:NCBI gene;Acc:539993]	9	28722620	28756268	1
786654	20.3073	-0.934157	0.307247	-3.04041	0.00236253	0.0664866	ENSBTAG00000052139	ENSBTAT00000046800	DNAH3	NM_001099199	dynein axonemal heavy chain 3 [Source:NCBI gene;Acc:786654]	25	18938580	18971386	-1
615361	346.687	0.484439	0.159436	3.03846	0.00237793	0.0666598	ENSBTAG00000054404	ENSBTAT00000083767	SNN	NM_001113722	stannin [Source:NCBI gene;Acc:615361]	25	10362511	10362774	1
511254	1372.14	0.260357	0.0857263	3.03707	0.00238891	0.066831	ENSBTAG00000021174	ENSBTAT00000075740	NRDC	NM_001206991	nardilysin convertase [Source:VGNC Symbol;Acc:VGNC:32258]	3	94437449	94540296	1
517489	157.912	0.337493	0.111148	3.03644	0.00239393	0.0668354	ENSBTAG00000033648	ENSBTAT00000047799	INTS12	NM_001075753	integrator complex subunit 12 [Source:VGNC Symbol;Acc:VGNC:30225]	6	19453068	19477589	1
507647	549.136	-0.346002	0.114001	-3.03507	0.00240479	0.0670025	ENSBTAG00000004791	ENSBTAT00000050520	VPS26C	NM_001040510	VPS26 endosomal protein sorting factor C [Source:VGNC Symbol;Acc:VGNC:28218]	1	149461702	149496009	-1
534672	504.95	-0.812675	0.267915	-3.03334	0.00241866	0.0671394	ENSBTAG00000003607	ENSBTAT00000080120	FAM20C		FAM20C, golgi associated secretory pathway kinase [Source:VGNC Symbol;Acc:VGNC:28787]	25	42135192	42169725	-1
538697	190.077	-0.942478	0.310717	-3.03323	0.00241948	0.0671394	ENSBTAG00000021815	ENSBTAT00000067678	STARD13		StAR related lipid transfer domain containing 13 [Source:VGNC Symbol;Acc:VGNC:35362]	12	27785642	28012399	1
100299025	45.3207	-0.689738	0.227642	-3.02992	0.00244615	0.0677324	ENSBTAG00000048481	ENSBTAT00000085732			zinc finger protein OZF [Source:NCBI gene;Acc:100299025]	18	64775206	64780421	1
504900	1757.8	0.208402	0.0687983	3.02918	0.00245222	0.0677324	ENSBTAG00000002147	ENSBTAT00000085335	PPP4R2		protein phosphatase 4 regulatory subunit 2 [Source:VGNC Symbol;Acc:VGNC:33270]	22	28654373	28705579	-1
615330	356.615	0.266649	0.0880391	3.02875	0.00245564	0.0677324	ENSBTAG00000002256	ENSBTAT00000002913	YEATS4	NM_001076365	YEATS domain containing 4 [Source:VGNC Symbol;Acc:VGNC:37021]	5	44086246	44110850	-1
509236	338.954	-1.0582	0.349537	-3.02743	0.00246641	0.067893	ENSBTAG00000031701	ENSBTAT00000039899	TAGAP	NM_001076823	T cell activation RhoGTPase activating protein [Source:VGNC Symbol;Acc:VGNC:35584]	9	95362987	95372456	-1
282023	3055.18	1.53362	0.507225	3.02355	0.00249827	0.0683796	ENSBTAG00000014127	ENSBTAT00000018774	PTGS2	NM_174445	prostaglandin-endoperoxide synthase 2 [Source:VGNC Symbol;Acc:VGNC:33512]	16	67728006	67735629	-1
527433	748.473	0.273106	0.0903329	3.02332	0.00250014	0.0683796	ENSBTAG00000014561	ENSBTAT00000019353	KIF1BP	NM_001034559	KIF1 binding protein [Source:VGNC Symbol;Acc:VGNC:30592]	28	25247950	25302700	1
529660	736.096	1.57208	0.520063	3.02286	0.002504	0.0683796	ENSBTAG00000014628	ENSBTAT00000019477	OAS2	NM_001024557	2'-5'-oligoadenylate synthetase 2 [Source:VGNC Symbol;Acc:VGNC:32391]	17	61338202	61357849	-1
618576	343.923	-0.594397	0.196591	-3.02353	0.00249848	0.0683796	ENSBTAG00000025129	ENSBTAT00000035154	MNT	NM_001206899	MAX network transcriptional repressor [Source:VGNC Symbol;Acc:VGNC:31540]	19	23350891	23367411	-1
539503	22.8232	-0.996686	0.330009	-3.02017	0.00252629	0.0688514	ENSBTAG00000013702	ENSBTAT00000018207	ZNF296	NM_001192262	zinc finger protein 296 [Source:VGNC Symbol;Acc:VGNC:37240]	18	52749691	52753533	-1
510757	160.658	-0.341246	0.113035	-3.01893	0.00253666	0.068997	ENSBTAG00000009372	ENSBTAT00000036235	TTC5	NM_001075464	tetratricopeptide repeat domain 5 [Source:VGNC Symbol;Acc:VGNC:36479]	10	26806108	26822454	1
503577	40.7964	-1.39435	0.462131	-3.01721	0.00255111	0.0691163	ENSBTAG00000006754	ENSBTAT00000008883	DBP	NM_001037445	D-box binding PAR bZIP transcription factor [Source:VGNC Symbol;Acc:VGNC:27894]	18	55272313	55278976	-1
527458	31.8619	-0.623146	0.206498	-3.01768	0.00254715	0.0691163	ENSBTAG00000014114	ENSBTAT00000087170	KLHL26		kelch like family member 26 [Source:VGNC Symbol;Acc:VGNC:30654]	7	4528389	4555291	-1
531522	759.081	-0.331424	0.109879	-3.01627	0.00255904	0.0691947	ENSBTAG00000012274	ENSBTAT00000016302	CIZ1		CDKN1A interacting zinc finger protein 1 [Source:VGNC Symbol;Acc:VGNC:27379]	11	98794261	98811474	-1
504554	244.913	0.958275	0.317895	3.01444	0.00257457	0.0694031	ENSBTAG00000032684	ENSBTAT00000046408	TCTEX1D2	NM_001166555	Tctex1 domain containing 2 [Source:NCBI gene;Acc:504554]	1	70881969	70909767	-1
541100	12.2209	-0.941268	0.312281	-3.01417	0.00257685	0.0694031	ENSBTAG00000019090	ENSBTAT00000025419	PLEKHH3	NM_001192826	pleckstrin homology, MyTH4 and FERM domain containing H3 [Source:VGNC Symbol;Acc:VGNC:33022]	19	42725940	42734368	-1
781493	143.187	-0.480219	0.15953	-3.0102	0.00261076	0.0701788	ENSBTAG00000013369	ENSBTAT00000017783	COL14A1		collagen type XIV alpha 1 chain [Source:VGNC Symbol;Acc:VGNC:53851]	14	81512830	81729606	1
505129	5308.44	0.157289	0.052267	3.00934	0.00261814	0.0702201	ENSBTAG00000006756	ENSBTAT00000057156	MATR3	NM_001102486	matrin 3 [Source:NCBI gene;Acc:505129]	7	50593615	50620401	1
511417	1350.96	0.313575	0.104239	3.00824	0.00262763	0.0702201	ENSBTAG00000007709	ENSBTAT00000010138	SHOC2	NM_001101943	SHOC2, leucine rich repeat scaffold protein [Source:VGNC Symbol;Acc:VGNC:34605]	26	31481196	31568116	1
788473	53.3764	-0.735163	0.244345	-3.00871	0.00262355	0.0702201	ENSBTAG00000001663	ENSBTAT00000002176	PDF		peptide deformylase, mitochondrial [Source:VGNC Symbol;Acc:VGNC:49562]	18	36472274	36474195	-1
281427	2089.18	0.619971	0.206225	3.00629	0.00264457	0.0704249	ENSBTAG00000048903	ENSBTAT00000080493	PRNP	NM_001271625	prion protein [Source:NCBI gene;Acc:281427]	13	47039699	47058759	1
512044	1804.95	0.556696	0.18522	3.00559	0.00265068	0.0704249	ENSBTAG00000002827	ENSBTAT00000003660	ACAT2	NM_001075549	acetyl-CoA acetyltransferase 2 [Source:VGNC Symbol;Acc:VGNC:25530]	9	96029107	96044723	1
[truncated: 13,220 more rows]

## Sheet: 3) Gene express results 24 hpi
NCBI Gene ID	baseMean	log2 fold change (FC)	log2 FC SE	Test statistic	P value	Padj. value	Ensembl gene ID	Ensembl transcript ID	Gene symbol	RefSeq mRNA ID	Description	Chromosome no.	Start position	End position	Strand
[truncated: 16,084 more rows]

[truncated: 3 more sheets: 4) Gene express results 48 hpi, 5) 24 hpi DEG input gene set, 6) 48 hpi DEG input gene set]
