# Supplementary material for: Integrative genomics of the mammalian alveolar macrophage response to intracellular mycobacteria
Source: BMC Genomics. 2021 May 12;22:343. doi: 10.1186/s12864-021-07643-w (PMC8117616; doi:10.1186/s12864-021-07643-w)
Supplement: Supplementary file 4 — Additional file 4. Outputs from differential network analyses using GeneCards®, InnateDB with Cytoscape/jActiveModules and DEN-24 and DEN-48 input gene sets for GWAS integration. [file 12864_2021_7643_MOESM4_ESM.xlsx]

## Sheet: Contents
Integrative genomics of the mammalian alveolar macrophage response to intracellular mycobacteria
Thomas J. Hall, Michael P. Mullen, Gillian P. McHugo, Kate E. Killick, Siobhán C. Ring, Donagh P. Berry, Carolina N. Correia, John A. Browne, Stephen V. Gordon, David E. MacHugh*
* Corresponding author: David E. MacHugh
Corresponding author email address:				david.machugh@ucd.ie
Supplementary Data 4: Outputs from differential network analyses using GeneCards®, InnateDB with Cytoscape/jActiveModules and DEN-24 and DEN-48 input gene sets for GWAS integration
Worksheet 1		GeneCards® search query results for tuberculosis OR mycobacterium OR mycobacteria OR mycobacterial
Worksheet 2		InnateDB gene interactions from base differential expression network
Worksheet 3		jActiveModules top five modules detected at 24 hpi
Worksheet 4		jActiveModules top five modules detected at 48 hpi
Worksheet 5		Differential expression network (DEN) gene set GWAS input for 24 hpi (DEN-24)
Worksheet 6		Differential expression network (DEN) gene set GWAS input for 48 hpi (DEN-48)

## Sheet: 1) GeneCards query results
Rank	Gene Symbol	Gene name	Category	GeneCards Inferred Functionality Score (GIFtS)	GeneCards ID	GeneCards Relevance Score (GCRS)	Human NCBI Gene ID
1	IFNGR1	Interferon Gamma Receptor 1	Protein Coding	55	GC06M137197	96.04	3459
2	IL12RB1	Interleukin 12 Receptor Subunit Beta 1	Protein Coding	51	GC19M018030	68.23	3594
3	TLR2	Toll Like Receptor 2	Protein Coding	57	GC04P153684	64.96	7097
4	SLC11A1	Solute Carrier Family 11 Member 1	Protein Coding	53	GC02P218382	60.34	6556
5	STAT1	Signal Transducer And Activator Of Transcription 1	Protein Coding	60	GC02M190964	51.8	6772
6	IL12B	Interleukin 12B	Protein Coding	49	GC05M159314	49.2	3593
7	CYBB	Cytochrome B-245 Beta Chain	Protein Coding	53	GC0XP037780	45.51	1536
8	TNF	Tumor Necrosis Factor	Protein Coding	59	GC06P032186	41.93	7124
9	IFNGR2	Interferon Gamma Receptor 2	Protein Coding	51	GC21P033402	41.91	3460
10	IFNG	Interferon Gamma	Protein Coding	54	GC12M068064	40.29	3458
11	IKBKG	Inhibitor Of Nuclear Factor Kappa B Kinase Subunit Gamma	Protein Coding	53	GC0XP154541	33.97	8517
12	IL10	Interleukin 10	Protein Coding	53	GC01M206767	29.39	3586
13	RORC	RAR Related Orphan Receptor C	Protein Coding	52	GC01M151806	29.28	6097
14	HLA-DRB1	Major Histocompatibility Complex, Class II, DR Beta 1	Protein Coding	52	GC06M032578	24.14	3123
15	INHA	Inhibin Subunit Alpha	Protein Coding	50	GC02P219569	20.55	3623
16	IL4	Interleukin 4	Protein Coding	53	GC05P132673	20.15	3565
17	ISG15	ISG15 Ubiquitin-Like Modifier	Protein Coding	54	GC01P001001	18.61	9636
18	CD209	CD209 Molecule	Protein Coding	49	GC19M007804	18.14	30835
19	ADA	Adenosine Deaminase	Protein Coding	57	GC20M044620	18.05	100
20	CXCL8	C-X-C Motif Chemokine Ligand 8	Protein Coding	46	GC04P073740	17.34	3576
21	HSPD1	Heat Shock Protein Family D (Hsp60) Member 1	Protein Coding	54	GC02M197486	17.06	3329
22	IL2	Interleukin 2	Protein Coding	52	GC04M122451	16.3	3558
23	CFTR	Cystic Fibrosis Transmembrane Conductance Regulator	Protein Coding	58	GC07P117465	15.75	1080
24	VDR	Vitamin D Receptor	Protein Coding	57	GC12M047841	15.51	7421
25	MBL2	Mannose Binding Lectin 2	Protein Coding	53	GC10M052760	14.44	4153
26	TLR4	Toll Like Receptor 4	Protein Coding	58	GC09P117704	14.29	7099
27	IL18	Interleukin 18	Protein Coding	50	GC11M112143	14.18	3606
28	GNLY	Granulysin	Protein Coding	44	GC02P085685	14.07	10578
29	CXCL10	C-X-C Motif Chemokine Ligand 10	Protein Coding	50	GC04M076021	13.74	3627
30	P2RX7	Purinergic Receptor P2X 7	Protein Coding	51	GC12P122253	13.72	5027
31	CCL2	C-C Motif Chemokine Ligand 2	Protein Coding	55	GC17P034255	13.52	6347
32	TLR1	Toll Like Receptor 1	Protein Coding	54	GC04M038797	13.07	7096
33	BMP6	Bone Morphogenetic Protein 6	Protein Coding	50	GC06P007726	12.68	654
34	TLR9	Toll Like Receptor 9	Protein Coding	52	GC03M052222	12.67	54106
35	TMEM50B	Transmembrane Protein 50B	Protein Coding	39	GC21M033432	12.54	757
36	IL17A	Interleukin 17A	Protein Coding	49	GC06P052186	12.27	3605
37	CD1B	CD1b Molecule	Protein Coding	46	GC01M158297	12.23	910
38	HLA-A	Major Histocompatibility Complex, Class I, A	Protein Coding	53	GC06P031772	12.22	3105
40	HLA-B	Major Histocompatibility Complex, Class I, B	Protein Coding	50	GC06M031277	12.21	3106
39	LOC107986469	Uncharacterized LOC107986469	RNA Gene	3	GC05U902788	12.21	107986469
41	GATA2	GATA Binding Protein 2	Protein Coding	54	GC03M128479	12.16	2624
42	IL1B	Interleukin 1 Beta	Protein Coding	55	GC02M112829	12.13	3553
43	MRC1	Mannose Receptor C-Type 1	Protein Coding	44	GC10P017809	12.11	4360
44	NAT2	N-Acetyltransferase 2	Protein Coding	49	GC08P018391	11.78	10
45	IL6	Interleukin 6	Protein Coding	55	GC07P022765	11.57	3569
46	RIN2	Ras And Rab Interactor 2	Protein Coding	49	GC20P019759	11.27	54453
47	HSPE1	Heat Shock Protein Family E (Hsp10) Member 1	Protein Coding	46	GC02P197501	11.03	3336
48	CD40LG	CD40 Ligand	Protein Coding	54	GC0XP136649	10.74	959
49	MTBS1	Mycobacterium Tuberculosis, Susceptibility To Infection By, 1	Genetic Locus	4	GC02U900715	10.59	404716
50	CCL3	C-C Motif Chemokine Ligand 3	Protein Coding	45	GC17M036088	9.94	6348
51	LACTB	Lactamase Beta	Protein Coding	42	GC15P069410	9.49	114294
52	LEP	Leptin	Protein Coding	54	GC07P128241	9.4	3952
53	CLEC7A	C-Type Lectin Domain Containing 7A	Protein Coding	50	GC12M012276	9.36	64581
54	MYD88	MYD88, Innate Immune Signal Transduction Adaptor	Protein Coding	56	GC03P038179	9.2	4615
55	CD14	CD14 Molecule	Protein Coding	51	GC05M140594	9.12	929
56	NOD2	Nucleotide Binding Oligomerization Domain Containing 2	Protein Coding	54	GC16P050693	9.06	64127
57	CAT	Catalase	Protein Coding	57	GC11P034460	8.79	847
58	CCL4	C-C Motif Chemokine Ligand 4	Protein Coding	47	GC17P036103	8.52	6351
59	CXCL9	C-X-C Motif Chemokine Ligand 9	Protein Coding	44	GC04M076001	8.49	4283
61	CD69	CD69 Molecule	Protein Coding	47	GC12M012268	8.27	969
60	ADIPOQ	Adiponectin, C1Q And Collagen Domain Containing	Protein Coding	52	GC03P186842	8.27	9370
62	CXCR3	C-X-C Motif Chemokine Receptor 3	Protein Coding	50	GC0XM071615	7.92	2833
63	ALB	Albumin	Protein Coding	57	GC04P073397	7.8	213
64	MTBSX	Mycobacterium Tuberculosis, Susceptibility To Infection By	Genetic Locus	4	GC0XU901942	7.76	57789
65	TIRAP	TIR Domain Containing Adaptor Protein	Protein Coding	47	GC11P126282	7.6	114609
66	CISH	Cytokine Inducible SH2 Containing Protein	Protein Coding	51	GC03M050618	7.55	1154
67	NOS2	Nitric Oxide Synthase 2	Protein Coding	57	GC17M027756	7.51	4843
68	NADK	NAD Kinase	Protein Coding	51	GC01M001751	7.5	65220
69	TYK2	Tyrosine Kinase 2	Protein Coding	60	GC19M010350	7.35	7297
70	CORO1A	Coronin 1A	Protein Coding	49	GC16P030194	7.18	11151
71	CAMP	Cathelicidin Antimicrobial Peptide	Protein Coding	47	GC03P048227	6.96	820
72	CXCR2	C-X-C Motif Chemokine Receptor 2	Protein Coding	54	GC02P218125	6.95	3579
74	LAMP1	Lysosomal Associated Membrane Protein 1	Protein Coding	49	GC13P113297	6.84	3916
73	CCL5	C-C Motif Chemokine Ligand 5	Protein Coding	49	GC17M035871	6.84	6352
75	FBN1	Fibrillin 1	Protein Coding	50	GC15M048408	6.8	2200
76	MMP9	Matrix Metallopeptidase 9	Protein Coding	60	GC20P046008	6.72	4318
77	CRP	C-Reactive Protein	Protein Coding	53	GC01M159682	6.71	1401
78	IL5	Interleukin 5	Protein Coding	52	GC05M132541	6.63	3567
79	FBLN5	Fibulin 5	Protein Coding	51	GC14M091869	6.6	10516
80	GLUL	Glutamate-Ammonia Ligase	Protein Coding	56	GC01M182350	6.57	2752
81	HLA-DQB1	Major Histocompatibility Complex, Class II, DQ Beta 1	Protein Coding	50	GC06M032629	6.56	3119
82	MAPK14	Mitogen-Activated Protein Kinase 14	Protein Coding	58	GC06P042538	6.49	1432
83	TCHH	Trichohyalin	Protein Coding	40	GC01M152078	6.35	7062
84	IL31RA	Interleukin 31 Receptor A	Protein Coding	49	GC05P055840	6.31	133396
85	CCR7	C-C Motif Chemokine Receptor 7	Protein Coding	51	GC17M040556	6.25	1236
86	GLYATL1	Glycine-N-Acyltransferase Like 1	Protein Coding	41	GC11P058906	6.19	92292
87	FN1	Fibronectin 1	Protein Coding	57	GC02M215360	6.12	2335
88	MAPK1	Mitogen-Activated Protein Kinase 1	Protein Coding	58	GC22M021754	6.12	5594
89	CD1C	CD1c Molecule	Protein Coding	46	GC01P158289	6.02	911
90	CD1A	CD1a Molecule	Protein Coding	49	GC01P158255	6.01	909
91	WASL	Wiskott-Aldrich Syndrome Like	Protein Coding	47	GC07M123681	5.95	8976
92	CSF2	Colony Stimulating Factor 2	Protein Coding	50	GC05P132073	5.92	1437
93	PDCD1	Programmed Cell Death 1	Protein Coding	53	GC02M241849	5.9	5133
95	IL2RA	Interleukin 2 Receptor Subunit Alpha	Protein Coding	58	GC10M006010	5.89	3559
94	CD244	CD244 Molecule	Protein Coding	49	GC01M160799	5.89	51744
96	DTYMK	Deoxythymidylate Kinase	Protein Coding	47	GC02M241675	5.83	1841
97	SERPINA1	Serpin Family A Member 1	Protein Coding	56	GC14M094376	5.81	5265
98	NELFCD	Negative Elongation Factor Complex Member C/D	Protein Coding	41	GC20P058981	5.78	51497
99	RPS12	Ribosomal Protein S12	Protein Coding	47	GC06P132814	5.73	6206
100	ATF4	Activating Transcription Factor 4	Protein Coding	53	GC22P039519	5.66	468
101	MTBS2	Mycobacterium Tuberculosis, Susceptibility To, 2	Genetic Locus	3	GC08U901172	5.66	100188829
102	MTBS3	Mycobacterium Tuberculosis, Susceptibility To, 3	Genetic Locus	3	GC19U901296	5.66	100302686
103	NOL3	Nucleolar Protein 3	Protein Coding	49	GC16P067207	5.64	8996
104	CD86	CD86 Molecule	Protein Coding	50	GC03P122055	5.63	942
105	LOC111365141	NOS2 5' Regulatory Region	Uncategorized	3	GC17U902748	5.6	111365141
106	NFKB1	Nuclear Factor Kappa B Subunit 1	Protein Coding	60	GC04P102501	5.59	4790
108	HBB	Hemoglobin Subunit Beta	Protein Coding	52	GC11M005238	5.49	3043
107	TLR6	Toll Like Receptor 6	Protein Coding	50	GC04M038828	5.49	10333
109	HMOX1	Heme Oxygenase 1	Protein Coding	59	GC22P035380	5.48	3162
110	IRGM	Immunity Related GTPase M	Protein Coding	43	GC05P150846	5.36	345611
111	TGFB1	Transforming Growth Factor Beta 1	Protein Coding	59	GC19M041301	5.34	7040
112	NLRP3	NLR Family Pyrin Domain Containing 3	Protein Coding	53	GC01P247415	5.29	114548
113	IL23A	Interleukin 23 Subunit Alpha	Protein Coding	46	GC12P056335	5.28	51561
114	TNFRSF1B	TNF Receptor Superfamily Member 1B	Protein Coding	54	GC01P012167	5.26	7133
115	DEFA1	Defensin Alpha 1	Protein Coding	44	GC08M006977	5.19	1667
116	SEC61A1	Sec61 Translocon Alpha 1 Subunit	Protein Coding	48	GC03P128051	5.17	29927
117	CASP3	Caspase 3	Protein Coding	57	GC04M184627	5.16	836
118	IRF8	Interferon Regulatory Factor 8	Protein Coding	52	GC16P085898	5.16	3394
119	IL15	Interleukin 15	Protein Coding	47	GC04P141636	5.13	3600
120	WAS	Wiskott-Aldrich Syndrome	Protein Coding	55	GC0XP048676	5.05	7454
121	IL22	Interleukin 22	Protein Coding	47	GC12M068248	5.04	50616
122	FASN	Fatty Acid Synthase	Protein Coding	55	GC17M082078	5	2194
123	URB2	URB2 Ribosome Biogenesis Homolog	Protein Coding	39	GC01P229626	4.98	9816
124	FASLG	Fas Ligand	Protein Coding	54	GC01P172628	4.89	356
125	HP	Haptoglobin	Protein Coding	50	GC16P072089	4.87	3240
126	STAT3	Signal Transducer And Activator Of Transcription 3	Protein Coding	59	GC17M042313	4.86	6774
127	SP110	SP110 Nuclear Body Protein	Protein Coding	47	GC02M230167	4.82	3431
128	TST1	Tuberculin Skin Test Reactivity, Absence Of	Genetic Locus	3	GC11U901777	4.82	100526790
129	TST2	Tuberculin Skin Test Reactivity QTL	Genetic Locus	3	GC05U901476	4.82	100526823
130	CASP1	Caspase 1	Protein Coding	57	GC11M105025	4.81	834
131	SOD1	Superoxide Dismutase 1	Protein Coding	59	GC21P031659	4.79	6647
133	CYP51A1	Cytochrome P450 Family 51 Subfamily A Member 1	Protein Coding	50	GC07M092112	4.71	1595
132	ICAM1	Intercellular Adhesion Molecule 1	Protein Coding	57	GC19P010270	4.71	3383
134	TF	Transferrin	Protein Coding	57	GC03P133663	4.71	7018
135	AKT1	AKT Serine/Threonine Kinase 1	Protein Coding	62	GC14M104769	4.68	207
136	IL1A	Interleukin 1 Alpha	Protein Coding	50	GC02M112773	4.66	3552
137	CD79A	CD79a Molecule	Protein Coding	53	GC19P041877	4.62	973
138	CCR5	C-C Motif Chemokine Receptor 5 (Gene/Pseudogene)	Protein Coding	53	GC03P046387	4.6	1234
139	ITGAM	Integrin Subunit Alpha M	Protein Coding	53	GC16P031290	4.59	3684
140	IL13	Interleukin 13	Protein Coding	50	GC05P132656	4.56	3596
141	CD40	CD40 Molecule	Protein Coding	55	GC20P046118	4.54	958
142	LTA	Lymphotoxin Alpha	Protein Coding	49	GC06P032163	4.47	4049
143	SMUG1	Single-Strand-Selective Monofunctional Uracil-DNA Glycosylase 1	Protein Coding	48	GC12M054121	4.44	23583
144	IL12RB2	Interleukin 12 Receptor Subunit Beta 2	Protein Coding	50	GC01P067307	4.43	3595
145	LTF	Lactotransferrin	Protein Coding	50	GC03M046435	4.4	4057
146	JUN	Jun Proto-Oncogene, AP-1 Transcription Factor Subunit	Protein Coding	56	GC01M058780	4.35	3725
147	MIF	Macrophage Migration Inhibitory Factor	Protein Coding	55	GC22P023894	4.34	4282
148	CLEC12A	C-Type Lectin Domain Family 12 Member A	Protein Coding	43	GC12P009951	4.34	160364
149	CREB1	CAMP Responsive Element Binding Protein 1	Protein Coding	55	GC02P207529	4.33	1385
150	HLA-DQA1	Major Histocompatibility Complex, Class II, DQ Alpha 1	Protein Coding	49	GC06P032629	4.31	3117
151	CD80	CD80 Molecule	Protein Coding	48	GC03M119524	4.25	941
152	CTLA4	Cytotoxic T-Lymphocyte Associated Protein 4	Protein Coding	53	GC02P203867	4.24	1493
153	MMP1	Matrix Metallopeptidase 1	Protein Coding	58	GC11M102810	4.21	4312
154	CLEC4M	C-Type Lectin Domain Family 4 Member M	Protein Coding	46	GC19P007763	4.21	10332
155	FAS	Fas Cell Surface Death Receptor	Protein Coding	57	GC10P088969	4.19	355
156	CARMIL2	Capping Protein Regulator And Myosin 1 Linker 2	Protein Coding	33	GC16P067644	4.15	146206
157	CDKN3	Cyclin Dependent Kinase Inhibitor 3	Protein Coding	47	GC14P054398	4.09	1033
158	RAB7A	RAB7A, Member RAS Oncogene Family	Protein Coding	54	GC03P128727	4.07	7879
159	MAPK3	Mitogen-Activated Protein Kinase 3	Protein Coding	56	GC16M030125	4.02	5595
163	MFRP	Membrane Frizzled-Related Protein	Protein Coding	41	GC11M119339	4.01	83552
161	MIR3945HG	MIR3945 Host Gene	RNA Gene	14	GC04M184844	4.01	731424
160	CD81-AS1	CD81 Antisense RNA 1	RNA Gene	15	GC11M002328	4.01	101927682
162	ENSG00000196893	NA	RNA Gene	7	GC17M018951	4.01	NA
164	SFTPA1	Surfactant Protein A1	Protein Coding	48	GC10P082428	3.99	653509
165	IRF1	Interferon Regulatory Factor 1	Protein Coding	54	GC05M132481	3.98	3659
166	POMC	Proopiomelanocortin	Protein Coding	55	GC02M025160	3.96	5443
168	DHFR	Dihydrofolate Reductase	Protein Coding	57	GC05M080626	3.9	1719
167	CIITA	Class II Major Histocompatibility Complex Transactivator	Protein Coding	52	GC16P010879	3.9	4261
169	SOCS1	Suppressor Of Cytokine Signaling 1	Protein Coding	50	GC16M011255	3.86	8651
170	TXN	Thioredoxin	Protein Coding	52	GC09M110243	3.85	7295
171	SOCS3	Suppressor Of Cytokine Signaling 3	Protein Coding	50	GC17M078356	3.82	9021
172	ADK	Adenosine Kinase	Protein Coding	58	GC10P074152	3.8	132
173	IL32	Interleukin 32	Protein Coding	46	GC16P003598	3.78	9235
174	CEBPB	CCAAT Enhancer Binding Protein Beta	Protein Coding	50	GC20P050190	3.74	1051
175	CD1D	CD1d Molecule	Protein Coding	49	GC01P158149	3.73	912
176	CRAT	Carnitine O-Acetyltransferase	Protein Coding	50	GC09M129094	3.72	1384
177	MPO	Myeloperoxidase	Protein Coding	57	GC17M058269	3.71	4353
178	UNG	Uracil DNA Glycosylase	Protein Coding	53	GC12P109097	3.7	7374
179	CLEC4E	C-Type Lectin Domain Family 4 Member E	Protein Coding	43	GC12M008535	3.68	26253
180	CSF3	Colony Stimulating Factor 3	Protein Coding	47	GC17P040015	3.66	1440
181	PLG	Plasminogen	Protein Coding	55	GC06P160702	3.64	5340
182	ARAF	A-Raf Proto-Oncogene, Serine/Threonine Kinase	Protein Coding	52	GC0XP047562	3.63	369
183	SLC25A46	Solute Carrier Family 25 Member 46	Protein Coding	44	GC05P110738	3.42	91137
184	PIK3CG	Phosphatidylinositol-4,5-Bisphosphate 3-Kinase Catalytic Subunit Gamma	Protein Coding	54	GC07P106865	3.41	5294
185	CCR1	C-C Motif Chemokine Receptor 1	Protein Coding	52	GC03M046218	3.38	1230
187	MSRA	Methionine Sulfoxide Reductase A	Protein Coding	49	GC08P010054	3.38	4482
186	SLPI	Secretory Leukocyte Peptidase Inhibitor	Protein Coding	46	GC20M045252	3.38	6590
189	ELANE	Elastase, Neutrophil Expressed	Protein Coding	54	GC19P000854	3.32	1991
188	IL23R	Interleukin 23 Receptor	Protein Coding	51	GC01P067138	3.32	149233
190	GZMB	Granzyme B	Protein Coding	52	GC14M024630	3.24	3002
191	RELA	RELA Proto-Oncogene, NF-KB Subunit	Protein Coding	55	GC11M065671	3.23	5970
192	HSPA4	Heat Shock Protein Family A (Hsp70) Member 4	Protein Coding	49	GC05P133051	3.22	3308
194	ITGAX	Integrin Subunit Alpha X	Protein Coding	50	GC16P031366	3.22	3687
193	VIM	Vimentin	Protein Coding	57	GC10P017227	3.22	7431
195	IL10RA	Interleukin 10 Receptor Subunit Alpha	Protein Coding	52	GC11P117987	3.18	3587
196	CXCR4	C-X-C Motif Chemokine Receptor 4	Protein Coding	60	GC02M136114	3.17	7852
197	TAT	Tyrosine Aminotransferase	Protein Coding	50	GC16M071565	3.16	6898
199	CCL8	C-C Motif Chemokine Ligand 8	Protein Coding	44	GC17P034319	3.14	6355
198	IL27	Interleukin 27	Protein Coding	45	GC16M028511	3.14	246778
200	SYK	Spleen Associated Tyrosine Kinase	Protein Coding	57	GC09P090983	3.13	6850
202	C3	Complement C3	Protein Coding	55	GC19M006677	3.12	718
201	MCL1	MCL1, BCL2 Family Apoptosis Regulator	Protein Coding	54	GC01M150596	3.12	4170
203	ITGAL	Integrin Subunit Alpha L	Protein Coding	52	GC16P030483	3.11	3683
204	PIK3CA	Phosphatidylinositol-4,5-Bisphosphate 3-Kinase Catalytic Subunit Alpha	Protein Coding	60	GC03P179148	3.11	5290
205	SP1	Sp1 Transcription Factor	Protein Coding	50	GC12P053380	3.11	6667
206	IL1R1	Interleukin 1 Receptor Type 1	Protein Coding	52	GC02P102136	3.1	3554
207	DLD	Dihydrolipoamide Dehydrogenase	Protein Coding	57	GC07P107890	3.08	1738
209	CEACAM5	Carcinoembryonic Antigen Related Cell Adhesion Molecule 5	Protein Coding	48	GC19P041709	3.07	1048
208	LYZ	Lysozyme	Protein Coding	53	GC12P069348	3.07	4069
210	EPX	Eosinophil Peroxidase	Protein Coding	48	GC17P058192	3.06	8288
211	SPP1	Secreted Phosphoprotein 1	Protein Coding	52	GC04P087975	3.04	6696
212	FOXP3	Forkhead Box P3	Protein Coding	53	GC0XM049250	3.03	50943
213	RIPK2	Receptor Interacting Serine/Threonine Kinase 2	Protein Coding	53	GC08P089758	2.97	8767
214	MAPK8	Mitogen-Activated Protein Kinase 8	Protein Coding	56	GC10P048306	2.95	5599
215	PTX3	Pentraxin 3	Protein Coding	47	GC03P157436	2.95	5806
217	HLA-E	Major Histocompatibility Complex, Class I, E	Protein Coding	47	GC06P032050	2.93	3133
216	STAT4	Signal Transducer And Activator Of Transcription 4	Protein Coding	52	GC02M191029	2.93	6775
218	KRIT1	KRIT1, Ankyrin Repeat Containing	Protein Coding	48	GC07M092198	2.9	889
219	SFTPD	Surfactant Protein D	Protein Coding	50	GC10M079937	2.88	6441
221	RAB5A	RAB5A, Member RAS Oncogene Family	Protein Coding	52	GC03P019963	2.87	5868
220	VDAC1	Voltage Dependent Anion Channel 1	Protein Coding	52	GC05M133975	2.87	7416
222	ALOX5	Arachidonate 5-Lipoxygenase	Protein Coding	55	GC10P045338	2.84	240
223	SPN	Sialophorin	Protein Coding	46	GC16P029662	2.84	6693
224	TNFRSF9	TNF Receptor Superfamily Member 9	Protein Coding	50	GC01M007915	2.82	3604
226	CASP10	Caspase 10	Protein Coding	55	GC02P201182	2.81	843
225	TLR5	Toll Like Receptor 5	Protein Coding	53	GC01M223109	2.81	7100
227	B2M	Beta-2-Microglobulin	Protein Coding	56	GC15P044711	2.79	567
228	DLAT	Dihydrolipoamide S-Acetyltransferase	Protein Coding	53	GC11P112024	2.79	1737
229	HSPA8	Heat Shock Protein Family A (Hsp70) Member 8	Protein Coding	54	GC11M123057	2.78	3312
230	TIMP1	TIMP Metallopeptidase Inhibitor 1	Protein Coding	52	GC0XP047583	2.77	7076
231	PTPN22	Protein Tyrosine Phosphatase, Non-Receptor Type 22	Protein Coding	53	GC01M113813	2.77	26191
232	HLA-C	Major Histocompatibility Complex, Class I, C	Protein Coding	49	GC06M031272	2.75	3107
233	CD1E	CD1e Molecule	Protein Coding	46	GC01P158323	2.74	913
235	TRD	T Cell Receptor Delta Locus	Protein Coding	14	GC14P022425	2.73	6964
234	HAVCR2	Hepatitis A Virus Cellular Receptor 2	Protein Coding	48	GC05M157063	2.73	84868
236	CD27	CD27 Molecule	Protein Coding	52	GC12P006425	2.72	939
237	SLC17A5	Solute Carrier Family 17 Member 5	Protein Coding	50	GC06M073593	2.7	26503
240	SERPINA3	Serpin Family A Member 3	Protein Coding	50	GC14P094612	2.69	12
241	BCL2	BCL2, Apoptosis Regulator	Protein Coding	59	GC18M063123	2.69	596
238	FCN2	Ficolin 2	Protein Coding	47	GC09P134864	2.69	2220
239	PGM1	Phosphoglucomutase 1	Protein Coding	53	GC01P063593	2.69	5236
242	CCL11	C-C Motif Chemokine Ligand 11	Protein Coding	49	GC17P034285	2.68	6356
244	HLA-DRB4	Major Histocompatibility Complex, Class II, DR Beta 4	Protein Coding	34	GC06Mo03851	2.67	3126
243	IFNB1	Interferon Beta 1	Protein Coding	48	GC09M021077	2.67	3456
246	IL12A	Interleukin 12A	Protein Coding	51	GC03P159988	2.67	3592
245	PRKN	Parkin RBR E3 Ubiquitin Protein Ligase	Protein Coding	44	GC06M161348	2.67	5071
247	CR1	Complement C3b/C4b Receptor 1 (Knops Blood Group)	Protein Coding	51	GC01P207496	2.66	1378
248	CCL20	C-C Motif Chemokine Ligand 20	Protein Coding	50	GC02P227813	2.64	6364
249	DEFB4A	Defensin Beta 4A	Protein Coding	42	GC08P007895	2.63	1673
250	FIBP	FGF1 Intracellular Binding Protein	Protein Coding	48	GC11M065901	2.63	9158
252	FCGR3A	Fc Fragment Of IgG Receptor IIIa	Protein Coding	52	GC01M161541	2.6	2214
251	ABCB1	ATP Binding Cassette Subfamily B Member 1	Protein Coding	58	GC07M087504	2.6	5243
253	CXCL2	C-X-C Motif Chemokine Ligand 2	Protein Coding	47	GC04M074097	2.59	2920
254	CASP8	Caspase 8	Protein Coding	59	GC02P201233	2.56	841
255	MAP3K5	Mitogen-Activated Protein Kinase Kinase Kinase 5	Protein Coding	54	GC06M136500	2.55	4217
257	PTK2B	Protein Tyrosine Kinase 2 Beta	Protein Coding	55	GC08P027311	2.53	2185
256	KANTR	KDM5C Adjacent Transcript	RNA Gene	16	GC0XP053094	2.53	102723508
258	IL17D	Interleukin 17D	Protein Coding	44	GC13P020702	2.51	53342
260	REL	REL Proto-Oncogene, NF-KB Subunit	Protein Coding	53	GC02P060881	2.49	5966
259	TPO	Thyroid Peroxidase	Protein Coding	55	GC02P001396	2.49	7173
263	LBP	Lipopolysaccharide Binding Protein	Protein Coding	50	GC20P038346	2.48	3929
261	MMP7	Matrix Metallopeptidase 7	Protein Coding	55	GC11M102425	2.48	4316
262	AKR1A1	Aldo-Keto Reductase Family 1 Member A1	Protein Coding	50	GC01P045550	2.48	10327
264	ADCY3	Adenylate Cyclase 3	Protein Coding	52	GC02M024819	2.47	109
265	JAK1	Janus Kinase 1	Protein Coding	56	GC01M064833	2.47	3716
266	LAMA2	Laminin Subunit Alpha 2	Protein Coding	49	GC06P128863	2.46	3908
268	LTA4H	Leukotriene A4 Hydrolase	Protein Coding	53	GC12M096000	2.44	4048
267	EMB	Embigin	Protein Coding	46	GC05M050396	2.44	133418
269	ITGB2	Integrin Subunit Beta 2	Protein Coding	58	GC21M044885	2.42	3689
270	LAMP2	Lysosomal Associated Membrane Protein 2	Protein Coding	51	GC0XM120426	2.41	3920
271	ANXA1	Annexin A1	Protein Coding	55	GC09P073151	2.4	301
273	IL2RB	Interleukin 2 Receptor Subunit Beta	Protein Coding	54	GC22M037125	2.4	3560
272	CXCR1	C-X-C Motif Chemokine Receptor 1	Protein Coding	49	GC02M218162	2.4	3577
275	ARG1	Arginase 1	Protein Coding	57	GC06P131553	2.37	383
276	BCL2A1	BCL2 Related Protein A1	Protein Coding	47	GC15M079961	2.37	597
274	PRDX5	Peroxiredoxin 5	Protein Coding	52	GC11P064317	2.37	25824
277	SP140	SP140 Nuclear Body Protein	Protein Coding	43	GC02P230203	2.33	11262
278	EPO	Erythropoietin	Protein Coding	48	GC07P100720	2.32	2056
280	MAN2B1	Mannosidase Alpha Class 2B Member 1	Protein Coding	50	GC19M012649	2.31	4125
279	BTNL2	Butyrophilin Like 2	Protein Coding	45	GC06M032359	2.31	56244
281	LRRK2	Leucine Rich Repeat Kinase 2	Protein Coding	56	GC12P040196	2.3	120892
282	CYP2B6	Cytochrome P450 Family 2 Subfamily B Member 6	Protein Coding	55	GC19P040991	2.28	1555
283	VAMP3	Vesicle Associated Membrane Protein 3	Protein Coding	47	GC01P007765	2.26	9341
284	IL3	Interleukin 3	Protein Coding	49	GC05P132060	2.25	3562
285	IL26	Interleukin 26	Protein Coding	39	GC12M068201	2.24	55801
288	G6PD	Glucose-6-Phosphate Dehydrogenase	Protein Coding	56	GC0XM154531	2.23	2539
287	TOLLIP	Toll Interacting Protein	Protein Coding	50	GC11M001274	2.23	54472
286	MIR155	MicroRNA 155	RNA Gene	19	GC21P025573	2.23	406947
294	ATP12A	ATPase H+/K+ Transporting Non-Gastric Alpha2 Subunit	Protein Coding	49	GC13P024680	2.21	479
295	ATP4A	ATPase H+/K+ Transporting Subunit Alpha	Protein Coding	48	GC19M038889	2.21	495
291	CD59	CD59 Molecule (CD59 Blood Group)	Protein Coding	53	GC11M033699	2.21	966
292	CDK9	Cyclin Dependent Kinase 9	Protein Coding	52	GC09P127799	2.21	1025
290	KCNJ11	Potassium Voltage-Gated Channel Subfamily J Member 11	Protein Coding	54	GC11M017364	2.21	3767
289	PTGER4	Prostaglandin E Receptor 4	Protein Coding	52	GC05P040679	2.21	5734
298	SLC22A4	Solute Carrier Family 22 Member 4	Protein Coding	50	GC05P132294	2.21	6583
293	GNE	Glucosamine (UDP-N-Acetyl)-2-Epimerase/N-Acetylmannosamine Kinase	Protein Coding	50	GC09M036214	2.21	10020
296	TUBE1	Tubulin Epsilon 1	Protein Coding	43	GC06M112070	2.21	51175
297	METTL7B	Methyltransferase Like 7B	Protein Coding	42	GC12P055681	2.21	196410
302	C4B	Complement C4B (Chido Blood Group)	Protein Coding	49	GC06P032014	2.2	721
299	TNFRSF1A	TNF Receptor Superfamily Member 1A	Protein Coding	56	GC12M006308	2.2	7132
301	FTSJ1	FtsJ RNA Methyltransferase Homolog 1	Protein Coding	47	GC0XP048476	2.2	24140
300	PDP1	Pyruvate Dehyrogenase Phosphatase Catalytic Subunit 1	Protein Coding	52	GC08P093857	2.2	54704
303	TRG	T Cell Receptor Gamma Locus	Protein Coding	15	GC07M038240	2.19	6965
304	TRAF6	TNF Receptor Associated Factor 6	Protein Coding	53	GC11M036467	2.19	7189
305	SLAMF1	Signaling Lymphocytic Activation Molecule Family Member 1	Protein Coding	46	GC01M160577	2.18	6504
309	CTSZ	Cathepsin Z	Protein Coding	50	GC20M058995	2.17	1522
308	FCGR3B	Fc Fragment Of IgG Receptor IIIb	Protein Coding	49	GC01M161623	2.17	2215
307	IFNA1	Interferon Alpha 1	Protein Coding	45	GC09P021459	2.17	3439
306	S100A12	S100 Calcium Binding Protein A12	Protein Coding	46	GC01M153346	2.17	6283
310	MUC16	Mucin 16, Cell Surface Associated	Protein Coding	42	GC19M008904	2.16	94025
312	PRKCA	Protein Kinase C Alpha	Protein Coding	58	GC17P066302	2.15	5578
313	DUSP19	Dual Specificity Phosphatase 19	Protein Coding	44	GC02P183078	2.15	142679
311	MIR32	MicroRNA 32	RNA Gene	20	GC09M109046	2.15	407036
315	CAMK2G	Calcium/Calmodulin Dependent Protein Kinase II Gamma	Protein Coding	53	GC10M073812	2.13	818
314	IL9	Interleukin 9	Protein Coding	50	GC05M135891	2.13	3578
316	EEA1	Early Endosome Antigen 1	Protein Coding	50	GC12M092770	2.13	8411
317	HCK	HCK Proto-Oncogene, Src Family Tyrosine Kinase	Protein Coding	57	GC20P032052	2.12	3055
318	UBASH3B	Ubiquitin Associated And SH3 Domain Containing B	Protein Coding	45	GC11P122655	2.11	84959
319	PACRG	Parkin Coregulated	Protein Coding	44	GC06P162727	2.09	135138
322	IL1RN	Interleukin 1 Receptor Antagonist	Protein Coding	55	GC02P113837	2.08	3557
321	TAP2	Transporter 2, ATP Binding Cassette Subfamily B Member	Protein Coding	51	GC06M032789	2.08	6891
320	PRDX4	Peroxiredoxin 4	Protein Coding	49	GC0XP023592	2.08	10549
323	DUSP14	Dual Specificity Phosphatase 14	Protein Coding	43	GC17P037489	2.07	11072
324	CD247	CD247 Molecule	Protein Coding	55	GC01M167399	2.06	919
325	CCL7	C-C Motif Chemokine Ligand 7	Protein Coding	48	GC17P034270	2.04	6354
326	LPRS	Leprosy, Susceptibility To 1	Genetic Locus	4	GC10U990119	2.04	81861
329	FDXR	Ferredoxin Reductase	Protein Coding	50	GC17M074862	2.01	2232
327	LSP1	Lymphocyte Specific Protein 1	Protein Coding	47	GC11P001852	2.01	4046
328	KSR1	Kinase Suppressor Of Ras 1	Protein Coding	46	GC17P027456	2.01	8844
330	CXCL5	C-X-C Motif Chemokine Ligand 5	Protein Coding	47	GC04M073995	2	6374
331	CD163	CD163 Molecule	Protein Coding	49	GC12M007518	2	9332
334	AGER	Advanced Glycosylation End-Product Specific Receptor	Protein Coding	50	GC06M032180	1.98	177
332	CYP27B1	Cytochrome P450 Family 27 Subfamily B Member 1	Protein Coding	53	GC12M057757	1.98	1594
333	S100A8	S100 Calcium Binding Protein A8	Protein Coding	49	GC01M153391	1.98	6279
335	TAP1	Transporter 1, ATP Binding Cassette Subfamily B Member	Protein Coding	55	GC06M032867	1.98	6890
336	ATF2	Activating Transcription Factor 2	Protein Coding	52	GC02M175072	1.96	1386
337	ERBB2	Erb-B2 Receptor Tyrosine Kinase 2	Protein Coding	62	GC17P039687	1.95	2064
340	FCGR1A	Fc Fragment Of IgG Receptor Ia	Protein Coding	48	GC01P149754	1.95	2209
338	FPR1	Formyl Peptide Receptor 1	Protein Coding	54	GC19M051745	1.95	2357
339	HLA-DPB1	Major Histocompatibility Complex, Class II, DP Beta 1	Protein Coding	49	GC06P033043	1.95	3115
341	CCL18	C-C Motif Chemokine Ligand 18	Protein Coding	42	GC17P036064	1.93	6362
342	TBX21	T-Box 21	Protein Coding	52	GC17P047733	1.92	30009
343	IL21	Interleukin 21	Protein Coding	50	GC04M122612	1.89	59067
344	CXCL1	C-X-C Motif Chemokine Ligand 1	Protein Coding	49	GC04P073869	1.88	2919
345	TNFRSF18	TNF Receptor Superfamily Member 18	Protein Coding	49	GC01M001203	1.88	8784
346	CCR3	C-C Motif Chemokine Receptor 3	Protein Coding	53	GC03P046227	1.87	1232
347	IL37	Interleukin 37	Protein Coding	43	GC02P113833	1.87	27178
348	LPRS6	Leprosy, Susceptiblity To, 6	Genetic Locus	3	GC13U900765	1.87	100499166
350	DEFA3	Defensin Alpha 3	Protein Coding	42	GC08M007015	1.86	1668
351	EEF1A1	Eukaryotic Translation Elongation Factor 1 Alpha 1	Protein Coding	50	GC06M073515	1.86	1915
354	GPT	Glutamic--Pyruvic Transaminase	Protein Coding	48	GC08P144502	1.86	2875
349	LBR	Lamin B Receptor	Protein Coding	53	GC01M225401	1.86	3930
352	TRIM27	Tripartite Motif Containing 27	Protein Coding	47	GC06M028903	1.86	5987
353	TLR3	Toll Like Receptor 3	Protein Coding	58	GC04P186059	1.86	7098
355	IL24	Interleukin 24	Protein Coding	49	GC01P206897	1.85	11009
356	RNASE3	Ribonuclease A Family Member 3	Protein Coding	46	GC14P020891	1.84	6037
357	TKT	Transketolase	Protein Coding	54	GC03M053258	1.84	7086
358	CARD9	Caspase Recruitment Domain Family Member 9	Protein Coding	51	GC09M136361	1.84	64170
359	TLR8	Toll Like Receptor 8	Protein Coding	53	GC0XP012924	1.83	51311
360	TNFRSF4	TNF Receptor Superfamily Member 4	Protein Coding	50	GC01M001211	1.82	7293
362	CCL1	C-C Motif Chemokine Ligand 1	Protein Coding	45	GC17M034363	1.8	6346
361	TYMS	Thymidylate Synthetase	Protein Coding	56	GC18P000657	1.8	7298
364	VCAM1	Vascular Cell Adhesion Molecule 1	Protein Coding	52	GC01P100719	1.8	7412
363	VKORC1	Vitamin K Epoxide Reductase Complex Subunit 1	Protein Coding	53	GC16M031105	1.8	79001
365	DUSP16	Dual Specificity Phosphatase 16	Protein Coding	46	GC12M012473	1.8	80824
366	FAP	Fibroblast Activation Protein Alpha	Protein Coding	48	GC02M162170	1.79	2191
369	CXCL3	C-X-C Motif Chemokine Ligand 3	Protein Coding	44	GC04M074036	1.79	2921
367	LGALS9	Galectin 9	Protein Coding	44	GC17P027629	1.79	3965
368	LACC1	Laccase Domain Containing 1	Protein Coding	41	GC13P043879	1.79	144811
370	PDF	Peptide Deformylase, Mitochondrial	Protein Coding	38	GC16M069328	1.77	64146
371	HMGB1	High Mobility Group Box 1	Protein Coding	50	GC13M030456	1.76	3146
374	NME4	NME/NM23 Nucleoside Diphosphate Kinase 4	Protein Coding	49	GC16P000396	1.76	4833
372	TNFAIP3	TNF Alpha Induced Protein 3	Protein Coding	54	GC06P137866	1.76	7128
373	ADCY10	Adenylate Cyclase 10	Protein Coding	51	GC01M167778	1.76	55811
375	ARPC4	Actin Related Protein 2/3 Complex Subunit 4	Protein Coding	44	GC03P009792	1.75	10093
377	HLA-DRB5	Major Histocompatibility Complex, Class II, DR Beta 5	Protein Coding	44	GC06M032519	1.74	3127
376	SALL1	Spalt Like Transcription Factor 1	Protein Coding	50	GC16M051217	1.74	6299
379	GGT1	Gamma-Glutamyltransferase 1	Protein Coding	55	GC22P024583	1.73	2678
380	CMPK1	Cytidine/Uridine Monophosphate Kinase 1	Protein Coding	50	GC01P047333	1.73	51727
378	MICA	MHC Class I Polypeptide-Related Sequence A	Protein Coding	44	GC06P031399	1.73	100507436
381	PNP	Purine Nucleoside Phosphorylase	Protein Coding	54	GC14P020468	1.72	4860
383	DUT	Deoxyuridine Triphosphatase	Protein Coding	49	GC15P048331	1.71	1854
382	MR1	Major Histocompatibility Complex, Class I-Related	Protein Coding	47	GC01P181003	1.71	3140
384	IGES	Immunoglobulin E Concentration, Serum	Genetic Locus	9	GC05U990033	1.71	3478
385	FYN	FYN Proto-Oncogene, Src Family Tyrosine Kinase	Protein Coding	55	GC06M111660	1.7	2534
386	NR1I2	Nuclear Receptor Subfamily 1 Group I Member 2	Protein Coding	52	GC03P119780	1.69	8856
389	BAX	BCL2 Associated X, Apoptosis Regulator	Protein Coding	55	GC19P048954	1.66	581
387	FLOT1	Flotillin 1	Protein Coding	47	GC06M030729	1.66	10211
388	CLEC9A	C-Type Lectin Domain Containing 9A	Protein Coding	39	GC12P010030	1.66	283420
391	FCGR2A	Fc Fragment Of IgG Receptor IIa	Protein Coding	52	GC01P161505	1.65	2212
393	HAS1	Hyaluronan Synthase 1	Protein Coding	45	GC19M051714	1.65	3036
394	HAS2	Hyaluronan Synthase 2	Protein Coding	45	GC08M121594	1.65	3037
392	HAS3	Hyaluronan Synthase 3	Protein Coding	46	GC16P069105	1.65	3038
390	S100A9	S100 Calcium Binding Protein A9	Protein Coding	50	GC01P153357	1.65	6280
395	CGAS	Cyclic GMP-AMP Synthase	Protein Coding	34	GC06M073414	1.65	115004
396	NFKBIA	NFKB Inhibitor Alpha	Protein Coding	57	GC14M035401	1.62	4792
397	CYCS	Cytochrome C, Somatic	Protein Coding	55	GC07M025158	1.62	54205
398	RBKS	Ribokinase	Protein Coding	46	GC02M027745	1.62	64080
399	CTSW	Cathepsin W	Protein Coding	46	GC11P065879	1.61	1521
400	ELN	Elastin	Protein Coding	50	GC07P074027	1.61	2006
401	TBP	TATA-Box Binding Protein	Protein Coding	54	GC06P170554	1.61	6908
402	SQSTM1	Sequestosome 1	Protein Coding	55	GC05P179806	1.6	8878
405	MTOR	Mechanistic Target Of Rapamycin Kinase	Protein Coding	61	GC01M011166	1.59	2475
404	LCK	LCK Proto-Oncogene, Src Family Tyrosine Kinase	Protein Coding	61	GC01P032251	1.59	3932
403	IL1RAPL2	Interleukin 1 Receptor Accessory Protein Like 2	Protein Coding	43	GC0XP104566	1.59	26280
407	IMPA1	Inositol Monophosphatase 1	Protein Coding	54	GC08M081656	1.58	3612
406	RPS6KB1	Ribosomal Protein S6 Kinase B1	Protein Coding	55	GC17P059893	1.58	6198
408	PRKCZ	Protein Kinase C Zeta	Protein Coding	55	GC01P002050	1.57	5590
410	SLC9A3R1	SLC9A3 Regulator 1	Protein Coding	52	GC17P074749	1.56	9368
409	ATG16L1	Autophagy Related 16 Like 1	Protein Coding	50	GC02P233215	1.56	55054
411	C4A	Complement C4A (Rodgers Blood Group)	Protein Coding	48	GC06P032265	1.55	720
412	HMGCR	3-Hydroxy-3-Methylglutaryl-CoA Reductase	Protein Coding	52	GC05P075336	1.55	3156
413	RNASE7	Ribonuclease A Family Member 7	Protein Coding	41	GC14P021042	1.55	84659
416	GFER	Growth Factor, Augmenter Of Liver Regeneration	Protein Coding	52	GC16P001984	1.54	2671
415	PTPN3	Protein Tyrosine Phosphatase, Non-Receptor Type 3	Protein Coding	50	GC09M109375	1.54	5774
414	IL1R2	Interleukin 1 Receptor Type 2	Protein Coding	51	GC02P101991	1.54	7850
417	PRDX6	Peroxiredoxin 6	Protein Coding	52	GC01P173477	1.54	9588
419	CD53	CD53 Molecule	Protein Coding	46	GC01P110871	1.53	963
420	IGHE	Immunoglobulin Heavy Constant Epsilon	Protein Coding	31	GC14M105743	1.53	3497
418	NSF	N-Ethylmaleimide Sensitive Factor, Vesicle Fusing ATPase	Protein Coding	50	GC17P046590	1.53	4905
421	GZMA	Granzyme A	Protein Coding	49	GC05P055102	1.52	3001
422	HLA-DRA	Major Histocompatibility Complex, Class II, DR Alpha	Protein Coding	53	GC06P032439	1.51	3122
423	NFKBIL1	NFKB Inhibitor Like 1	Protein Coding	43	GC06P032150	1.51	4795
425	CCR6	C-C Motif Chemokine Receptor 6	Protein Coding	51	GC06P167111	1.5	1235
426	CSF1	Colony Stimulating Factor 1	Protein Coding	50	GC01P109911	1.5	1435
427	FOS	Fos Proto-Oncogene, AP-1 Transcription Factor Subunit	Protein Coding	57	GC14P075278	1.5	2353
424	GPI	Glucose-6-Phosphate Isomerase	Protein Coding	53	GC19P034359	1.5	2821
428	KIR2DL1	Killer Cell Immunoglobulin Like Receptor, Two Ig Domains And Long Cytoplasmic Tail 1	Protein Coding	42	GC19P055074	1.49	3802
429	MMP10	Matrix Metallopeptidase 10	Protein Coding	53	GC11M102770	1.49	4319
432	ZAP70	Zeta Chain Of T Cell Receptor Associated Protein Kinase 70	Protein Coding	58	GC02P097696	1.49	7535
431	CD274	CD274 Molecule	Protein Coding	51	GC09P005450	1.49	29126
430	HAMP	Hepcidin Antimicrobial Peptide	Protein Coding	49	GC19P036871	1.49	57817
434	ENO2	Enolase 2	Protein Coding	54	GC12P006913	1.48	2026
435	LIF	LIF, Interleukin 6 Family Cytokine	Protein Coding	49	GC22M030240	1.48	3976
433	MDH2	Malate Dehydrogenase 2	Protein Coding	55	GC07P076048	1.48	4191
437	PLAT	Plasminogen Activator, Tissue Type	Protein Coding	56	GC08M042174	1.48	5327
436	PPARG	Peroxisome Proliferator Activated Receptor Gamma	Protein Coding	60	GC03P012328	1.48	5468
438	ACP1	Acid Phosphatase 1	Protein Coding	50	GC02P000254	1.47	52
439	IL7	Interleukin 7	Protein Coding	46	GC08M078689	1.47	3574
441	PLAU	Plasminogen Activator, Urokinase	Protein Coding	58	GC10P073909	1.47	5328
440	IL18R1	Interleukin 18 Receptor 1	Protein Coding	49	GC02P102345	1.47	8809
446	CD4	CD4 Molecule	Protein Coding	57	GC12P006786	1.46	920
442	PTS	6-Pyruvoyltetrahydropterin Synthase	Protein Coding	53	GC11P112226	1.46	5805
443	RAG1	Recombination Activating 1	Protein Coding	52	GC11P036546	1.46	5896
444	SDC4	Syndecan 4	Protein Coding	51	GC20M045325	1.46	6385
448	LITAF	Lipopolysaccharide Induced TNF Factor	Protein Coding	50	GC16M011641	1.46	9516
445	EBI3	Epstein-Barr Virus Induced 3	Protein Coding	45	GC19P004231	1.46	10148
447	MMUT	Methylmalonyl-CoA Mutase	Protein Coding	41	GC06M049430	1.46	NA
450	RELB	RELB Proto-Oncogene, NF-KB Subunit	Protein Coding	50	GC19P045002	1.45	5971
449	NR1H2	Nuclear Receptor Subfamily 1 Group H Member 2	Protein Coding	55	GC19P050329	1.45	7376
453	PROCR	Protein C Receptor	Protein Coding	48	GC20P035171	1.44	10544
454	ILVBL	IlvB Acetolactate Synthase Like	Protein Coding	42	GC19M015089	1.44	10994
452	TLR10	Toll Like Receptor 10	Protein Coding	47	GC04M038773	1.44	81793
451	MIR124-1	MicroRNA 124-1	RNA Gene	21	GC08M009901	1.44	406907
455	MT-CO3	Mitochondrially Encoded Cytochrome C Oxidase III	Protein Coding	33	GCMTP009209	1.42	NA
456	ITGB1	Integrin Subunit Beta 1	Protein Coding	56	GC10M032936	1.41	3688
460	GC	GC, Vitamin D Binding Protein	Protein Coding	49	GC04M071741	1.39	2638
459	HSP90AA1	Heat Shock Protein 90 Alpha Family Class A Member 1	Protein Coding	55	GC14M102080	1.39	3320
458	TNC	Tenascin C	Protein Coding	53	GC09M115019	1.39	3371
457	RNF213	Ring Finger Protein 213	Protein Coding	46	GC17P080260	1.39	57674
461	MAPK10	Mitogen-Activated Protein Kinase 10	Protein Coding	57	GC04M085990	1.38	5602
463	CTSG	Cathepsin G	Protein Coding	50	GC14M024573	1.37	1511
462	OGDH	Oxoglutarate Dehydrogenase	Protein Coding	51	GC07P044646	1.37	4967
465	PSMB9	Proteasome Subunit Beta 9	Protein Coding	52	GC06P032825	1.37	5698
464	TLR7	Toll Like Receptor 7	Protein Coding	52	GC0XP012867	1.37	51284
467	FUT2	Fucosyltransferase 2	Protein Coding	50	GC19P048695	1.36	2524
468	PHGDH	Phosphoglycerate Dehydrogenase	Protein Coding	56	GC01P119660	1.36	26227
466	COASY	Coenzyme A Synthase	Protein Coding	52	GC17P042561	1.36	80347
469	DCN	Decorin	Protein Coding	53	GC12M091140	1.35	1634
476	CCR4	C-C Motif Chemokine Receptor 4	Protein Coding	51	GC03P032968	1.34	1233
470	CYP3A4	Cytochrome P450 Family 3 Subfamily A Member 4	Protein Coding	57	GC07M099759	1.34	1576
472	EGR1	Early Growth Response 1	Protein Coding	50	GC05P138465	1.34	1958
473	IDH1	Isocitrate Dehydrogenase (NADP(+)) 1, Cytosolic	Protein Coding	60	GC02M208236	1.34	3417
477	IRAK1	Interleukin 1 Receptor Associated Kinase 1	Protein Coding	55	GC0XM154010	1.34	3654
475	OSM	Oncostatin M	Protein Coding	49	GC22M030262	1.34	5008
474	SLC22A5	Solute Carrier Family 22 Member 5	Protein Coding	53	GC05P132369	1.34	6584
478	LILRB5	Leukocyte Immunoglobulin Like Receptor B5	Protein Coding	44	GC19M054283	1.34	10990
471	NLRP7	NLR Family Pyrin Domain Containing 7	Protein Coding	49	GC19M054923	1.34	199713
479	CXCL12	C-X-C Motif Chemokine Ligand 12	Protein Coding	52	GC10M044334	1.33	6387
480	P2RY1	Purinergic Receptor P2Y1	Protein Coding	50	GC03P152835	1.32	5028
481	PLA2G2A	Phospholipase A2 Group IIA	Protein Coding	52	GC01M019975	1.32	5320
482	MECR	Mitochondrial Trans-2-Enoyl-CoA Reductase	Protein Coding	50	GC01M029192	1.32	51102
483	CTSD	Cathepsin D	Protein Coding	59	GC11M001752	1.31	1509
484	NCF4	Neutrophil Cytosolic Factor 4	Protein Coding	55	GC22P036860	1.31	4689
485	IL17F	Interleukin 17F	Protein Coding	48	GC06M052209	1.3	112744
489	ACTA1	Actin, Alpha 1, Skeletal Muscle	Protein Coding	53	GC01M229431	1.29	58
488	BRD2	Bromodomain Containing 2	Protein Coding	52	GC06P032958	1.29	6046
486	HCG25	HLA Complex Group 25	RNA Gene	14	GC06P033317	1.29	414765
487	LOC102725019	Uncharacterized LOC102725019	RNA Gene	8	GC06P032718	1.29	102725019
492	ANXA3	Annexin A3	Protein Coding	47	GC04P078551	1.28	306
493	NCAM1	Neural Cell Adhesion Molecule 1	Protein Coding	52	GC11P112961	1.28	4684
490	PTGS2	Prostaglandin-Endoperoxide Synthase 2	Protein Coding	56	GC01M186640	1.28	5743
491	CTDSP1	CTD Small Phosphatase 1	Protein Coding	46	GC02P218398	1.28	58190
494	DHPS	Deoxyhypusine Synthase	Protein Coding	47	GC19M012676	1.27	1725
495	IL20	Interleukin 20	Protein Coding	46	GC01P206866	1.27	50604
500	NQO1	NAD(P)H Quinone Dehydrogenase 1	Protein Coding	57	GC16M069706	1.26	1728
499	MAF	MAF BZIP Transcription Factor	Protein Coding	52	GC16M079212	1.26	4094
498	MMP8	Matrix Metallopeptidase 8	Protein Coding	53	GC11M102617	1.26	4317
497	SLC39A8	Solute Carrier Family 39 Member 8	Protein Coding	48	GC04M102252	1.26	64116
496	CLEC4D	C-Type Lectin Domain Family 4 Member D	Protein Coding	42	GC12P008509	1.26	338339
501	PDE3B	Phosphodiesterase 3B	Protein Coding	50	GC11P014621	1.25	5140
505	CASP9	Caspase 9	Protein Coding	54	GC01M015565	1.24	842
507	HEXB	Hexosaminidase Subunit Beta	Protein Coding	53	GC05P074640	1.24	3074
504	MICB	MHC Class I Polypeptide-Related Sequence B	Protein Coding	48	GC06P032112	1.24	4277
502	NOTCH1	Notch 1	Protein Coding	59	GC09M136538	1.24	4851
503	PLCG1	Phospholipase C Gamma 1	Protein Coding	53	GC20P041136	1.24	5335
506	LY96	Lymphocyte Antigen 96	Protein Coding	49	GC08P073991	1.24	23643
509	GLDC	Glycine Decarboxylase	Protein Coding	55	GC09M006522	1.23	2731
508	RAB20	RAB20, Member RAS Oncogene Family	Protein Coding	39	GC13M110523	1.23	55647
510	ANXA4	Annexin A4	Protein Coding	49	GC02P069705	1.22	307
511	IRF5	Interferon Regulatory Factor 5	Protein Coding	55	GC07P128937	1.22	3663
512	ITIH4	Inter-Alpha-Trypsin Inhibitor Heavy Chain Family Member 4	Protein Coding	49	GC03M052812	1.22	3700
513	ITLN1	Intelectin 1	Protein Coding	45	GC01M160846	1.22	55600
515	CD5	CD5 Molecule	Protein Coding	47	GC11P061116	1.21	921
516	SNCA	Synuclein Alpha	Protein Coding	57	GC04M089724	1.21	6622
518	SLC35A2	Solute Carrier Family 35 Member A2	Protein Coding	46	GC0XM048903	1.21	7355
517	HCST	Hematopoietic Cell Signal Transducer	Protein Coding	43	GC19P036900	1.21	10870
514	MIR26A1	MicroRNA 26a-1	RNA Gene	22	GC03P037969	1.21	407015
519	SFTPA2	Surfactant Protein A2	Protein Coding	46	GC10M079563	1.2	729238
525	HLA-DPA1	Major Histocompatibility Complex, Class II, DP Alpha 1	Protein Coding	46	GC06M033032	1.19	3113
522	RPS6KA1	Ribosomal Protein S6 Kinase A1	Protein Coding	57	GC01P026540	1.19	6195
523	ZNF134	Zinc Finger Protein 134	Protein Coding	39	GC19P057614	1.19	7693
524	RALBP1	RalA Binding Protein 1	Protein Coding	52	GC18P009465	1.19	10928
520	MIR17	MicroRNA 17	RNA Gene	22	GC13P091350	1.19	406952
521	MIR6774	MicroRNA 6774	RNA Gene	13	GC16P085918	1.19	102466732
526	CYP11A1	Cytochrome P450 Family 11 Subfamily A Member 1	Protein Coding	55	GC15M074337	1.18	1583
531	CFH	Complement Factor H	Protein Coding	52	GC01P196621	1.18	3075
528	MMP3	Matrix Metallopeptidase 3	Protein Coding	58	GC11M102835	1.18	4314
527	VEGFA	Vascular Endothelial Growth Factor A	Protein Coding	57	GC06P043770	1.18	7422
529	ABCB8	ATP Binding Cassette Subfamily B Member 8	Protein Coding	49	GC07P151028	1.18	11194
530	COLEC11	Collectin Subfamily Member 11	Protein Coding	49	GC02P003594	1.18	78989
533	BPI	Bactericidal Permeability Increasing Protein	Protein Coding	47	GC20P038304	1.17	671
536	CS	Citrate Synthase	Protein Coding	50	GC12M056271	1.17	1431
535	DEFB1	Defensin Beta 1	Protein Coding	44	GC08M006870	1.17	1672
537	MAP2K1	Mitogen-Activated Protein Kinase Kinase 1	Protein Coding	61	GC15P066386	1.17	5604
538	CREB5	CAMP Responsive Element Binding Protein 5	Protein Coding	45	GC07P028305	1.17	9586
534	MASP2	Mannan Binding Lectin Serine Peptidase 2	Protein Coding	50	GC01M011086	1.17	10747
532	MGLL	Monoglyceride Lipase	Protein Coding	51	GC03M127689	1.17	11343
539	PSORS1C1	Psoriasis Susceptibility 1 Candidate 1	Protein Coding	33	GC06P031114	1.17	170679
544	FCN3	Ficolin 3	Protein Coding	48	GC01M027379	1.16	8547
542	BLZF1	Basic Leucine Zipper Nuclear Factor 1	Protein Coding	44	GC01P169337	1.16	8548
545	CDIPT	CDP-Diacylglycerol--Inositol 3-Phosphatidyltransferase	Protein Coding	48	GC16M029869	1.16	10423
541	POSTN	Periostin	Protein Coding	50	GC13M037562	1.16	10631
546	LILRA2	Leukocyte Immunoglobulin Like Receptor A2	Protein Coding	46	GC19P054572	1.16	11027
543	POMGNT2	Protein O-Linked Mannose N-Acetylglucosaminyltransferase 2 (Beta 1,4-)	Protein Coding	42	GC03M043121	1.16	84892
540	DNAJB1P1	DnaJ Heat Shock Protein Family (Hsp40) Member B1 Pseudogene 1	Pseudogene	12	GC02M191879	1.16	171221
549	ABL1	ABL Proto-Oncogene 1, Non-Receptor Tyrosine Kinase	Protein Coding	60	GC09P130713	1.15	25
552	CD5L	CD5 Molecule Like	Protein Coding	42	GC01M157800	1.15	922
556	F2	Coagulation Factor II, Thrombin	Protein Coding	55	GC11P046740	1.15	2147
550	HLA-DRB3	Major Histocompatibility Complex, Class II, DR Beta 3	Protein Coding	31	GC06Mn03715	1.15	3125
554	SH2D1A	SH2 Domain Containing 1A	Protein Coding	53	GC0XP124227	1.15	4068
553	MAP3K7	Mitogen-Activated Protein Kinase Kinase Kinase 7	Protein Coding	58	GC06M090513	1.15	6885
551	TAPBP	TAP Binding Protein	Protein Coding	50	GC06M033299	1.15	6892
555	ADPGK	ADP Dependent Glucokinase	Protein Coding	47	GC15M072751	1.15	83440
548	MIR29A	MicroRNA 29a	RNA Gene	22	GC07M130876	1.15	407021
547	GC06M032900	NA	RNA Gene	4	GC06M032900	1.15	NA
557	CGB3	Chorionic Gonadotropin Subunit Beta 3	Protein Coding	35	GC19M049024	1.14	1082
560	WNT5A	Wnt Family Member 5A	Protein Coding	56	GC03M055474	1.14	7474
559	HGS	Hepatocyte Growth Factor-Regulated Tyrosine Kinase Substrate	Protein Coding	49	GC17P081683	1.14	9146
558	NR1D1	Nuclear Receptor Subfamily 1 Group D Member 1	Protein Coding	54	GC17M040092	1.14	9572
561	KRT19	Keratin 19	Protein Coding	52	GC17M041523	1.13	3880
564	SOD3	Superoxide Dismutase 3	Protein Coding	45	GC04P024798	1.13	6649
563	NCR1	Natural Cytotoxicity Triggering Receptor 1	Protein Coding	43	GC19P055082	1.13	9437
562	GPN1	GPN-Loop GTPase 1	Protein Coding	44	GC02P027594	1.13	11321
567	SCARB1	Scavenger Receptor Class B Member 1	Protein Coding	52	GC12M124776	1.12	949
566	MPP1	Membrane Palmitoylated Protein 1	Protein Coding	46	GC0XM154779	1.12	4354
569	RPS3	Ribosomal Protein S3	Protein Coding	49	GC11P075516	1.12	6188
568	DRAM1	DNA Damage Regulated Autophagy Modulator 1	Protein Coding	37	GC12P101877	1.12	55332
565	AGK	Acylglycerol Kinase	Protein Coding	49	GC07P141551	1.12	55750
578	AHR	Aryl Hydrocarbon Receptor	Protein Coding	54	GC07P016916	1.11	196
570	GSTM1	Glutathione S-Transferase Mu 1	Protein Coding	48	GC01P109687	1.11	2944
573	PDPK1	3-Phosphoinositide Dependent Protein Kinase 1	Protein Coding	55	GC16P002537	1.11	5170
572	PIK3R1	Phosphoinositide-3-Kinase Regulatory Subunit 1	Protein Coding	58	GC05P068215	1.11	5295
574	CCL15	C-C Motif Chemokine Ligand 15	Protein Coding	41	GC17M035996	1.11	6359
576	STAT6	Signal Transducer And Activator Of Transcription 6	Protein Coding	55	GC12M057095	1.11	6778
571	TFAP2A	Transcription Factor AP-2 Alpha	Protein Coding	53	GC06M010393	1.11	7020
577	FZD5	Frizzled Class Receptor 5	Protein Coding	53	GC02M207762	1.11	7855
575	NCR2	Natural Cytotoxicity Triggering Receptor 2	Protein Coding	42	GC06P042630	1.11	9436
582	ACACA	Acetyl-CoA Carboxylase Alpha	Protein Coding	55	GC17M037084	1.1	31
581	KLRD1	Killer Cell Lectin Like Receptor D1	Protein Coding	47	GC12P010226	1.1	3824
579	BAG6	BCL2 Associated Athanogene 6	Protein Coding	42	GC06M031639	1.1	7917
580	CUL9	Cullin 9	Protein Coding	43	GC06P043182	1.1	23113
586	ABCA1	ATP Binding Cassette Subfamily A Member 1	Protein Coding	55	GC09M104781	1.09	19
584	CYP2A6	Cytochrome P450 Family 2 Subfamily A Member 6	Protein Coding	53	GC19M040843	1.09	1548
583	PLCG2	Phospholipase C Gamma 2	Protein Coding	57	GC16P081773	1.09	5336
588	RAD51	RAD51 Recombinase	Protein Coding	57	GC15P040694	1.09	5888
585	SHC1	SHC Adaptor Protein 1	Protein Coding	52	GC01M154962	1.09	6464
587	RIMS2	Regulating Synaptic Membrane Exocytosis 2	Protein Coding	44	GC08P103500	1.09	9699
594	CALM1	Calmodulin 1	Protein Coding	50	GC14P090396	1.08	801
589	DNAH8	Dynein Axonemal Heavy Chain 8	Protein Coding	42	GC06P042585	1.08	1769
595	EREG	Epiregulin	Protein Coding	49	GC04P074366	1.08	2069
590	PDE4A	Phosphodiesterase 4A	Protein Coding	52	GC19P010392	1.08	5141
593	PIK3C3	Phosphatidylinositol 3-Kinase Catalytic Subunit Type 3	Protein Coding	55	GC18P041955	1.08	5289
592	RBP3	Retinol Binding Protein 3	Protein Coding	46	GC10P047348	1.08	5949
591	SAG	S-Antigen Visual Arrestin	Protein Coding	52	GC02P233309	1.08	6295
598	F3	Coagulation Factor III, Tissue Factor	Protein Coding	52	GC01M094466	1.07	2152
601	JAK2	Janus Kinase 2	Protein Coding	61	GC09P004985	1.07	3717
596	TNP1	Transition Protein 1	Protein Coding	41	GC02M216859	1.07	7141
597	MARCO	Macrophage Receptor With Collagenous Structure	Protein Coding	47	GC02P118942	1.07	8685
599	HCN4	Hyperpolarization Activated Cyclic Nucleotide Gated Potassium Channel 4	Protein Coding	53	GC15M073319	1.07	10021
600	KIF7	Kinesin Family Member 7	Protein Coding	46	GC15M089608	1.07	374654
610	CASP4	Caspase 4	Protein Coding	52	GC11M104942	1.06	837
602	TNFRSF8	TNF Receptor Superfamily Member 8	Protein Coding	50	GC01P012123	1.06	943
608	CDC25C	Cell Division Cycle 25C	Protein Coding	55	GC05M138296	1.06	995
603	CYP2E1	Cytochrome P450 Family 2 Subfamily E Member 1	Protein Coding	52	GC10P133520	1.06	1571
605	DHX9	DExH-Box Helicase 9	Protein Coding	47	GC01P182839	1.06	1660
604	FMO2	Flavin Containing Monooxygenase 2	Protein Coding	46	GC01P171154	1.06	2327
611	GSTT1	Glutathione S-Transferase Theta 1	Protein Coding	40	GC22Mi00270	1.06	2952
607	NTRK1	Neurotrophic Receptor Tyrosine Kinase 1	Protein Coding	56	GC01P156786	1.06	4914
609	PLA2G6	Phospholipase A2 Group VI	Protein Coding	54	GC22M043445	1.06	8398
606	TNFSF13B	TNF Superfamily Member 13b	Protein Coding	52	GC13P108251	1.06	10673
612	LILRB1	Leukocyte Immunoglobulin Like Receptor B1	Protein Coding	47	GC19P054617	1.05	10859
613	NT5E	5'-Nucleotidase Ecto	Protein Coding	57	GC06P085449	1.04	4907
614	PNLIPRP2	Pancreatic Lipase Related Protein 2 (Gene/Pseudogene)	Protein Coding	44	GC10P116620	1.04	5408
615	KEAP1	Kelch Like ECH Associated Protein 1	Protein Coding	53	GC19M010457	1.04	9817
616	ALPP	Alkaline Phosphatase, Placental	Protein Coding	52	GC02P232378	1.03	250
618	HLA-DMA	Major Histocompatibility Complex, Class II, DM Alpha	Protein Coding	47	GC06M032933	1.03	3108
617	NR2C2	Nuclear Receptor Subfamily 2 Group C Member 2	Protein Coding	48	GC03P014947	1.03	7182
620	FGF2	Fibroblast Growth Factor 2	Protein Coding	54	GC04P122826	1.02	2247
619	ITGA4	Integrin Subunit Alpha 4	Protein Coding	55	GC02P181456	1.02	3676
624	SERPINB9	Serpin Family B Member 9	Protein Coding	45	GC06M002887	1.01	5272
622	STAT2	Signal Transducer And Activator Of Transcription 2	Protein Coding	54	GC12M056341	1.01	6773
621	IL18RAP	Interleukin 18 Receptor Accessory Protein	Protein Coding	44	GC02P102418	1.01	8807
623	IRF9	Interferon Regulatory Factor 9	Protein Coding	49	GC14P024161	1.01	10379
630	MMP2	Matrix Metallopeptidase 2	Protein Coding	60	GC16P055424	1	4313
625	PRTN3	Proteinase 3	Protein Coding	50	GC19P000840	1	5657
628	RAF1	Raf-1 Proto-Oncogene, Serine/Threonine Kinase	Protein Coding	62	GC03M012583	1	5894
632	SLC9A3	Solute Carrier Family 9 Member A3	Protein Coding	53	GC05M000472	1	6550
629	MYOM2	Myomesin 2	Protein Coding	44	GC08P002045	1	9172
627	STX6	Syntaxin 6	Protein Coding	47	GC01M181012	1	10228
631	IFIH1	Interferon Induced With Helicase C Domain 1	Protein Coding	55	GC02M162267	1	64135
626	CCDC122	Coiled-Coil Domain Containing 122	Protein Coding	38	GC13M043823	1	160857
635	CD63	CD63 Molecule	Protein Coding	48	GC12M055725	0.99	967
633	MBL1P	Mannose Binding Lectin 1, Pseudogene	Pseudogene	16	GC10P081874	0.99	8512
634	DOCK8	Dedicator Of Cytokinesis 8	Protein Coding	49	GC09P000214	0.99	81704
637	DBT	Dihydrolipoamide Branched Chain Transacylase E2	Protein Coding	50	GC01M100186	0.98	1629
636	RAB5C	RAB5C, Member RAS Oncogene Family	Protein Coding	46	GC17M042124	0.98	5878
638	TIMP3	TIMP Metallopeptidase Inhibitor 3	Protein Coding	52	GC22P032800	0.98	7078
641	CYP2C9	Cytochrome P450 Family 2 Subfamily C Member 9	Protein Coding	57	GC10P094938	0.97	1559
640	DOCK2	Dedicator Of Cytokinesis 2	Protein Coding	52	GC05P169637	0.97	1794
645	MAPK9	Mitogen-Activated Protein Kinase 9	Protein Coding	55	GC05M180234	0.97	5601
643	PRL	Prolactin	Protein Coding	49	GC06M022230	0.97	5617
639	CLEC3A	C-Type Lectin Domain Family 3 Member A	Protein Coding	40	GC16P078056	0.97	10143
642	PYCARD	PYD And CARD Domain Containing	Protein Coding	49	GC16M031212	0.97	29108
644	PTBP2	Polypyrimidine Tract Binding Protein 2	Protein Coding	44	GC01P096659	0.97	58155
651	PTPN2	Protein Tyrosine Phosphatase, Non-Receptor Type 2	Protein Coding	53	GC18M015515	0.96	5771
646	SRC	SRC Proto-Oncogene, Non-Receptor Tyrosine Kinase	Protein Coding	59	GC20P037344	0.96	6714
649	TGIF1	TGFB Induced Factor Homeobox 1	Protein Coding	52	GC18P003411	0.96	7050
647	SPHK1	Sphingosine Kinase 1	Protein Coding	53	GC17P076376	0.96	8877
650	AMACR	Alpha-Methylacyl-CoA Racemase	Protein Coding	52	GC05M033986	0.96	23600
652	PLA2G15	Phospholipase A2 Group XV	Protein Coding	42	GC16P068279	0.96	23659
648	NLRP12	NLR Family Pyrin Domain Containing 12	Protein Coding	50	GC19M053793	0.96	91662
658	AIF1	Allograft Inflammatory Factor 1	Protein Coding	46	GC06P032185	0.95	199
659	BCAT1	Branched Chain Amino Acid Transaminase 1	Protein Coding	53	GC12M024732	0.95	586
657	DAG1	Dystroglycan 1	Protein Coding	53	GC03P049482	0.95	1605
656	CCL23	C-C Motif Chemokine Ligand 23	Protein Coding	39	GC17M036013	0.95	6368
654	NR2E3	Nuclear Receptor Subfamily 2 Group E Member 3	Protein Coding	46	GC15P071792	0.95	10002
653	NNT	Nicotinamide Nucleotide Transhydrogenase	Protein Coding	50	GC05P043638	0.95	23530
655	ATP6V1H	ATPase H+ Transporting V1 Subunit H	Protein Coding	47	GC08M053715	0.95	51606
660	CD36	CD36 Molecule	Protein Coding	54	GC07P080369	0.94	948
664	MBD1	Methyl-CpG Binding Domain Protein 1	Protein Coding	47	GC18M050266	0.94	4152
666	MLLT1	MLLT1, Super Elongation Complex Subunit	Protein Coding	46	GC19M006210	0.94	4298
662	PPM1A	Protein Phosphatase, Mg2+/Mn2+ Dependent 1A	Protein Coding	52	GC14P060245	0.94	5494
663	SDHD	Succinate Dehydrogenase Complex Subunit D	Protein Coding	50	GC11P112087	0.94	6392
661	VPS33B	VPS33B, Late Endosome And Lysosome Associated	Protein Coding	47	GC15M090998	0.94	26276
665	EHF	ETS Homologous Factor	Protein Coding	46	GC11P034599	0.94	26298
667	FAM180B	Family With Sequence Similarity 180 Member B	Protein Coding	34	GC11P047608	0.94	399888
672	CALM3	Calmodulin 3	Protein Coding	49	GC19P046601	0.93	808
674	CEBPG	CCAAT Enhancer Binding Protein Gamma	Protein Coding	43	GC19P033373	0.93	1054
670	FCGR2B	Fc Fragment Of IgG Receptor IIb	Protein Coding	54	GC01P161663	0.93	2213
671	IL10RB	Interleukin 10 Receptor Subunit Beta	Protein Coding	52	GC21P033266	0.93	3588
669	LIG1	DNA Ligase 1	Protein Coding	52	GC19M048115	0.93	3978
668	TRAF2	TNF Receptor Associated Factor 2	Protein Coding	51	GC09P136881	0.93	7186
673	SPHK2	Sphingosine Kinase 2	Protein Coding	49	GC19P048619	0.93	56848
677	CSN1S1	Casein Alpha S1	Protein Coding	39	GC04P069932	0.92	1446
678	ITGA5	Integrin Subunit Alpha 5	Protein Coding	55	GC12M054396	0.92	3678
679	VIL1	Villin 1	Protein Coding	46	GC02P218419	0.92	7429
675	MIR124-2	MicroRNA 124-2	RNA Gene	19	GC08P064379	0.92	406908
676	MIR124-3	MicroRNA 124-3	RNA Gene	19	GC20P063180	0.92	406909
680	PTEN	Phosphatase And Tensin Homolog	Protein Coding	60	GC10P087863	0.91	5728
681	TREM1	Triggering Receptor Expressed On Myeloid Cells 1	Protein Coding	48	GC06M041243	0.91	54210
683	AFP	Alpha Fetoprotein	Protein Coding	52	GC04P073431	0.9	174
682	PCDH15	Protocadherin Related 15	Protein Coding	46	GC10M053802	0.9	65217
689	PLAUR	Plasminogen Activator, Urokinase Receptor	Protein Coding	51	GC19M043646	0.89	5329
686	PSMB8	Proteasome Subunit Beta 8	Protein Coding	57	GC06M032840	0.89	5696
688	XCL1	X-C Motif Chemokine Ligand 1	Protein Coding	44	GC01P168576	0.89	6375
690	ULK1	Unc-51 Like Autophagy Activating Kinase 1	Protein Coding	51	GC12P131894	0.89	8408
685	TNFSF15	TNF Superfamily Member 15	Protein Coding	52	GC09M114784	0.89	9966
687	TXNRD2	Thioredoxin Reductase 2	Protein Coding	53	GC22M019863	0.89	10587
684	MT-RNR1	Mitochondrially Encoded 12S RNA	RNA Gene	16	GCMTP000651	0.89	NA
692	ADH5	Alcohol Dehydrogenase 5 (Class III), Chi Polypeptide	Protein Coding	52	GC04M099070	0.88	128
691	MIR142	MicroRNA 142	RNA Gene	20	GC17M058331	0.88	406934
695	GATA3	GATA Binding Protein 3	Protein Coding	56	GC10P008045	0.87	2625
694	PTPN6	Protein Tyrosine Phosphatase, Non-Receptor Type 6	Protein Coding	56	GC12P007543	0.87	5777
693	THBD	Thrombomodulin	Protein Coding	50	GC20M023026	0.87	7056
696	CD207	CD207 Molecule	Protein Coding	45	GC02M070830	0.87	50489
698	GRP	Gastrin Releasing Peptide	Protein Coding	47	GC18P059220	0.86	2922
697	MIR144	MicroRNA 144	RNA Gene	17	GC17M029196	0.86	406936
701	ADCY7	Adenylate Cyclase 7	Protein Coding	50	GC16P050244	0.85	113
702	CXCR5	C-X-C Motif Chemokine Receptor 5	Protein Coding	47	GC11P118884	0.85	643
703	EDN1	Endothelin 1	Protein Coding	53	GC06P012290	0.85	1906
700	IFNAR1	Interferon Alpha And Beta Receptor Subunit 1	Protein Coding	52	GC21P033324	0.85	3454
699	IFNAR2	Interferon Alpha And Beta Receptor Subunit 2	Protein Coding	55	GC21P033229	0.85	3455
704	PITRM1	Pitrilysin Metallopeptidase 1	Protein Coding	44	GC10M003179	0.85	10531
706	HLA-DMB	Major Histocompatibility Complex, Class II, DM Beta	Protein Coding	47	GC06M032903	0.84	3109
707	HLA-DOA	Major Histocompatibility Complex, Class II, DO Alpha	Protein Coding	46	GC06M033004	0.84	3111
705	PLA2G4A	Phospholipase A2 Group IVA	Protein Coding	55	GC01P186798	0.84	5321
711	JAG1	Jagged 1	Protein Coding	57	GC20M010637	0.83	182
712	HES1	Hes Family BHLH Transcription Factor 1	Protein Coding	50	GC03P194136	0.83	3280
713	UBC	Ubiquitin C	Protein Coding	49	GC12M124911	0.83	7316
709	RAB32	RAB32, Member RAS Oncogene Family	Protein Coding	42	GC06P146487	0.83	10981
710	NKRF	NFKB Repressing Factor	Protein Coding	42	GC0XM119588	0.83	55922
708	MIR146A	MicroRNA 146a	RNA Gene	23	GC05P160485	0.83	406938
716	MARS	Methionyl-TRNA Synthetase	Protein Coding	54	GC12P057475	0.82	4141
718	CXCL11	C-X-C Motif Chemokine Ligand 11	Protein Coding	46	GC04M076033	0.82	6373
717	SELE	Selectin E	Protein Coding	51	GC01M169722	0.82	6401
714	GLRX3	Glutaredoxin 3	Protein Coding	45	GC10P130136	0.82	10539
715	PIK3R4	Phosphoinositide-3-Kinase Regulatory Subunit 4	Protein Coding	53	GC03M130678	0.82	30849
719	IDO1	Indoleamine 2,3-Dioxygenase 1	Protein Coding	52	GC08P039891	0.81	3620
726	GSK3B	Glycogen Synthase Kinase 3 Beta	Protein Coding	57	GC03M119821	0.8	2932
724	CCL13	C-C Motif Chemokine Ligand 13	Protein Coding	44	GC17P034356	0.8	6357
725	SELL	Selectin L	Protein Coding	49	GC01M169659	0.8	6402
723	SOD2	Superoxide Dismutase 2	Protein Coding	57	GC06M159669	0.8	6648
722	KRT76	Keratin 76	Protein Coding	39	GC12M052768	0.8	51350
720	UFC1	Ubiquitin-Fold Modifier Conjugating Enzyme 1	Protein Coding	44	GC01P161152	0.8	51506
721	PLEKHG2	Pleckstrin Homology And RhoGEF Domain Containing G2	Protein Coding	43	GC19P039412	0.8	64857
733	VCAN	Versican	Protein Coding	53	GC05P083471	0.79	1462
734	CTSL	Cathepsin L	Protein Coding	52	GC09P087725	0.79	1514
730	MB	Myoglobin	Protein Coding	50	GC22M035606	0.79	4151
735	SFRP1	Secreted Frizzled Related Protein 1	Protein Coding	50	GC08M041238	0.79	6422
732	RECK	Reversion Inducing Cysteine Rich Protein With Kazal Motifs	Protein Coding	47	GC09P036036	0.79	8434
728	BRSK2	BR Serine/Threonine Kinase 2	Protein Coding	47	GC11P001389	0.79	9024
736	IL1RL1	Interleukin 1 Receptor Like 1	Protein Coding	47	GC02P102294	0.79	9173
727	CYP46A1	Cytochrome P450 Family 46 Subfamily A Member 1	Protein Coding	48	GC14P099684	0.79	10858
729	NT5C1B	5'-Nucleotidase, Cytosolic IB	Protein Coding	44	GC02M018562	0.79	93034
731	NCF1	Neutrophil Cytosolic Factor 1	Protein Coding	54	GC07P074773	0.79	653361
740	ARNTL	Aryl Hydrocarbon Receptor Nuclear Translocator Like	Protein Coding	49	GC11P013276	0.78	406
737	INS	Insulin	Protein Coding	54	GC11M002159	0.78	3630
744	PCK2	Phosphoenolpyruvate Carboxykinase 2, Mitochondrial	Protein Coding	52	GC14P024094	0.78	5106
743	CYTH1	Cytohesin 1	Protein Coding	47	GC17M078674	0.78	9267
739	PPIG	Peptidylprolyl Isomerase G	Protein Coding	47	GC02P169584	0.78	9360
741	KLRG1	Killer Cell Lectin Like Receptor G1	Protein Coding	42	GC12P008922	0.78	10219
738	TCIRG1	T Cell Immune Regulator 1, ATPase H+ Transporting V0 Subunit A3	Protein Coding	50	GC11P068038	0.78	10312
742	ASAH2	N-Acylsphingosine Amidohydrolase 2	Protein Coding	48	GC10M050182	0.78	56624
757	ANXA5	Annexin A5	Protein Coding	52	GC04M121667	0.77	308
750	GSR	Glutathione-Disulfide Reductase	Protein Coding	55	GC08M030655	0.77	2936
749	HPRT1	Hypoxanthine Phosphoribosyltransferase 1	Protein Coding	53	GC0XP134460	0.77	3251
747	LCN2	Lipocalin 2	Protein Coding	50	GC09P128149	0.77	3934
748	MT3	Metallothionein 3	Protein Coding	46	GC16P056589	0.77	4504
753	SLC27A5	Solute Carrier Family 27 Member 5	Protein Coding	49	GC19M058479	0.77	10998
751	SLC27A4	Solute Carrier Family 27 Member 4	Protein Coding	52	GC09P128340	0.77	10999
756	SLC27A3	Solute Carrier Family 27 Member 3	Protein Coding	46	GC01P153746	0.77	11000
752	SLC27A2	Solute Carrier Family 27 Member 2	Protein Coding	50	GC15P050182	0.77	11001
754	SLC27A6	Solute Carrier Family 27 Member 6	Protein Coding	49	GC05P128538	0.77	28965
755	SLC27A1	Solute Carrier Family 27 Member 1	Protein Coding	47	GC19P020328	0.77	376497
745	MIR30C1	MicroRNA 30c-1	RNA Gene	22	GC01P040757	0.77	407031
746	MIR30C2	MicroRNA 30c-2	RNA Gene	19	GC06M071382	0.77	407032
764	ATF1	Activating Transcription Factor 1	Protein Coding	53	GC12P050763	0.76	466
761	DEFA4	Defensin Alpha 4	Protein Coding	44	GC08M006935	0.76	1669
760	ICAM3	Intercellular Adhesion Molecule 3	Protein Coding	47	GC19M010335	0.76	3385
781	IGF1	Insulin Like Growth Factor 1	Protein Coding	55	GC12M102395	0.76	3479
763	KARS	Lysyl-TRNA Synthetase	Protein Coding	54	GC16M075627	0.76	3735
782	LNPEP	Leucyl And Cystinyl Aminopeptidase	Protein Coding	52	GC05P096935	0.76	4012
769	RAB8A	RAB8A, Member RAS Oncogene Family	Protein Coding	46	GC19P016111	0.76	4218
783	PDE1A	Phosphodiesterase 1A	Protein Coding	48	GC02M182140	0.76	5136
762	REN	Renin	Protein Coding	55	GC01M204123	0.76	5972
784	TST	Thiosulfate Sulfurtransferase	Protein Coding	49	GC22M037010	0.76	7263
765	RAB11A	RAB11A, Member RAS Oncogene Family	Protein Coding	53	GC15P069390	0.76	8766
767	RAB11B	RAB11B, Member RAS Oncogene Family	Protein Coding	47	GC19P008393	0.76	9230
774	RAB9A	RAB9A, Member RAS Oncogene Family	Protein Coding	44	GC0XP013707	0.76	9367
785	PPM1F	Protein Phosphatase, Mg2+/Mn2+ Dependent 1F	Protein Coding	46	GC22M021919	0.76	9647
771	RAB31	RAB31, Member RAS Oncogene Family	Protein Coding	46	GC18P009701	0.76	11031
772	RAB38	RAB38, Member RAS Oncogene Family	Protein Coding	46	GC11M088113	0.76	23682
773	HSD17B12	Hydroxysteroid 17-Beta Dehydrogenase 12	Protein Coding	46	GC11P043702	0.76	51144
778	RAB9B	RAB9B, Member RAS Oncogene Family	Protein Coding	41	GC0XM103822	0.76	51209
768	RAB14	RAB14, Member RAS Oncogene Family	Protein Coding	47	GC09M121178	0.76	51552
766	RAB23	RAB23, Member RAS Oncogene Family	Protein Coding	50	GC06M057161	0.76	51715
770	RAB8B	RAB8B, Member RAS Oncogene Family	Protein Coding	46	GC15P070562	0.76	51762
779	RAB39A	RAB39A, Member RAS Oncogene Family	Protein Coding	38	GC11P107928	0.76	54734
776	RAB22A	RAB22A, Member RAS Oncogene Family	Protein Coding	42	GC20P058309	0.76	57403
775	RAB34	RAB34, Member RAS Oncogene Family	Protein Coding	43	GC17M028714	0.76	83871
780	RAB7B	RAB7B, Member RAS Oncogene Family	Protein Coding	33	GC01M205976	0.76	338382
777	RAB43	RAB43, Member RAS Oncogene Family	Protein Coding	41	GC03M129088	0.76	339122
758	MIR132	MicroRNA 132	RNA Gene	22	GC17M002049	0.76	406921
759	MIR26A2	MicroRNA 26a-2	RNA Gene	20	GC12M057824	0.76	407016
787	GRK2	G Protein-Coupled Receptor Kinase 2	Protein Coding	42	GC11P067266	0.75	156
788	SFPQ	Splicing Factor Proline And Glutamine Rich	Protein Coding	50	GC01M035176	0.75	6421
789	NPC2	NPC Intracellular Cholesterol Transporter 2	Protein Coding	48	GC14M074476	0.75	10577
786	SLCO1B1	Solute Carrier Organic Anion Transporter Family Member 1B1	Protein Coding	53	GC12P021058	0.75	10599
790	APOBEC3G	Apolipoprotein B MRNA Editing Enzyme Catalytic Subunit 3G	Protein Coding	48	GC22P039078	0.75	60489
793	NAT1	N-Acetyltransferase 1	Protein Coding	51	GC08P018181	0.74	9
800	XIAP	X-Linked Inhibitor Of Apoptosis	Protein Coding	55	GC0XP123859	0.74	331
792	BAK1	BCL2 Antagonist/Killer 1	Protein Coding	51	GC06M033572	0.74	578
799	CALCA	Calcitonin Related Polypeptide Alpha	Protein Coding	49	GC11M014945	0.74	796
796	DCK	Deoxycytidine Kinase	Protein Coding	52	GC04P070992	0.74	1633
806	EPHA3	EPH Receptor A3	Protein Coding	51	GC03P089077	0.74	2042
805	HRAS	HRas Proto-Oncogene, GTPase	Protein Coding	59	GC11M000522	0.74	3265
795	IL16	Interleukin 16	Protein Coding	49	GC15P081159	0.74	3603
798	SCN5A	Sodium Voltage-Gated Channel Alpha Subunit 5	Protein Coding	58	GC03M038549	0.74	6331
794	SFTPB	Surfactant Protein B	Protein Coding	50	GC02M085657	0.74	6439
791	TPI1	Triosephosphate Isomerase 1	Protein Coding	55	GC12P006889	0.74	7167
807	RPS6KA5	Ribosomal Protein S6 Kinase A5	Protein Coding	50	GC14M090847	0.74	9252
801	TAB2	TGF-Beta Activated Kinase 1 (MAP3K7) Binding Protein 2	Protein Coding	53	GC06P149218	0.74	23118
804	MPC2	Mitochondrial Pyruvate Carrier 2	Protein Coding	42	GC01M167886	0.74	25874
802	MPC1	Mitochondrial Pyruvate Carrier 1	Protein Coding	47	GC06M166364	0.74	51660
803	TAB3	TGF-Beta Activated Kinase 1 (MAP3K7) Binding Protein 3	Protein Coding	47	GC0XM030845	0.74	257397
797	SIGLEC14	Sialic Acid Binding Ig Like Lectin 14	Protein Coding	38	GC19M051642	0.74	100049587
808	DUSP1	Dual Specificity Phosphatase 1	Protein Coding	53	GC05M172768	0.73	1843
813	EGF	Epidermal Growth Factor	Protein Coding	58	GC04P109912	0.73	1950
810	PEPD	Peptidase D	Protein Coding	52	GC19M033386	0.73	5184
815	PHEX	Phosphate Regulating Endopeptidase Homolog X-Linked	Protein Coding	47	GC0XP022052	0.73	5251
812	RAB10	RAB10, Member RAS Oncogene Family	Protein Coding	47	GC02P026033	0.73	10890
814	MSRB2	Methionine Sulfoxide Reductase B2	Protein Coding	47	GC10P023053	0.73	22921
809	B3GAT1	Beta-1,3-Glucuronyltransferase 1	Protein Coding	49	GC11M134378	0.73	27087
811	MYO18A	Myosin XVIIIA	Protein Coding	42	GC17M029258	0.73	399687
825	ABCA3	ATP Binding Cassette Subfamily A Member 3	Protein Coding	55	GC16M002275	0.72	21
818	C5AR1	Complement C5a Receptor 1	Protein Coding	50	GC19P047290	0.72	728
824	GPX1	Glutathione Peroxidase 1	Protein Coding	54	GC03M049372	0.72	2876
819	HLA-F	Major Histocompatibility Complex, Class I, F	Protein Coding	46	GC06P031579	0.72	3134
822	ICAM4	Intercellular Adhesion Molecule 4 (Landsteiner-Wiener Blood Group)	Protein Coding	42	GC19P010286	0.72	3386
816	EIF2AK2	Eukaryotic Translation Initiation Factor 2 Alpha Kinase 2	Protein Coding	52	GC02M037073	0.72	5610
833	PSG2	Pregnancy Specific Beta-1-Glycoprotein 2	Protein Coding	41	GC19M043064	0.72	5670
830	RRM1	Ribonucleotide Reductase Catalytic Subunit M1	Protein Coding	54	GC11P004115	0.72	6240
832	SLC2A1	Solute Carrier Family 2 Member 1	Protein Coding	58	GC01M042925	0.72	6513
817	NR1H3	Nuclear Receptor Subfamily 1 Group H Member 3	Protein Coding	53	GC11P047269	0.72	10062
828	OGA	O-GlcNAcase	Protein Coding	36	GC10M101785	0.72	10724
821	CARD8	Caspase Recruitment Domain Family Member 8	Protein Coding	44	GC19M048181	0.72	22900
820	LSM4	LSM4 Homolog, U6 Small Nuclear RNA And MRNA Degradation Associated	Protein Coding	45	GC19M018306	0.72	25804
823	GPR160	G Protein-Coupled Receptor 160	Protein Coding	39	GC03P170037	0.72	26996
831	POLK	DNA Polymerase Kappa	Protein Coding	48	GC05P075511	0.72	51426
826	MRAP	Melanocortin 2 Receptor Accessory Protein	Protein Coding	43	GC21P032291	0.72	56246
827	GGT2	Gamma-Glutamyltransferase 2	Protein Coding	36	GC22M021207	0.72	728441
829	ENSG00000264813	NA	Protein Coding	10	GC17P063484	0.72	NA
843	BLVRB	Biliverdin Reductase B	Protein Coding	46	GC19M040447	0.71	645
840	CD34	CD34 Molecule	Protein Coding	50	GC01M207880	0.71	947
844	CD38	CD38 Molecule	Protein Coding	51	GC04P015779	0.71	952
845	ATN1	Atrophin 1	Protein Coding	50	GC12P007542	0.71	1822
839	GMDS	GDP-Mannose 4,6-Dehydratase	Protein Coding	50	GC06M001624	0.71	2762
842	AGFG1	ArfGAP With FG Repeats 1	Protein Coding	46	GC02P227473	0.71	3267
848	KCNN1	Potassium Calcium-Activated Channel Subfamily N Member 1	Protein Coding	44	GC19P020344	0.71	3780
838	KIR2DL3	Killer Cell Immunoglobulin Like Receptor, Two Ig Domains And Long Cytoplasmic Tail 3	Protein Coding	42	GC19P055088	0.71	3804
852	CD180	CD180 Molecule	Protein Coding	44	GC05M067181	0.71	4064
851	MYO10	Myosin X	Protein Coding	45	GC05M016662	0.71	4651
841	SLC22A1	Solute Carrier Family 22 Member 1	Protein Coding	49	GC06P160121	0.71	6580
847	IL27RA	Interleukin 27 Receptor Subunit Alpha	Protein Coding	46	GC19P014031	0.71	9466
846	NFAT5	Nuclear Factor Of Activated T Cells 5	Protein Coding	47	GC16P069599	0.71	10725
850	GLTP	Glycolipid Transfer Protein	Protein Coding	42	GC12M109850	0.71	51228
849	DRAM2	DNA Damage Regulated Autophagy Modulator 2	Protein Coding	42	GC01M111117	0.71	128338
837	CCDC88B	Coiled-Coil Domain Containing 88B	Protein Coding	38	GC11P064340	0.71	283234
835	MIR125B1	MicroRNA 125b-1	RNA Gene	21	GC11M122100	0.71	406911
836	MIR125B2	MicroRNA 125b-2	RNA Gene	20	GC21P016590	0.71	406912
834	MIR20A	MicroRNA 20a	RNA Gene	19	GC13P091403	0.71	406982
858	BGLAP	Bone Gamma-Carboxyglutamate Protein	Protein Coding	46	GC01P156211	0.7	632
856	ITGAV	Integrin Subunit Alpha V	Protein Coding	53	GC02P186589	0.7	3685
855	ITGB3	Integrin Subunit Beta 3	Protein Coding	55	GC17P047254	0.7	3690
861	NPC1	NPC Intracellular Cholesterol Transporter 1	Protein Coding	53	GC18M023506	0.7	4864
860	OGG1	8-Oxoguanine DNA Glycosylase	Protein Coding	53	GC03P009751	0.7	4968
854	OPRM1	Opioid Receptor Mu 1	Protein Coding	56	GC06P153921	0.7	4988
863	STX3	Syntaxin 3	Protein Coding	49	GC11P059713	0.7	6809
862	IQGAP1	IQ Motif Containing GTPase Activating Protein 1	Protein Coding	50	GC15P090388	0.7	8826
859	CAMKK2	Calcium/Calmodulin Dependent Protein Kinase Kinase 2	Protein Coding	52	GC12M121255	0.7	10645
853	MEG3	Maternally Expressed 3	RNA Gene	32	GC14P103411	0.7	55384
857	NEIL1	Nei Like DNA Glycosylase 1	Protein Coding	44	GC15P075346	0.7	79661
872	ACTG1	Actin Gamma 1	Protein Coding	57	GC17M081509	0.69	71
874	APEX1	Apurinic/Apyrimidinic Endodeoxyribonuclease 1	Protein Coding	52	GC14P020455	0.69	328
870	BST2	Bone Marrow Stromal Cell Antigen 2	Protein Coding	46	GC19M017403	0.69	684
865	ENTPD1	Ectonucleoside Triphosphate Diphosphohydrolase 1	Protein Coding	53	GC10P095711	0.69	953
871	FCER1G	Fc Fragment Of IgE Receptor Ig	Protein Coding	50	GC01P161215	0.69	2207
876	HLCS	Holocarboxylase Synthetase	Protein Coding	50	GC21M036750	0.69	3141
875	PHKA2	Phosphorylase Kinase Regulatory Subunit Alpha 2	Protein Coding	52	GC0XM018892	0.69	5256
864	POR	Cytochrome P450 Oxidoreductase	Protein Coding	55	GC07P075899	0.69	5447
873	PRKD1	Protein Kinase D1	Protein Coding	55	GC14M029576	0.69	5587
868	SLC2A3	Solute Carrier Family 2 Member 3	Protein Coding	55	GC12M007919	0.69	6515
878	XCL2	X-C Motif Chemokine Ligand 2	Protein Coding	36	GC01M168510	0.69	6846
867	HDAC6	Histone Deacetylase 6	Protein Coding	58	GC0XP048801	0.69	10013
877	BAMBI	BMP And Activin Membrane Bound Inhibitor	Protein Coding	49	GC10P028685	0.69	25805
866	ABCG4	ATP Binding Cassette Subfamily G Member 4	Protein Coding	44	GC11P119150	0.69	64137
869	HDAC11	Histone Deacetylase 11	Protein Coding	48	GC03P013496	0.69	79885
883	ACADM	Acyl-CoA Dehydrogenase Medium Chain	Protein Coding	53	GC01P075724	0.68	34
882	DPEP1	Dipeptidase 1	Protein Coding	48	GC16P089613	0.68	1800
881	FOXO3	Forkhead Box O3	Protein Coding	49	GC06P108559	0.68	2309
884	MAT1A	Methionine Adenosyltransferase 1A	Protein Coding	53	GC10M080271	0.68	4143
880	SLC40A1	Solute Carrier Family 40 Member 1	Protein Coding	52	GC02M189560	0.68	30061
879	PDCD1LG2	Programmed Cell Death 1 Ligand 2	Protein Coding	48	GC09P005510	0.68	80380
885	LAMA1	Laminin Subunit Alpha 1	Protein Coding	52	GC18M006941	0.68	284217
898	ALDH9A1	Aldehyde Dehydrogenase 9 Family Member A1	Protein Coding	48	GC01M165632	0.67	223
986	ZFP36L1	ZFP36 Ring Finger Protein Like 1	Protein Coding	47	GC14M068787	0.67	677
988	CD6	CD6 Molecule	Protein Coding	46	GC11P060990	0.67	923
902	CD28	CD28 Molecule	Protein Coding	53	GC02P203706	0.67	940
1031	TNFSF8	TNF Superfamily Member 8	Protein Coding	43	GC09M114893	0.67	944
1010	CD48	CD48 Molecule	Protein Coding	44	GC01M160648	0.67	962
951	CNTF	Ciliary Neurotrophic Factor	Protein Coding	49	GC11P058641	0.67	1270
908	MAP3K8	Mitogen-Activated Protein Kinase Kinase Kinase 8	Protein Coding	55	GC10P030458	0.67	1326
964	CREM	CAMP Responsive Element Modulator	Protein Coding	48	GC10P035126	0.67	1390
1013	DAP	Death Associated Protein	Protein Coding	44	GC05M010679	0.67	1611
1012	DBP	D-Box Binding PAR BZIP Transcription Factor	Protein Coding	44	GC19M048630	0.67	1628
905	DNMT3B	DNA Methyltransferase 3 Beta	Protein Coding	56	GC20P032762	0.67	1789
1005	GPR183	G Protein-Coupled Receptor 183	Protein Coding	45	GC13M099296	0.67	1880
900	FDX1	Ferredoxin 1	Protein Coding	47	GC11P110429	0.67	2230
913	FEN1	Flap Structure-Specific Endonuclease 1	Protein Coding	53	GC11P061811	0.67	2237
897	FH	Fumarate Hydratase	Protein Coding	52	GC01M241499	0.67	2271
963	FOSL2	FOS Like 2, AP-1 Transcription Factor Subunit	Protein Coding	48	GC02P028392	0.67	2355
923	NR5A2	Nuclear Receptor Subfamily 5 Group A Member 2	Protein Coding	52	GC01P199996	0.67	2494
944	GALC	Galactosylceramidase	Protein Coding	50	GC14M087837	0.67	2581
935	GART	Phosphoribosylglycinamide Formyltransferase, Phosphoribosylglycinamide Synthetase, Phosphoribosylaminoimidazole Synthetase	Protein Coding	50	GC21M033503	0.67	2618
965	GNA12	G Protein Subunit Alpha 12	Protein Coding	48	GC07M002728	0.67	2768
1004	GPR18	G Protein-Coupled Receptor 18	Protein Coding	45	GC13M099254	0.67	2841
953	GPR35	G Protein-Coupled Receptor 35	Protein Coding	49	GC02P240605	0.67	2859
915	GPX4	Glutathione Peroxidase 4	Protein Coding	53	GC19P001103	0.67	2879
893	GSK3A	Glycogen Synthase Kinase 3 Alpha	Protein Coding	55	GC19M042230	0.67	2931
904	HNF4A	Hepatocyte Nuclear Factor 4 Alpha	Protein Coding	57	GC20P044355	0.67	3172
945	HSPA6	Heat Shock Protein Family A (Hsp70) Member 6	Protein Coding	50	GC01P161524	0.67	3310
928	IL6ST	Interleukin 6 Signal Transducer	Protein Coding	52	GC05M055935	0.67	3572
975	IL15RA	Interleukin 15 Receptor Subunit Alpha	Protein Coding	47	GC10M005991	0.67	3601
927	INPP5D	Inositol Polyphosphate-5-Phosphatase D	Protein Coding	52	GC02P233059	0.67	3635
895	IRF3	Interferon Regulatory Factor 3	Protein Coding	53	GC19M049659	0.67	3661
952	ITPKA	Inositol-Trisphosphate 3-Kinase A	Protein Coding	49	GC15P041493	0.67	3706
936	FADS1	Fatty Acid Desaturase 1	Protein Coding	50	GC11M061799	0.67	3992
910	SMAD3	SMAD Family Member 3	Protein Coding	55	GC15P067063	0.67	4088
961	SMAD7	SMAD Family Member 7	Protein Coding	49	GC18M048919	0.67	4092
967	MANBA	Mannosidase Beta	Protein Coding	48	GC04M102631	0.67	4126
924	MST1	Macrophage Stimulating 1	Protein Coding	52	GC03M049683	0.67	4485
912	MST1R	Macrophage Stimulating 1 Receptor	Protein Coding	54	GC03M049924	0.67	4486
1007	NFIL3	Nuclear Factor, Interleukin 3 Regulated	Protein Coding	45	GC09M091409	0.67	4783
955	PF4	Platelet Factor 4	Protein Coding	49	GC04M073980	0.67	5196
1057	PF4V1	Platelet Factor 4 Variant 1	Protein Coding	41	GC04P073853	0.67	5197
977	PFKFB4	6-Phosphofructo-2-Kinase/Fructose-2,6-Biphosphatase 4	Protein Coding	47	GC03M048517	0.67	5210
978	PIGR	Polymeric Immunoglobulin Receptor	Protein Coding	47	GC01M206928	0.67	5284
1018	PLCL1	Phospholipase C Like 1 (Inactive)	Protein Coding	44	GC02P197804	0.67	5334
966	PLTP	Phospholipid Transfer Protein	Protein Coding	48	GC20M045898	0.67	5360
896	POLB	DNA Polymerase Beta	Protein Coding	53	GC08P042315	0.67	5423
938	PPP5C	Protein Phosphatase 5 Catalytic Subunit	Protein Coding	50	GC19P046346	0.67	5536
907	PRKCB	Protein Kinase C Beta	Protein Coding	55	GC16P023847	0.67	5579
903	PRKCD	Protein Kinase C Delta	Protein Coding	61	GC03P053190	0.67	5580
911	PTGIR	Prostaglandin I2 Receptor	Protein Coding	54	GC19M046611	0.67	5739
939	REV3L	REV3 Like, DNA Directed Polymerase Zeta Catalytic Subunit	Protein Coding	50	GC06M111299	0.67	5980
920	RIT1	Ras Like Without CAAX 1	Protein Coding	52	GC01M155867	0.67	6016
921	RPS6KA2	Ribosomal Protein S6 Kinase A2	Protein Coding	52	GC06M166409	0.67	6196
987	CXCL6	C-X-C Motif Chemokine Ligand 6	Protein Coding	46	GC04P073837	0.67	6372
926	STAT5A	Signal Transducer And Activator Of Transcription 5A	Protein Coding	52	GC17P042287	0.67	6776
906	STAT5B	Signal Transducer And Activator Of Transcription 5B	Protein Coding	56	GC17M042199	0.67	6777
970	SULT1A2	Sulfotransferase Family 1A Member 2	Protein Coding	48	GC16M028591	0.67	6799
959	SULT1A1	Sulfotransferase Family 1A Member 1	Protein Coding	49	GC16M028606	0.67	6817
916	TEC	Tec Protein Tyrosine Kinase	Protein Coding	53	GC04M048137	0.67	7006
932	TNNI2	Troponin I2, Fast Skeletal Type	Protein Coding	51	GC11P001839	0.67	7136
930	TXK	TXK Tyrosine Kinase	Protein Coding	52	GC04M047984	0.67	7294
929	UBE2L3	Ubiquitin Conjugating Enzyme E2 L3	Protein Coding	52	GC22P021549	0.67	7332
1023	UCN	Urocortin	Protein Coding	44	GC02M027273	0.67	7349
962	USP4	Ubiquitin Specific Peptidase 4	Protein Coding	49	GC03M049315	0.67	7375
948	USF1	Upstream Transcription Factor 1	Protein Coding	50	GC01M161009	0.67	7391
934	FOSL1	FOS Like 1, AP-1 Transcription Factor Subunit	Protein Coding	50	GC11M065909	0.67	8061
1098	GATD3A	Glutamine Amidotransferase Like Class 1 Domain Containing 3A	Protein Coding	31	GC21P044134	0.67	8209
993	GPR65	G Protein-Coupled Receptor 65	Protein Coding	46	GC14P088005	0.67	8477
999	PDLIM4	PDZ And LIM Domain 4	Protein Coding	46	GC05P132257	0.67	8572
940	RNASET2	Ribonuclease T2	Protein Coding	50	GC06M166929	0.67	8635
1015	EIF3C	Eukaryotic Translation Initiation Factor 3 Subunit C	Protein Coding	44	GC16P028700	0.67	8663
1073	JRKL	JRK Like	Protein Coding	39	GC11P096389	0.67	8690
946	TNFRSF14	TNF Receptor Superfamily Member 14	Protein Coding	50	GC01P002555	0.67	8764
960	TNFRSF6B	TNF Receptor Superfamily Member 6b	Protein Coding	49	GC20P063696	0.67	8771
972	IL1RL2	Interleukin 1 Receptor Like 2	Protein Coding	48	GC02P102261	0.67	8808
958	MTMR3	Myotubularin Related Protein 3	Protein Coding	49	GC22P029885	0.67	8897
1036	BSN	Bassoon Presynaptic Cytomatrix Protein	Protein Coding	42	GC03P049591	0.67	8927
1001	SKAP2	Src Kinase Associated Phosphoprotein 2	Protein Coding	46	GC07M026706	0.67	8935
922	RPS6KA4	Ribosomal Protein S6 Kinase A4	Protein Coding	52	GC11P064360	0.67	8986
1020	TNFSF18	TNF Superfamily Member 18	Protein Coding	44	GC01M173009	0.67	8995
909	MAPKAPK2	Mitogen-Activated Protein Kinase-Activated Protein Kinase 2	Protein Coding	55	GC01P206684	0.67	9261
1105	LONP1	Lon Peptidase 1, Mitochondrial	Protein Coding	49	GC19M005691	0.67	9361
1000	LPXN	Leupaxin	Protein Coding	46	GC11M058545	0.67	9404
931	FADS2	Fatty Acid Desaturase 2	Protein Coding	51	GC11P061792	0.67	9415
1090	BABAM2	BRISC And BRCA1 A Complex Member 2	Protein Coding	34	GC02P027889	0.67	9577
997	PLCH2	Phospholipase C Eta 2	Protein Coding	46	GC01P002425	0.67	9651
1070	PHACTR2	Phosphatase And Actin Regulator 2	Protein Coding	40	GC06P143536	0.67	9749
1046	TM9SF4	Transmembrane 9 Superfamily Member 4	Protein Coding	42	GC20P032109	0.67	9777
994	IP6K1	Inositol Hexakisphosphate Kinase 1	Protein Coding	46	GC03M049812	0.67	9807
954	ARPC2	Actin Related Protein 2/3 Complex Subunit 2	Protein Coding	49	GC02P218217	0.67	10109
919	RASGRP1	RAS Guanyl Releasing Protein 1	Protein Coding	52	GC15M038488	0.67	10125
1021	TRIB1	Tribbles Pseudokinase 1	Protein Coding	44	GC08P125430	0.67	10221
984	TNIP1	TNFAIP3 Interacting Protein 1	Protein Coding	47	GC05M151029	0.67	10318
917	IKZF1	IKAROS Family Zinc Finger 1	Protein Coding	53	GC07P050343	0.67	10320
981	TAB1	TGF-Beta Activated Kinase 1 (MAP3K7) Binding Protein 1	Protein Coding	47	GC22P039401	0.67	10454
941	RGS14	Regulator Of G Protein Signaling 14	Protein Coding	50	GC05P177357	0.67	10636
949	CD226	CD226 Molecule	Protein Coding	49	GC18M069831	0.67	10666
1058	PHTF1	Putative Homeodomain Transcription Factor 1	Protein Coding	41	GC01M113696	0.67	10745
947	TRAF3IP2	TRAF3 Interacting Protein 2	Protein Coding	50	GC06M111555	0.67	10758
1097	ENTR1	Endosome Associated Trafficking Regulator 1	Protein Coding	31	GC09M136403	0.67	10807
996	LILRB4	Leukocyte Immunoglobulin Like Receptor B4	Protein Coding	46	GC19P054643	0.67	11006
1071	CCDC85B	Coiled-Coil Domain Containing 85B	Protein Coding	39	GC11P065890	0.67	11007
1050	ZPBP	Zona Pellucida Binding Protein	Protein Coding	42	GC07M049850	0.67	11055
1053	ADAM30	ADAM Metallopeptidase Domain 30	Protein Coding	41	GC01M119893	0.67	11085
974	CDC37	Cell Division Cycle 37	Protein Coding	47	GC19M010362	0.67	11140
1003	CEP250	Centrosomal Protein 250	Protein Coding	45	GC20P035455	0.67	11190
979	PTGDR2	Prostaglandin D2 Receptor 2	Protein Coding	47	GC11M060850	0.67	11251
1055	CHP1	Calcineurin Like EF-Hand Protein 1	Protein Coding	41	GC15P041230	0.67	11261
918	PARK7	Parkinsonism Associated Deglycase	Protein Coding	52	GC01P007957	0.67	11315
971	IKZF3	IKAROS Family Zinc Finger 3	Protein Coding	48	GC17M039759	0.67	22806
1078	SBNO2	Strawberry Notch Homolog 2	Protein Coding	39	GC19M001107	0.67	22904
1037	KIF21B	Kinesin Family Member 21B	Protein Coding	42	GC01M200938	0.67	23046
956	PMPCA	Peptidase, Mitochondrial Processing Alpha Subunit	Protein Coding	49	GC09P136410	0.67	23203
990	ACSL6	Acyl-CoA Synthetase Long Chain Family Member 6	Protein Coding	46	GC05M131949	0.67	23305
1008	ICOSLG	Inducible T Cell Costimulator Ligand	Protein Coding	45	GC21M044222	0.67	23308
1088	ARHGAP45	Rho GTPase Activating Protein 45	Protein Coding	35	GC19P001065	0.67	23526
985	TNPO3	Transportin 3	Protein Coding	47	GC07M128954	0.67	23534
1014	FLRT1	Fibronectin Leucine Rich Transmembrane Protein 1	Protein Coding	44	GC11P064036	0.67	23769
957	PNKD	PNKD, MBL Domain Containing	Protein Coding	49	GC02P218270	0.67	25953
1044	NUPR1	Nuclear Protein 1, Transcriptional Regulator	Protein Coding	42	GC16M028548	0.67	26471
980	MLH3	MutL Homolog 3	Protein Coding	47	GC14M075013	0.67	27030
976	IL19	Interleukin 19	Protein Coding	47	GC01P206798	0.67	29949
1104	ASAP1	ArfGAP With SH3 Domain, Ankyrin Repeat And PH Domain 1	Protein Coding	45	GC08M130052	0.67	50807
950	F11R	F11 Receptor	Protein Coding	49	GC01M160965	0.67	50848
968	NDUFAF1	NADH:Ubiquinone Oxidoreductase Complex Assembly Factor 1	Protein Coding	48	GC15M041387	0.67	51103
1045	TUBD1	Tubulin Delta 1	Protein Coding	42	GC17M059859	0.67	51174
1076	NUSAP1	Nucleolar And Spindle Associated Protein 1	Protein Coding	39	GC15P041332	0.67	51203
995	IP6K2	Inositol Hexakisphosphate Kinase 2	Protein Coding	46	GC03M048725	0.67	51447
1040	SFMBT1	Scm Like With Four Mbt Domains 1	Protein Coding	42	GC03M052913	0.67	51460
937	HDAC7	Histone Deacetylase 7	Protein Coding	50	GC12M047782	0.67	51564
933	ERAP1	Endoplasmic Reticulum Aminopeptidase 1	Protein Coding	50	GC05M096760	0.67	51752
1087	NXPE4	Neurexophilin And PC-Esterase Domain Family Member 4	Protein Coding	36	GC11M114570	0.67	54827
1016	CDKAL1	CDK5 Regulatory Subunit Associated Protein 1 Like 1	Protein Coding	44	GC06P020534	0.67	54901
1083	LIME1	Lck Interacting Transmembrane Adaptor 1	Protein Coding	38	GC20P063736	0.67	54923
1095	INTS11	Integrator Complex Subunit 11	Protein Coding	32	GC01M001315	0.67	54973
1024	BANK1	B Cell Scaffold Protein With Ankyrin Repeats 1	Protein Coding	43	GC04P101411	0.67	55024
1019	MSTO1	Misato 1, Mitochondrial Distribution And Morphology Regulator	Protein Coding	44	GC01P155610	0.67	55154
969	NLRP2	NLR Family Pyrin Domain Containing 2	Protein Coding	48	GC19P054953	0.67	55655
1094	INAVA	Innate Immunity Activator	Protein Coding	33	GC01P200892	0.67	55765
1011	CISD1	CDGSH Iron Sulfur Domain 1	Protein Coding	44	GC10P058269	0.67	55847
1056	GSDMB	Gasdermin B	Protein Coding	41	GC17M039904	0.67	55876
894	DIABLO	Diablo IAP-Binding Mitochondrial Protein	Protein Coding	53	GC12M122208	0.67	56616
983	INPP5E	Inositol Polyphosphate-5-Phosphatase E	Protein Coding	47	GC09M136428	0.67	56623
1042	SLC2A4RG	SLC2A4 Regulator	Protein Coding	42	GC20P063739	0.67	56731
1002	UBQLN4	Ubiquilin 4	Protein Coding	46	GC01M156033	0.67	56893
925	SMURF1	SMAD Specific E3 Ubiquitin Protein Ligase 1	Protein Coding	52	GC07M099027	0.67	57154
1022	ZMIZ1	Zinc Finger MIZ-Type Containing 1	Protein Coding	44	GC10P079068	0.67	57178
1061	SLAIN2	SLAIN Motif Family Member 2	Protein Coding	41	GC04P048343	0.67	57606
973	SLAMF7	SLAM Family Member 7	Protein Coding	48	GC01P160709	0.67	57823
991	BACH2	BTB Domain And CNC Homolog 2	Protein Coding	46	GC06M089926	0.67	60468
1030	THADA	THADA, Armadillo Repeat Containing	Protein Coding	43	GC02M043193	0.67	63892
1065	TMBIM1	Transmembrane BAX Inhibitor Motif Containing 1	Protein Coding	41	GC02M218274	0.67	64114
1009	ERAP2	Endoplasmic Reticulum Aminopeptidase 2	Protein Coding	44	GC05P096875	0.67	64167
899	ATG3	Autophagy Related 3	Protein Coding	48	GC03M112532	0.67	64422
989	CRTC3	CREB Regulated Transcription Coactivator 3	Protein Coding	46	GC15P090529	0.67	64784
1052	DCLRE1B	DNA Cross-Link Repair 1B	Protein Coding	41	GC01P113905	0.67	64858
1026	MMEL1	Membrane Metalloendopeptidase Like 1	Protein Coding	43	GC01M002590	0.67	79258
1082	ANKRD55	Ankyrin Repeat Domain 55	Protein Coding	38	GC05M056099	0.67	79722
1079	RABEP2	Rabaptin, RAB GTPase Binding Effector Protein 2	Protein Coding	39	GC16M028915	0.67	79874
1033	DOK3	Docking Protein 3	Protein Coding	42	GC05M177501	0.67	79930
1035	CPEB4	Cytoplasmic Polyadenylation Element Binding Protein 4	Protein Coding	42	GC05P173888	0.67	80315
1063	TTYH3	Tweety Family Member 3	Protein Coding	41	GC07P002638	0.67	80727
1028	NDFIP1	Nedd4 Family Interacting Protein 1	Protein Coding	43	GC05P142108	0.67	80762
1066	TSPAN14	Tetraspanin 14	Protein Coding	41	GC10P081857	0.67	81619
943	SPRY4	Sprouty RTK Signaling Antagonist 4	Protein Coding	50	GC05M142272	0.67	81848
1006	RASSF5	Ras Association Domain Family Member 5	Protein Coding	45	GC01P206507	0.67	83593
1064	TRPT1	TRNA Phosphotransferase 1	Protein Coding	41	GC11M064223	0.67	83707
1038	KIAA1109	KIAA1109	Protein Coding	42	GC04P122152	0.67	84162
914	CARD11	Caspase Recruitment Domain Family Member 11	Protein Coding	53	GC07M002912	0.67	84433
1027	MAML2	Mastermind Like Transcriptional Coactivator 2	Protein Coding	43	GC11M095976	0.67	84441
1074	KIAA1841	KIAA1841	Protein Coding	39	GC02P061033	0.67	84542
1049	ZGPAT	Zinc Finger CCCH-Type And G-Patch Domain Containing	Protein Coding	42	GC20P063707	0.67	84619
1034	FCRLA	Fc Receptor Like A	Protein Coding	42	GC01P161708	0.67	84824
1025	RSPO3	R-Spondin 3	Protein Coding	43	GC06P127118	0.67	84870
1096	RIMBP3	RIMS Binding Protein 3	Protein Coding	32	GC22M018605	0.67	85376
1085	UCN2	Urocortin 2	Protein Coding	37	GC03M048561	0.67	90226
1047	ZNF300	Zinc Finger Protein 300	Protein Coding	42	GC05M150894	0.67	91975
901	MARS2	Methionyl-TRNA Synthetase 2, Mitochondrial	Protein Coding	47	GC02P197705	0.67	92935
998	ORMDL3	ORMDL Sphingolipid Biosynthesis Regulator 3	Protein Coding	46	GC17M039921	0.67	94103
1077	RMI2	RecQ Mediated Genome Instability 2	Protein Coding	39	GC16P011343	0.67	116028
1029	TAGAP	T Cell Activation RhoGTPase Activating Protein	Protein Coding	43	GC06M159034	0.67	117289
1100	BORCS5	BLOC-1 Related Complex Subunit 5	Protein Coding	29	GC12P012358	0.67	118426
1089	NXPE1	Neurexophilin And PC-Esterase Domain Family Member 1	Protein Coding	35	GC11M114521	0.67	120400
1068	ZPBP2	Zona Pellucida Binding Protein 2	Protein Coding	41	GC17P039869	0.67	124626
1086	PUSL1	Pseudouridine Synthase Like 1	Protein Coding	36	GC01P001308	0.67	126789
1081	ZNF831	Zinc Finger Protein 831	Protein Coding	39	GC20P059146	0.67	128611
1084	RFTN2	Raftlin Family Member 2	Protein Coding	38	GC02M197568	0.67	130132
891	AHSA2P	Activator Of HSP90 ATPase Homolog 2, Pseudogene	Pseudogene	26	GC02P061179	0.67	130872
892	ZNF300P1	Zinc Finger Protein 300 Pseudogene 1	Pseudogene	18	GC05M150930	0.67	134466
1048	ZFP90	ZFP90 Zinc Finger Protein	Protein Coding	42	GC16P068530	0.67	146198
1080	YDJC	YdjC Chitooligosaccharide Deacetylase Homolog	Protein Coding	39	GC22M021628	0.67	150223
1059	HORMAD2	HORMA Domain Containing 2	Protein Coding	41	GC22P030080	0.67	150280
1039	PUS10	Pseudouridine Synthase 10	Protein Coding	42	GC02M060940	0.67	150962
1041	NKX2-3	NK2 Homeobox 3	Protein Coding	42	GC10P099532	0.67	159296
942	SPRED1	Sprouty Related EVH1 Domain Containing 1	Protein Coding	50	GC15P038252	0.67	161742
1051	DENND1B	DENN Domain Containing 1B	Protein Coding	41	GC01M197473	0.67	163486
1072	CCDC116	Coiled-Coil Domain Containing 116	Protein Coding	39	GC22P022073	0.67	164592
982	SPRED2	Sprouty Related EVH1 Domain Containing 2	Protein Coding	47	GC02M065272	0.67	200734
1043	SLC39A11	Solute Carrier Family 39 Member 11	Protein Coding	42	GC17M072645	0.67	201266
1062	SLC10A4	Solute Carrier Family 10 Member 4	Protein Coding	41	GC04P048485	0.67	201780
992	JAZF1	JAZF Zinc Finger 1	Protein Coding	46	GC07M027830	0.67	221895
1017	IPMK	Inositol Polyphosphate Multikinase	Protein Coding	44	GC10M058191	0.67	253430
1060	SNX32	Sorting Nexin 32	Protein Coding	41	GC11P065833	0.67	254122
1054	ARHGAP30	Rho GTPase Activating Protein 30	Protein Coding	41	GC01M161016	0.67	257106
1093	MUC19	Mucin 19, Oligomeric	Protein Coding	34	GC12P040393	0.67	283463
1075	GSDMA	Gasdermin A	Protein Coding	39	GC17P039962	0.67	284110
1069	IZUMO1	Izumo Sperm-Egg Fusion 1	Protein Coding	40	GC19M048740	0.67	284359
1032	UBAC2	UBA Domain Containing 2	Protein Coding	43	GC13P099200	0.67	337867
1099	C2orf74	Chromosome 2 Open Reading Frame 74	Protein Coding	31	GC02P061146	0.67	339804
1067	TSPAN33	Tetraspanin 33	Protein Coding	41	GC07P129146	0.67	340348
1092	C1orf53	Chromosome 1 Open Reading Frame 53	Protein Coding	34	GC01P197871	0.67	388722
889	FLJ31356	Uncharacterized Protein FLJ31356	RNA Gene	14	GC02M028384	0.67	403150
886	MIR206	MicroRNA 206	RNA Gene	22	GC06P052144	0.67	406989
1091	C10orf55	Chromosome 10 Open Reading Frame 55	Protein Coding	34	GC10M073909	0.67	414236
1102	C5orf56	Chromosome 5 Open Reading Frame 56	Protein Coding	26	GC05P132410	0.67	441108
888	TRAF3IP2-AS1	TRAF3IP2 Antisense RNA 1	RNA Gene	18	GC06P111483	0.67	643749
887	LINC00598	Long Intergenic Non-Protein Coding RNA 598	RNA Gene	18	GC13M040082	0.67	646982
1101	PPAN-P2RY11	PPAN-P2RY11 Readthrough	Protein Coding	28	GC19P010108	0.67	692312
1103	C5orf66	Chromosome 5 Open Reading Frame 66	Protein Coding	25	GC05P135033	0.67	100996485
890	MIR6727	MicroRNA 6727	RNA Gene	12	GC01M001314	0.67	102465435
1116	AHCY	Adenosylhomocysteinase	Protein Coding	57	GC20M034237	0.66	191
1121	DLST	Dihydrolipoamide S-Succinyltransferase	Protein Coding	50	GC14P074881	0.66	1743
1115	GCK	Glucokinase	Protein Coding	57	GC07M044145	0.66	2645
1117	HDAC1	Histone Deacetylase 1	Protein Coding	57	GC01P032260	0.66	3065
1118	OTC	Ornithine Carbamoyltransferase	Protein Coding	53	GC0XP038353	0.66	5009
1113	PECAM1	Platelet And Endothelial Cell Adhesion Molecule 1	Protein Coding	45	GC17M064319	0.66	5175
1119	PPIA	Peptidylprolyl Isomerase A	Protein Coding	53	GC07P044809	0.66	5478
1114	MAP2K2	Mitogen-Activated Protein Kinase Kinase 2	Protein Coding	61	GC19M004090	0.66	5605
1111	RLBP1	Retinaldehyde Binding Protein 1	Protein Coding	51	GC15M089209	0.66	6017
1122	SHMT2	Serine Hydroxymethyltransferase 2	Protein Coding	50	GC12P057229	0.66	6472
1120	CLPP	Caseinolytic Mitochondrial Matrix Peptidase Proteolytic Subunit	Protein Coding	51	GC19P006374	0.66	8192
1126	SYT7	Synaptotagmin 7	Protein Coding	45	GC11M061513	0.66	9066
1127	DHRS2	Dehydrogenase/Reductase 2	Protein Coding	44	GC14P024381	0.66	10202
1128	NUTF2	Nuclear Transport Factor 2	Protein Coding	42	GC16P067846	0.66	10204
1125	CNKSR1	Connector Enhancer Of Kinase Suppressor Of Ras 1	Protein Coding	45	GC01P026188	0.66	10256
1123	YME1L1	YME1 Like 1 ATPase	Protein Coding	48	GC10M027110	0.66	10730
1112	IRAK4	Interleukin 1 Receptor Associated Kinase 4	Protein Coding	55	GC12P043758	0.66	51135
1129	RAPH1	Ras Association (RalGDS/AF-6) And Pleckstrin Homology Domains 1	Protein Coding	42	GC02M203394	0.66	65059
1124	NAA15	N(Alpha)-Acetyltransferase 15, NatA Auxiliary Subunit	Protein Coding	46	GC04P139301	0.66	80155
1130	THUMPD2	THUMP Domain Containing 2	Protein Coding	39	GC02M039702	0.66	80745
1110	MIRLET7A1	MicroRNA Let-7a-1	RNA Gene	22	GC09P094175	0.66	406881
1106	MIR21	MicroRNA 21	RNA Gene	24	GC17P059841	0.66	406991
1108	MIR22	MicroRNA 22	RNA Gene	20	GC17M001713	0.66	407004
1107	MIR320A	MicroRNA 320a	RNA Gene	21	GC08M022245	0.66	407037
1109	MIR769	MicroRNA 769	RNA Gene	17	GC19P046018	0.66	768217
1131	SERPINE1	Serpin Family E Member 1	Protein Coding	57	GC07P101127	0.65	5054
1133	HTRA1	HtrA Serine Peptidase 1	Protein Coding	50	GC10P122461	0.65	5654
1132	HTRA2	HtrA Serine Peptidase 2	Protein Coding	53	GC02P074529	0.65	27429
1136	ACTA2	Actin, Alpha 2, Smooth Muscle, Aorta	Protein Coding	55	GC10M088935	0.64	59
1138	ABCD1	ATP Binding Cassette Subfamily D Member 1	Protein Coding	52	GC0XP153724	0.64	215
1146	AMELX	Amelogenin X-Linked	Protein Coding	42	GC0XP011293	0.64	265
1137	GLI1	GLI Family Zinc Finger 1	Protein Coding	53	GC12P057460	0.64	2735
1144	GP2	Glycoprotein 2	Protein Coding	44	GC16M020320	0.64	2813
1148	IFNA2	Interferon Alpha 2	Protein Coding	48	GC09M021374	0.64	3440
1147	IL7R	Interleukin 7 Receptor	Protein Coding	53	GC05P035852	0.64	3575
1140	LOXL2	Lysyl Oxidase Like 2	Protein Coding	51	GC08M023296	0.64	4017
1145	MUC5AC	Mucin 5AC, Oligomeric Mucus/Gel-Forming	Protein Coding	44	GC11P001151	0.64	4586
1142	POU3F3	POU Class 3 Homeobox 3	Protein Coding	46	GC02P104855	0.64	5455
1135	SHH	Sonic Hedgehog	Protein Coding	56	GC07M155799	0.64	6469
1139	GJB6	Gap Junction Protein Beta 6	Protein Coding	52	GC13M020221	0.64	10804
1149	MYMY1	Moyamoya Disease 1	Genetic Locus	7	GC03U900234	0.64	50960
1141	SALL4	Spalt Like Transcription Factor 4	Protein Coding	50	GC20M051784	0.64	57167
1143	SCUBE2	Signal Peptide, CUB Domain And EGF Like Domain Containing 2	Protein Coding	46	GC11M009041	0.64	57758
1134	MIR223	MicroRNA 223	RNA Gene	22	GC0XP066018	0.64	407008
1150	MYMY3	Moyamoya Disease 3	Genetic Locus	7	GC08U900539	0.64	493818
1155	LAG3	Lymphocyte Activating 3	Protein Coding	42	GC12P006774	0.63	3902
1152	RPA1	Replication Protein A1	Protein Coding	51	GC17P001829	0.63	6117
1153	TTR	Transthyretin	Protein Coding	56	GC18P031591	0.63	7276
1154	MYBBP1A	MYB Binding Protein 1a	Protein Coding	46	GC17M004538	0.63	10514
1151	MIR20B	MicroRNA 20b	RNA Gene	15	GC0XM134217	0.63	574032
1157	PRF1	Perforin 1	Protein Coding	51	GC10M070597	0.62	5551
1156	IRGC	Immunity Related GTPase Cinema	Protein Coding	43	GC19P043716	0.62	56269
1160	FGD1	FYVE, RhoGEF And PH Domain Containing 1	Protein Coding	47	GC0XM054488	0.61	2245
1158	IGF2R	Insulin Like Growth Factor 2 Receptor	Protein Coding	52	GC06P159969	0.61	3482
1159	YARS	Tyrosyl-TRNA Synthetase	Protein Coding	50	GC01M032743	0.61	8565
1162	CYBA	Cytochrome B-245 Alpha Chain	Protein Coding	52	GC16M088643	0.6	1535
1163	CCL17	C-C Motif Chemokine Ligand 17	Protein Coding	45	GC16P057404	0.6	6361
1161	CCL21	C-C Motif Chemokine Ligand 21	Protein Coding	48	GC09M034709	0.6	6366
1171	ATF6B	Activating Transcription Factor 6 Beta	Protein Coding	44	GC06M032115	0.59	1388
1164	CYP21A1P	Cytochrome P450 Family 21 Subfamily A Member 1, Pseudogene	Pseudogene	19	GC06P032005	0.59	1590
1168	SKIV2L	Ski2 Like RNA Helicase	Protein Coding	50	GC06P031958	0.59	6499
1166	TGFBR2	Transforming Growth Factor Beta Receptor 2	Protein Coding	58	GC03P030623	0.59	7048
1173	GPANK1	G-Patch Domain And Ankyrin Repeats 1	Protein Coding	39	GC06M032019	0.59	7918
1167	BECN1	Beclin 1	Protein Coding	53	GC17M042810	0.59	8678
1169	PPT2	Palmitoyl-Protein Thioesterase 2	Protein Coding	46	GC06P032153	0.59	9374
1170	LSM2	LSM2 Homolog, U6 Small Nuclear RNA And MRNA Degradation Associated	Protein Coding	46	GC06M032049	0.59	57819
1172	EGFL8	EGF Like Domain Multiple 8	Protein Coding	40	GC06P032364	0.59	80864
1165	STK19B	Serine/Threonine Kinase 19B (Pseudogene)	Pseudogene	9	GC06P032013	0.59	373159
1175	ABL2	ABL Proto-Oncogene 2, Non-Receptor Tyrosine Kinase	Protein Coding	53	GC01M179102	0.58	27
1174	CD8A	CD8a Molecule	Protein Coding	53	GC02M086784	0.58	925
1179	CDK2	Cyclin Dependent Kinase 2	Protein Coding	60	GC12P055966	0.57	1017
1178	CDK4	Cyclin Dependent Kinase 4	Protein Coding	62	GC12M057743	0.57	1019
1176	CTSB	Cathepsin B	Protein Coding	57	GC08M011842	0.57	1508
1180	RB1	RB Transcriptional Corepressor 1	Protein Coding	56	GC13P048303	0.57	5925
1182	NAA60	N(Alpha)-Acetyltransferase 60, NatF Catalytic Subunit	Protein Coding	38	GC16P003443	0.57	79903
1177	GBP5	Guanylate Binding Protein 5	Protein Coding	43	GC01M089259	0.57	115362
1181	HSD17B13	Hydroxysteroid 17-Beta Dehydrogenase 13	Protein Coding	42	GC04M087303	0.57	345275
1187	BCHE	Butyrylcholinesterase	Protein Coding	55	GC03M165772	0.56	590
1186	JAK3	Janus Kinase 3	Protein Coding	58	GC19M017790	0.56	3718
1189	PDE6B	Phosphodiesterase 6B	Protein Coding	53	GC04P000587	0.56	5158
1188	THRA	Thyroid Hormone Receptor Alpha	Protein Coding	55	GC17P040058	0.56	7067
1183	TTF2	Transcription Termination Factor 2	Protein Coding	46	GC01P117060	0.56	8458
1190	KIF3B	Kinesin Family Member 3B	Protein Coding	46	GC20P032277	0.56	9371
1194	EPC2	Enhancer Of Polycomb Homolog 2	Protein Coding	42	GC02P148644	0.56	26122
1195	FEZF2	FEZ Family Zinc Finger 2	Protein Coding	41	GC03M062355	0.56	55079
1185	DEFB103B	Defensin Beta 103B	Protein Coding	34	GC08M007430	0.56	55894
1184	ATG9B	Autophagy Related 9B	Protein Coding	41	GC07M151012	0.56	285973
1192	LIN9	Lin-9 DREAM MuvB Core Complex Component	Protein Coding	44	GC01M226231	0.56	286826
1191	FEZF1	FEZ Family Zinc Finger 1	Protein Coding	44	GC07M122301	0.56	389549
1193	ISPD	Isoprenoid Synthase Domain Containing	Protein Coding	44	GC07M015916	0.56	729920
1200	AVPR2	Arginine Vasopressin Receptor 2	Protein Coding	55	GC0XP153902	0.55	554
1199	LGALS3	Galectin 3	Protein Coding	51	GC14P055124	0.55	3958
1197	MMP14	Matrix Metallopeptidase 14	Protein Coding	58	GC14P024368	0.55	4323
1198	GAB2	GRB2 Associated Binding Protein 2	Protein Coding	50	GC11M078215	0.55	9846
1196	CCL27	C-C Motif Chemokine Ligand 27	Protein Coding	43	GC09M034662	0.55	10850
1206	HFE	Homeostatic Iron Regulator	Protein Coding	50	GC06P026087	0.54	3077
1204	KLRB1	Killer Cell Lectin Like Receptor B1	Protein Coding	47	GC12M012266	0.54	3820
1207	MBP	Myelin Basic Protein	Protein Coding	50	GC18M076978	0.54	4155
1205	PDGFB	Platelet Derived Growth Factor Subunit B	Protein Coding	56	GC22M043162	0.54	5155
1201	IL36G	Interleukin 36 Gamma	Protein Coding	44	GC02P113835	0.54	56300
1203	CCR2	C-C Motif Chemokine Receptor 2	Protein Coding	51	GC03P046356	0.54	729230
1202	CCN6	Cellular Communication Network Factor 6	Protein Coding	38	GC06P112053	0.54	NA
1210	PRDM1	PR/SET Domain 1	Protein Coding	52	GC06P106086	0.53	639
1209	HSPA1A	Heat Shock Protein Family A (Hsp70) Member 1A	Protein Coding	49	GC06P032239	0.53	3303
1208	KLRK1	Killer Cell Lectin Like Receptor K1	Protein Coding	46	GC12M012278	0.53	22914
1216	ADRB2	Adrenoceptor Beta 2	Protein Coding	56	GC05P148825	0.52	154
1220	NPPB	Natriuretic Peptide B	Protein Coding	50	GC01M011918	0.52	4879
1217	PPP3CB	Protein Phosphatase 3 Catalytic Subunit Beta	Protein Coding	51	GC10M073436	0.52	5532
1214	RAB13	RAB13, Member RAS Oncogene Family	Protein Coding	44	GC01M153981	0.52	5872
1212	TFRC	Transferrin Receptor	Protein Coding	55	GC03M196027	0.52	7037
1219	TGFA	Transforming Growth Factor Alpha	Protein Coding	53	GC02M070410	0.52	7039
1215	RAB33A	RAB33A, Member RAS Oncogene Family	Protein Coding	42	GC0XP130171	0.52	9363
1218	TENT5A	Terminal Nucleotidyltransferase 5A	Protein Coding	34	GC06M081494	0.52	55603
1213	SLAMF6	SLAM Family Member 6	Protein Coding	46	GC01M160454	0.52	114836
1211	BATF2	Basic Leucine Zipper ATF-Like Transcription Factor 2	Protein Coding	39	GC11M064987	0.52	116071
1221	C1orf141	Chromosome 1 Open Reading Frame 141	Protein Coding	33	GC01M067092	0.52	400757
1226	BAD	BCL2 Associated Agonist Of Cell Death	Protein Coding	53	GC11M064288	0.51	572
1225	CCL22	C-C Motif Chemokine Ligand 22	Protein Coding	44	GC16P057359	0.51	6367
1222	YY1	YY1 Transcription Factor	Protein Coding	55	GC14P100238	0.51	7528
1223	TOX	Thymocyte Selection Associated High Mobility Group Box	Protein Coding	45	GC08M058791	0.51	9760
1224	TMEM173	Transmembrane Protein 173	Protein Coding	49	GC05M139475	0.51	340061
1230	CP	Ceruloplasmin	Protein Coding	55	GC03M149162	0.5	1356
1232	DAXX	Death Domain Associated Protein	Protein Coding	50	GC06M033318	0.5	1616
1243	EHHADH	Enoyl-CoA Hydratase And 3-Hydroxyacyl CoA Dehydrogenase	Protein Coding	50	GC03M185190	0.5	1962
1242	SERPINB1	Serpin Family B Member 1	Protein Coding	47	GC06M002833	0.5	1992
1245	FABP4	Fatty Acid Binding Protein 4	Protein Coding	51	GC08M081478	0.5	2167
1236	HLA-DQB2	Major Histocompatibility Complex, Class II, DQ Beta 2	Protein Coding	42	GC06M032728	0.5	3120
1244	LDHC	Lactate Dehydrogenase C	Protein Coding	49	GC11P018433	0.5	3948
1233	RING1	Ring Finger Protein 1	Protein Coding	47	GC06P033208	0.5	6015
1238	VPS52	VPS52, GARP Complex Subunit	Protein Coding	41	GC06M033251	0.5	6293
1240	ZNF200	Zinc Finger Protein 200	Protein Coding	40	GC16M003242	0.5	7752
1231	ABCB11	ATP Binding Cassette Subfamily B Member 11	Protein Coding	53	GC02M168922	0.5	8647
1235	B3GALT4	Beta-1,3-Galactosyltransferase 4	Protein Coding	44	GC06P033277	0.5	8705
1237	WDR46	WD Repeat Domain 46	Protein Coding	41	GC06M033279	0.5	9277
1241	SRRM2	Serine/Arginine Repetitive Matrix 2	Protein Coding	39	GC16P003589	0.5	23524
1234	THOC6	THO Complex 6	Protein Coding	45	GC16P003024	0.5	79228
1239	ZNF597	Zinc Finger Protein 597	Protein Coding	40	GC16M003500	0.5	146434
1229	HTATSF1P1	HIV-1 Tat Specific Factor 1 Pseudogene 1	Pseudogene	8	GC06P033318	0.5	387039
1227	MIR219A1	MicroRNA 219a-1	RNA Gene	20	GC06P033207	0.5	407002
1228	RPL35AP4	Ribosomal Protein L35a Pseudogene 4	Pseudogene	9	GC06M033358	0.5	100048922
1315	ABCF1	ATP Binding Cassette Subfamily F Member 1	Protein Coding	44	GC06P030571	0.49	23
1325	DXO	Decapping Exoribonuclease	Protein Coding	39	GC06M031969	0.49	1797
1322	GNL1	G Protein Nucleolar 1 (Putative)	Protein Coding	42	GC06M030541	0.49	2794
1307	GTF2H4	General Transcription Factor IIH Subunit 4	Protein Coding	48	GC06P032068	0.49	2968
1283	HLA-DPB2	Major Histocompatibility Complex, Class II, DP Beta 2 (Pseudogene)	Pseudogene	23	GC06P033080	0.49	3116
1285	HLA-DRB9	Major Histocompatibility Complex, Class II, DR Beta 9 (Pseudogene)	Pseudogene	14	GC06M032428	0.49	3132
1284	HLA-L	Major Histocompatibility Complex, Class I, L (Pseudogene)	Pseudogene	15	GC06P032039	0.49	3139
1301	IDE	Insulin Degrading Enzyme	Protein Coding	55	GC10M092451	0.49	3416
1300	KCNQ2	Potassium Voltage-Gated Channel Subfamily Q Member 2	Protein Coding	55	GC20M063400	0.49	3785
1302	KIF11	Kinesin Family Member 11	Protein Coding	53	GC10P092593	0.49	3832
1306	MAD2L1	Mitotic Arrest Deficient 2 Like 1	Protein Coding	49	GC04M120055	0.49	4085
1304	MOG	Myelin Oligodendrocyte Glycoprotein	Protein Coding	52	GC06P031564	0.49	4340
1317	PGM5	Phosphoglucomutase 5	Protein Coding	44	GC09P068328	0.49	5239
1303	POU5F1	POU Class 5 Homeobox 1	Protein Coding	53	GC06M031136	0.49	5460
1299	SST	Somatostatin	Protein Coding	48	GC03M187668	0.49	6750
1257	TRA-TGC7-1	Transfer RNA-Ala (TGC) 7-1	RNA Gene	9	GC06M028842	0.49	7154
1326	PRRC2A	Proline Rich Coiled-Coil 2A	Protein Coding	39	GC06P032189	0.49	7916
1312	DHX16	DEAH-Box Helicase 16	Protein Coding	45	GC06M030620	0.49	8449
1308	MDC1	Mediator Of DNA Damage Checkpoint 1	Protein Coding	47	GC06M030712	0.49	9656
1314	AP4S1	Adaptor Related Protein Complex 4 Subunit Sigma 1	Protein Coding	45	GC14P031025	0.49	11154
1342	QPRT	Quinolinate Phosphoribosyltransferase	Protein Coding	48	GC16P029677	0.49	23475
1320	ZNRD1	Zinc Ribbon Domain Containing 1	Protein Coding	43	GC06P031986	0.49	30834
1305	GMNN	Geminin, DNA Replication Inhibitor	Protein Coding	51	GC06P024779	0.49	51053
1323	LGSN	Lengsin, Lens Protein With Glutamine Synthetase Domain	Protein Coding	41	GC06M063275	0.49	51557
1316	CCHCR1	Coiled-Coil Alpha-Helical Rod Protein 1	Protein Coding	44	GC06M031110	0.49	54535
1310	APOM	Apolipoprotein M	Protein Coding	46	GC06P032220	0.49	55937
1319	TRIM39	Tripartite Motif Containing 39	Protein Coding	44	GC06P032040	0.49	56658
1321	LHX9	LIM Homeobox 9	Protein Coding	42	GC01P197881	0.49	56956
1330	C6orf47	Chromosome 6 Open Reading Frame 47	Protein Coding	37	GC06M032018	0.49	57827
1331	LY6G5B	Lymphocyte Antigen 6 Family Member G5B	Protein Coding	36	GC06P032219	0.49	58496
1328	VWA7	Von Willebrand Factor A Domain Containing 7	Protein Coding	38	GC06M032039	0.49	80737
1334	LY6G5C	Lymphocyte Antigen 6 Family Member G5C	Protein Coding	34	GC06M031676	0.49	80741
1333	ZNF527	Zinc Finger Protein 527	Protein Coding	35	GC19P037371	0.49	84503
1324	TRIM40	Tripartite Motif Containing 40	Protein Coding	40	GC06P032031	0.49	135644
1309	NEK7	NIMA Related Kinase 7	Protein Coding	47	GC01P198126	0.49	140609
1313	CNTN4	Contactin 4	Protein Coding	45	GC03P002117	0.49	152330
1332	ZNF540	Zinc Finger Protein 540	Protein Coding	36	GC19P037551	0.49	163255
1298	SLC30A8	Solute Carrier Family 30 Member 8	Protein Coding	46	GC08P116950	0.49	169026
1335	TMEM252	Transmembrane Protein 252	Protein Coding	34	GC09M068536	0.49	169693
1327	PSORS1C2	Psoriasis Susceptibility 1 Candidate 2	Protein Coding	38	GC06M031105	0.49	170680
1337	LCE4A	Late Cornified Envelope 4A	Protein Coding	30	GC01P152708	0.49	199834
1293	KRT8P16	Keratin 8 Pseudogene 16	Pseudogene	7	GC10M008536	0.49	220959
1318	SDK1	Sidekick Cell Adhesion Molecule 1	Protein Coding	44	GC07P003307	0.49	221935
1248	HCG27	HLA Complex Group 27	RNA Gene	21	GC06P031197	0.49	253018
1297	HLA-S	Major Histocompatibility Complex, Class I, S (Pseudogene)	Pseudogene	9	GC06M031381	0.49	267015
1329	ZNF311	Zinc Finger Protein 311	Protein Coding	38	GC06M028996	0.49	282890
1287	SUMO2P1	SUMO2 Pseudogene 1	Pseudogene	11	GC06M029639	0.49	285829
1339	HCG22	HLA Complex Group 22 (Gene/Pseudogene)	Protein Coding	26	GC06P031053	0.49	285834
1341	TREML1	Triggering Receptor Expressed On Myeloid Cells Like 1	Protein Coding	44	GC06M041120	0.49	340205
1311	ZFP57	ZFP57 Zinc Finger Protein	Protein Coding	46	GC06M029640	0.49	346171
1295	HCG4P4	HLA Complex Group 4 Pseudogene 4	Pseudogene	7	GC06M029955	0.49	353002
1289	MTCO3P1	MT-CO3 Pseudogene 1	Pseudogene	9	GC06M032681	0.49	404026
1286	OR2J4P	Olfactory Receptor Family 2 Subfamily J Member 4 Pseudogene	Pseudogene	11	GC06P029181	0.49	442188
1290	OR2H4P	Olfactory Receptor Family 2 Subfamily H Member 4 Pseudogene	Pseudogene	8	GC06P029215	0.49	442189
1250	NR2F2-AS1	NR2F2 Antisense RNA 1	RNA Gene	16	GC15M096110	0.49	644192
1292	ATP5PBP6	ATP Synthase Peripheral Stalk-Membrane Subunit B Pseudogene 6	Pseudogene	7	GC06M139615	0.49	645440
1336	C1orf68	Chromosome 1 Open Reading Frame 68	Protein Coding	33	GC01P152720	0.49	100129271
1249	PSORS1C3	Psoriasis Susceptibility 1 Candidate 3	RNA Gene	21	GC06M031173	0.49	100130889
1296	THAP12P9	THAP Domain Containing 12 Pseudogene 9	Pseudogene	5	GC04M045323	0.49	100131309
1260	TRA-AGC1-1	Transfer RNA-Ala (AGC) 1-1	RNA Gene	7	GC06M028795	0.49	100189346
1288	RPL23AP22	Ribosomal Protein L23a Pseudogene 22	Pseudogene	9	GC01M193725	0.49	100271291
1294	KRT8P37	Keratin 8 Pseudogene 37	Pseudogene	7	GC10M008513	0.49	100287325
1251	LOC100505664	Uncharacterized LOC100505664	RNA Gene	12	GC20P023159	0.49	100505664
1338	MUC22	Mucin 22	Protein Coding	27	GC06P031005	0.49	100507679
1282	MIR378E	MicroRNA 378e	RNA Gene	16	GC05P170028	0.49	100616498
1255	LINC02502	Long Intergenic Non-Protein Coding RNA 2502	RNA Gene	9	GC04P119939	0.49	100996694
1340	ARMH2	Armadillo-Like Helical Domain Containing 2	Protein Coding	19	GC06M024801	0.49	101928603
1252	TRIM31-AS1	TRIM31 Antisense RNA 1	RNA Gene	12	GC06P031994	0.49	104533120
1275	LOC105370990	Uncharacterized LOC105370990	RNA Gene	3	GC15M096753	0.49	105370990
1271	LOC105370991	Uncharacterized LOC105370991	RNA Gene	4	GC15P095018	0.49	105370991
1270	LOC105371839	Uncharacterized LOC105371839	RNA Gene	4	GC17M057772	0.49	105371839
1276	LOC105372661	Uncharacterized LOC105372661	RNA Gene	3	GC20P051117	0.49	105372661
1272	LOC105372663	Uncharacterized LOC105372663	RNA Gene	4	GC20P051366	0.49	105372663
1265	LOC105374978	Uncharacterized LOC105374978	RNA Gene	6	GC06P024743	0.49	105374978
1277	LOC105375002	Uncharacterized LOC105375002	RNA Gene	3	GC06M029022	0.49	105375002
1253	LINC02571	Long Intergenic Non-Protein Coding RNA 2571	RNA Gene	10	GC06M031297	0.49	105375015
1278	LOC105375701	Uncharacterized LOC105375701	RNA Gene	3	GC08M107165	0.49	105375701
1273	LOC105378024	Uncharacterized LOC105378024	RNA Gene	4	GC06P139546	0.49	105378024
1291	RNU6-586P	RNA, U6 Small Nuclear 586, Pseudogene	Pseudogene	8	GC01P067196	0.49	106480592
1254	C6orf47-AS1	C6orf47 Antisense RNA 1	RNA Gene	9	GC06P032224	0.49	106480731
1279	LOC107984639	Uncharacterized LOC107984639	RNA Gene	3	GC14U901989	0.49	107984639
1281	LOC107984693	Uncharacterized LOC107984693	RNA Gene	3	GC14U901999	0.49	107984693
1280	LOC107985242	Uncharacterized LOC107985242	RNA Gene	3	GC01U905380	0.49	107985242
1256	LINC02569	Long Intergenic Non-Protein Coding RNA 2569	RNA Gene	9	GC06P032102	0.49	111082993
1246	ENSG00000255726	NA	Uncategorized	4	GC06P031222	0.49	NA
1247	ENSG00000219682	NA	Uncategorized	4	GC06P025140	0.49	NA
1258	ENSG00000252433	NA	RNA Gene	7	GC01M067102	0.49	NA
1259	ENSG00000272501	NA	RNA Gene	7	GC06M031195	0.49	NA
1261	ENSG00000263756	NA	RNA Gene	6	GC06M032972	0.49	NA
1262	ENSG00000271821	NA	RNA Gene	6	GC06M031200	0.49	NA
1263	ENSG00000272221	NA	RNA Gene	6	GC06M031411	0.49	NA
1264	ENSG00000272402	NA	RNA Gene	6	GC06P024707	0.49	NA
1266	GC01M067171	NA	RNA Gene	4	GC01M067171	0.49	NA
1267	GC06M030528	NA	RNA Gene	4	GC06M030528	0.49	NA
1268	GC03P002451	NA	RNA Gene	4	GC03P002451	0.49	NA
1269	GC03P002805	NA	RNA Gene	4	GC03P002805	0.49	NA
1274	GC01P067166	NA	RNA Gene	3	GC01P067166	0.49	NA
1343	EGFR	Epidermal Growth Factor Receptor	Protein Coding	62	GC07P055019	0.48	1956
1345	NFE2L2	Nuclear Factor, Erythroid 2 Like 2	Protein Coding	53	GC02M177227	0.48	4780
1346	NPPA	Natriuretic Peptide A	Protein Coding	53	GC01M011909	0.48	4878
1344	CYP2R1	Cytochrome P450 Family 2 Subfamily R Member 1	Protein Coding	52	GC11M014856	0.48	120227
1349	CD44	CD44 Molecule (Indian Blood Group)	Protein Coding	53	GC11P035168	0.47	960
1348	DGKQ	Diacylglycerol Kinase Theta	Protein Coding	46	GC04M000942	0.47	1609
1347	SLC11A2	Solute Carrier Family 11 Member 2	Protein Coding	54	GC12M050979	0.47	4891
1350	TRIM22	Tripartite Motif Containing 22	Protein Coding	46	GC11P005667	0.47	10346
1358	KLK3	Kallikrein Related Peptidase 3	Protein Coding	53	GC19P050854	0.46	354
1359	AVP	Arginine Vasopressin	Protein Coding	52	GC20M003082	0.46	551
1364	BBS2	Bardet-Biedl Syndrome 2	Protein Coding	47	GC16M056500	0.46	583
1366	CD52	CD52 Molecule	Protein Coding	42	GC01P026317	0.46	1043
1354	CHIT1	Chitinase 1	Protein Coding	50	GC01M203181	0.46	1118
1355	GFAP	Glial Fibrillary Acidic Protein	Protein Coding	54	GC17M044905	0.46	2670
1360	NRG1	Neuregulin 1	Protein Coding	52	GC08P031617	0.46	3084
1352	HLA-G	Major Histocompatibility Complex, Class I, G	Protein Coding	49	GC06P031586	0.46	3135
1353	SIGLEC1	Sialic Acid Binding Ig Like Lectin 1	Protein Coding	46	GC20M003667	0.46	6614
1357	AKR1D1	Aldo-Keto Reductase Family 1 Member D1	Protein Coding	53	GC07P138003	0.46	6718
1351	TXNRD1	Thioredoxin Reductase 1	Protein Coding	54	GC12P104215	0.46	7296
1361	TRIM25	Tripartite Motif Containing 25	Protein Coding	51	GC17M056836	0.46	7706
1356	ALDH5A1	Aldehyde Dehydrogenase 5 Family Member A1	Protein Coding	53	GC06P024444	0.46	7915
1362	ADAMTS1	ADAM Metallopeptidase With Thrombospondin Type 1 Motif 1	Protein Coding	50	GC21M026835	0.46	9510
1363	CABIN1	Calcineurin Binding Protein 1	Protein Coding	48	GC22P024011	0.46	23523
1368	ZNF451	Zinc Finger Protein 451	Protein Coding	42	GC06P057062	0.46	26036
1365	YOD1	YOD1 Deubiquitinase	Protein Coding	43	GC01M207044	0.46	55432
1369	ZNF77	Zinc Finger Protein 77	Protein Coding	41	GC19M002933	0.46	58492
1367	TMTC1	Transmembrane And Tetratricopeptide Repeat Containing 1	Protein Coding	42	GC12M029422	0.46	83857
1371	GRB2	Growth Factor Receptor Bound Protein 2	Protein Coding	56	GC17M075318	0.45	2885
1370	SLCO1B3	Solute Carrier Organic Anion Transporter Family Member 1B3	Protein Coding	51	GC12P020736	0.45	28234
1372	DROSHA	Drosha Ribonuclease III	Protein Coding	47	GC05M031401	0.45	29102
1373	RETN	Resistin	Protein Coding	49	GC19P007669	0.45	56729
1374	PMP22	Peripheral Myelin Protein 22	Protein Coding	47	GC17M015133	0.44	5376
1376	TP53	Tumor Protein P53	Protein Coding	61	GC17M007661	0.44	7157
1375	LY86	Lymphocyte Antigen 86	Protein Coding	44	GC06P006588	0.44	9450
1377	ICOS	Inducible T Cell Costimulator	Protein Coding	49	GC02P203937	0.44	29851
1382	CBS	Cystathionine-Beta-Synthase	Protein Coding	57	GC21M043053	0.43	875
1383	MTR	5-Methyltetrahydrofolate-Homocysteine Methyltransferase	Protein Coding	53	GC01P236795	0.43	4548
1381	NCF2	Neutrophil Cytosolic Factor 2	Protein Coding	53	GC01M183524	0.43	4688
1380	PRG2	Proteoglycan 2, Pro Eosinophil Major Basic Protein	Protein Coding	46	GC11M057386	0.43	5553
1378	LGMN	Legumain	Protein Coding	49	GC14M092703	0.43	5641
1379	TSLP	Thymic Stromal Lymphopoietin	Protein Coding	44	GC05P111070	0.43	85480
1384	GAD1	Glutamate Decarboxylase 1	Protein Coding	58	GC02P170813	0.42	2571
1391	LIPE	Lipase E, Hormone Sensitive Type	Protein Coding	54	GC19M042401	0.42	3991
1387	MEFV	MEFV, Pyrin Innate Immunity Regulator	Protein Coding	50	GC16M003243	0.42	4210
1390	NAGLU	N-Acetyl-Alpha-Glucosaminidase	Protein Coding	50	GC17P042535	0.42	4669
1389	NEU1	Neuraminidase 1	Protein Coding	50	GC06M031857	0.42	4758
1385	TRIM21	Tripartite Motif Containing 21	Protein Coding	49	GC11M004406	0.42	6737
1388	NOD1	Nucleotide Binding Oligomerization Domain Containing 1	Protein Coding	50	GC07M030424	0.42	10392
1386	SLC7A11	Solute Carrier Family 7 Member 11	Protein Coding	50	GC04M138164	0.42	23657
1393	TRBC2	T Cell Receptor Beta Constant 2	Protein Coding	21	GC07P144088	0.42	28638
1392	ZG16	Zymogen Granule Protein 16	Protein Coding	38	GC16P029760	0.42	653808
1394	CDX2	Caudal Type Homeobox 2	Protein Coding	49	GC13M027962	0.41	1045
1396	FCER2	Fc Fragment Of IgE Receptor II	Protein Coding	52	GC19M007689	0.41	2208
1395	MFHAS1	Malignant Fibrous Histiocytoma Amplified Sequence 1	Protein Coding	41	GC08M008783	0.41	9258
1406	CYP21A2	Cytochrome P450 Family 21 Subfamily A Member 2	Protein Coding	52	GC06P032284	0.4	1589
1402	FTH1	Ferritin Heavy Chain 1	Protein Coding	57	GC11M061959	0.4	2495
1400	MC3R	Melanocortin 3 Receptor	Protein Coding	48	GC20P056248	0.4	4159
1407	NELL2	Neural EGFL Like 2	Protein Coding	45	GC12M044509	0.4	4753
1404	CCL24	C-C Motif Chemokine Ligand 24	Protein Coding	42	GC07M075811	0.4	6369
1401	TGFBR1	Transforming Growth Factor Beta Receptor 1	Protein Coding	59	GC09P099104	0.4	7046
1399	MAPKAPK3	Mitogen-Activated Protein Kinase-Activated Protein Kinase 3	Protein Coding	56	GC03P050648	0.4	7867
1403	CCL26	C-C Motif Chemokine Ligand 26	Protein Coding	44	GC07M075769	0.4	10344
1405	FGL2	Fibrinogen Like 2	Protein Coding	46	GC07M077193	0.4	10875
1397	SCAT1	S-Phase Cancer Associated Transcript 1	RNA Gene	10	GC17M078605	0.4	101928710
1398	LINC02224	Long Intergenic Non-Protein Coding RNA 2224	RNA Gene	9	GC05M044499	0.4	102723839
1411	CHI3L1	Chitinase 3 Like 1	Protein Coding	49	GC01M203148	0.39	1116
1412	KRT10	Keratin 10	Protein Coding	49	GC17M040818	0.39	3858
1409	BCL10	BCL10, Immune Signaling Adaptor	Protein Coding	52	GC01M085265	0.39	8915
1408	MALT1	MALT1 Paracaspase	Protein Coding	54	GC18P058671	0.39	10892
1410	ARSH	Arylsulfatase Family Member H	Protein Coding	41	GC0XP003006	0.39	347527
1420	ANXA6	Annexin A6	Protein Coding	49	GC05M151077	0.38	309
1417	GPX2	Glutathione Peroxidase 2	Protein Coding	51	GC14M064939	0.38	2877
1419	PLIN1	Perilipin 1	Protein Coding	52	GC15M089664	0.38	5346
1416	CX3CL1	C-X3-C Motif Chemokine Ligand 1	Protein Coding	49	GC16P057372	0.38	6376
1418	TTK	TTK Protein Kinase	Protein Coding	52	GC06P080003	0.38	7272
1415	MBL3P	Mannose-Binding Lectin Family Member 3, Pseudogene	Pseudogene	11	GC10M079585	0.38	50639
1413	MIR93	MicroRNA 93	RNA Gene	21	GC07M100177	0.38	407050
1414	GSTT1-AS1	GSTT1 Antisense RNA 1	RNA Gene	7	GC22U901297	0.38	106099130
1422	CREBBP	CREB Binding Protein	Protein Coding	59	GC16M003726	0.37	1387
1423	HLA-DOB	Major Histocompatibility Complex, Class II, DO Beta	Protein Coding	47	GC06M032780	0.37	3112
1424	HLA-DQA2	Major Histocompatibility Complex, Class II, DQ Alpha 2	Protein Coding	42	GC06P032741	0.37	3118
1421	PADI4	Peptidyl Arginine Deiminase 4	Protein Coding	50	GC01P017308	0.37	23569
1425	HRH1	Histamine Receptor H1	Protein Coding	52	GC03P011113	0.36	3269
1426	RIPK1	Receptor Interacting Serine/Threonine Kinase 1	Protein Coding	54	GC06P003064	0.36	8737
1431	MYB	MYB Proto-Oncogene, Transcription Factor	Protein Coding	56	GC06P135125	0.35	4602
1430	SDC1	Syndecan 1	Protein Coding	50	GC02M020200	0.35	6382
1432	SPI1	Spi-1 Proto-Oncogene	Protein Coding	50	GC11M055616	0.35	6688
1427	MAPK8IP1	Mitogen-Activated Protein Kinase 8 Interacting Protein 1	Protein Coding	51	GC11P045908	0.35	9479
1429	HPSE	Heparanase	Protein Coding	51	GC04M083292	0.35	10855
1428	WDR26	WD Repeat Domain 26	Protein Coding	47	GC01M224385	0.35	80232
1437	RAB6A	RAB6A, Member RAS Oncogene Family	Protein Coding	46	GC11M073676	0.34	5870
1436	FCGR2C	Fc Fragment Of IgG Receptor IIc (Gene/Pseudogene)	Protein Coding	42	GC01P161551	0.34	9103
1435	MRC2	Mannose Receptor C Type 2	Protein Coding	46	GC17P062627	0.34	9902
1434	SLC26A6	Solute Carrier Family 26 Member 6	Protein Coding	45	GC03M048625	0.34	65010
1433	MIR381	MicroRNA 381	RNA Gene	19	GC14P103441	0.34	494330
1440	LEPQTL1	Leptin, Serum Levels Of	Genetic Locus	6	GC02U903086	0.33	7839
1438	CLEC6A	C-Type Lectin Domain Containing 6A	Protein Coding	42	GC12P008455	0.33	93978
1439	IL31	Interleukin 31	Protein Coding	41	GC12M122173	0.33	386653
1469	NR0B1	Nuclear Receptor Subfamily 0 Group B Member 1	Protein Coding	52	GC0XM030322	0.32	190
1443	ALPL	Alkaline Phosphatase, Biomineralization Associated	Protein Coding	58	GC01P021508	0.32	249
1473	AIRE	Autoimmune Regulator	Protein Coding	51	GC21P044285	0.32	326
1466	ASNS	Asparagine Synthetase (Glutamine-Hydrolyzing)	Protein Coding	52	GC07M097854	0.32	440
1445	BRCA1	BRCA1, DNA Repair Associated	Protein Coding	57	GC17M043044	0.32	672
1447	BRCA2	BRCA2, DNA Repair Associated	Protein Coding	55	GC13P032315	0.32	675
1492	CALB2	Calbindin 2	Protein Coding	47	GC16P071392	0.32	794
1448	CALCR	Calcitonin Receptor	Protein Coding	55	GC07M093424	0.32	799
1456	CHN1	Chimerin 1	Protein Coding	53	GC02M174799	0.32	1123
1499	TBCB	Tubulin Folding Cofactor B	Protein Coding	46	GC19P036908	0.32	1155
1480	CLCN5	Chloride Voltage-Gated Channel 5	Protein Coding	49	GC0XP049922	0.32	1184
1485	COPA	Coatomer Protein Complex Subunit Alpha	Protein Coding	48	GC01M160258	0.32	1314
1481	CRH	Corticotropin Releasing Hormone	Protein Coding	49	GC08M066208	0.32	1392
1516	ACE	Angiotensin I Converting Enzyme	Protein Coding	55	GC17P063477	0.32	1636
1442	DDC	Dopa Decarboxylase	Protein Coding	59	GC07M050458	0.32	1644
1464	DFFA	DNA Fragmentation Factor Subunit Alpha	Protein Coding	52	GC01M010516	0.32	1676
1483	DMP1	Dentin Matrix Acidic Phosphoprotein 1	Protein Coding	48	GC04P087650	0.32	1758
1457	ECE1	Endothelin Converting Enzyme 1	Protein Coding	53	GC01M021217	0.32	1889
1461	F2R	Coagulation Factor II Thrombin Receptor	Protein Coding	53	GC05P076716	0.32	2149
1470	F2RL1	F2R Like Trypsin Receptor 1	Protein Coding	52	GC05P076818	0.32	2150
1458	FAH	Fumarylacetoacetate Hydrolase	Protein Coding	53	GC15P080152	0.32	2184
1472	EFEMP1	EGF Containing Fibulin Extracellular Matrix Protein 1	Protein Coding	51	GC02M055828	0.32	2202
1490	FLG	Filaggrin	Protein Coding	47	GC01M152274	0.32	2312
1491	BRF1	BRF1, RNA Polymerase III Transcription Initiation Factor Subunit	Protein Coding	47	GC14M105212	0.32	2972
1506	GUCY1A1	Guanylate Cyclase 1 Soluble Subunit Alpha 1	Protein Coding	41	GC04P155667	0.32	2982
1496	IFRD1	Interferon Related Developmental Regulator 1	Protein Coding	46	GC07P112422	0.32	3475
1459	ITGA3	Integrin Subunit Alpha 3	Protein Coding	53	GC17P050055	0.32	3675
1478	KNG1	Kininogen 1	Protein Coding	50	GC03P186717	0.32	3827
1476	RPSA	Ribosomal Protein SA	Protein Coding	51	GC03P039406	0.32	3921
1450	LIG4	DNA Ligase 4	Protein Coding	55	GC13M108207	0.32	3981
1454	MC2R	Melanocortin 2 Receptor	Protein Coding	54	GC18M015520	0.32	4158
1451	NF1	Neurofibromin 1	Protein Coding	55	GC17P031045	0.32	4763
1452	ENPP1	Ectonucleotide Pyrophosphatase/Phosphodiesterase 1	Protein Coding	54	GC06P131808	0.32	5167
1474	PGAM2	Phosphoglycerate Mutase 2	Protein Coding	51	GC07M044062	0.32	5224
1497	PI3	Peptidase Inhibitor 3	Protein Coding	46	GC20P045174	0.32	5266
1475	PITX1	Paired Like Homeodomain 1	Protein Coding	51	GC05M135027	0.32	5307
1515	PPBP	Pro-Platelet Basic Protein	Protein Coding	49	GC04M073986	0.32	5473
1460	PTH	Parathyroid Hormone	Protein Coding	53	GC11M013470	0.32	5741
1486	SFTPC	Surfactant Protein C	Protein Coding	48	GC08P022156	0.32	6440
1502	SHOX2	Short Stature Homeobox 2	Protein Coding	44	GC03M158095	0.32	6474
1482	SLC34A1	Solute Carrier Family 34 Member 1	Protein Coding	49	GC05P177380	0.32	6569
1467	STAR	Steroidogenic Acute Regulatory Protein	Protein Coding	52	GC08M038120	0.32	6770
1468	TBX5	T-Box 5	Protein Coding	52	GC12M114353	0.32	6910
1444	TERT	Telomerase Reverse Transcriptase	Protein Coding	58	GC05M001253	0.32	7015
1477	NKX2-1	NK2 Homeobox 1	Protein Coding	51	GC14M036516	0.32	7080
1455	TSC1	TSC Complex Subunit 1	Protein Coding	54	GC09M132796	0.32	7248
1446	TSC2	TSC Complex Subunit 2	Protein Coding	57	GC16P002248	0.32	7249
1463	VIPR1	Vasoactive Intestinal Peptide Receptor 1	Protein Coding	53	GC03P042520	0.32	7433
1462	TRPV1	Transient Receptor Potential Cation Channel Subfamily V Member 1	Protein Coding	53	GC17M003565	0.32	7442
1471	FGF23	Fibroblast Growth Factor 23	Protein Coding	52	GC12M004347	0.32	8074
1465	BAP1	BRCA1 Associated Protein 1	Protein Coding	52	GC03M052410	0.32	8314
1479	IRS2	Insulin Receptor Substrate 2	Protein Coding	50	GC13M109752	0.32	8660
1508	ZMYM5	Zinc Finger MYM-Type Containing 5	Protein Coding	41	GC13M019823	0.32	9205
1484	CRLF1	Cytokine Receptor Like Factor 1	Protein Coding	48	GC19M018568	0.32	9244
1494	MSLN	Mesothelin	Protein Coding	47	GC16P001026	0.32	10232
1501	ECI2	Enoyl-CoA Delta Isomerase 2	Protein Coding	44	GC06M004115	0.32	10455
1488	CXCL13	C-X-C Motif Chemokine Ligand 13	Protein Coding	47	GC04P077511	0.32	10563
1449	IRAK3	Interleukin 1 Receptor Associated Kinase 3	Protein Coding	55	GC12P066188	0.32	11213
1453	DICER1	Dicer 1, Ribonuclease III	Protein Coding	54	GC14M095086	0.32	23405
1507	MMD	Monocyte To Macrophage Differentiation Associated	Protein Coding	41	GC17M055392	0.32	23531
1500	MOCS3	Molybdenum Cofactor Synthesis 3	Protein Coding	45	GC20P050958	0.32	27304
1493	PCLO	Piccolo Presynaptic Cytomatrix Protein	Protein Coding	47	GC07M082754	0.32	27445
1441	UGT1A1	UDP Glucuronosyltransferase Family 1 Member A1	Protein Coding	55	GC02P233760	0.32	54658
1512	NSMCE3	NSE3 Homolog, SMC5-SMC6 Complex Component	Protein Coding	35	GC15M029269	0.32	56160
1503	FNIP2	Folliculin Interacting Protein 2	Protein Coding	42	GC04P158769	0.32	57600
1504	ZXDC	ZXD Family Zinc Finger C	Protein Coding	42	GC03M126437	0.32	79364
1514	ULBP1	UL16 Binding Protein 1	Protein Coding	44	GC06P149963	0.32	80329
1510	KHDC1	KH Domain Containing 1	Protein Coding	36	GC06M073241	0.32	80759
1511	RHNO1	RAD9-HUS1-RAD1 Interacting Nuclear Orphan 1	Protein Coding	36	GC12P002876	0.32	83695
1498	OBSCN	Obscurin, Cytoskeletal Calmodulin And Titin-Interacting RhoGEF	Protein Coding	46	GC01P228208	0.32	84033
1505	FNIP1	Folliculin Interacting Protein 1	Protein Coding	41	GC05M131641	0.32	96459
1487	SLC34A3	Solute Carrier Family 34 Member 3	Protein Coding	48	GC09P137230	0.32	142680
1489	FLCN	Folliculin	Protein Coding	47	GC17M017212	0.32	201163
1509	MMD2	Monocyte To Macrophage Differentiation Associated 2	Protein Coding	39	GC07M004892	0.32	221938
1495	MUC5B	Mucin 5B, Oligomeric Mucus/Gel-Forming	Protein Coding	47	GC11P001244	0.32	727897
1513	CMC4	C-X9-C Motif Containing 4	Protein Coding	34	GC0XM155061	0.32	100272147
1519	CD3G	CD3g Molecule	Protein Coding	53	GC11P118344	0.31	917
1520	TADA2A	Transcriptional Adaptor 2A	Protein Coding	41	GC17P037406	0.31	6871
1521	WT1	Wilms Tumor 1	Protein Coding	55	GC11M032365	0.31	7490
1518	HSD17B8	Hydroxysteroid 17-Beta Dehydrogenase 8	Protein Coding	47	GC06P033201	0.31	7923
1517	CGB5	Chorionic Gonadotropin Subunit Beta 5	Protein Coding	36	GC19P049043	0.31	93659
1522	GLO1	Glyoxalase I	Protein Coding	52	GC06M038837	0.3	2739
1524	TGFB2	Transforming Growth Factor Beta 2	Protein Coding	55	GC01P218345	0.3	7042
1525	TGFB3	Transforming Growth Factor Beta 3	Protein Coding	53	GC14M075958	0.3	7043
1523	TRIM5	Tripartite Motif Containing 5	Protein Coding	49	GC11M005641	0.3	85363
1526	CYP2C8	Cytochrome P450 Family 2 Subfamily C Member 8	Protein Coding	55	GC10M095038	0.29	1558
1528	DPP4	Dipeptidyl Peptidase 4	Protein Coding	57	GC02M161992	0.29	1803
1527	HGF	Hepatocyte Growth Factor	Protein Coding	58	GC07M081699	0.29	3082
1529	IFNA17	Interferon Alpha 17	Protein Coding	39	GC09M021227	0.29	3451
1532	GLS	Glutaminase	Protein Coding	50	GC02P190880	0.28	2744
1530	HSPA5	Heat Shock Protein Family A (Hsp70) Member 5	Protein Coding	53	GC09M125234	0.28	3309
1533	RPS27A	Ribosomal Protein S27a	Protein Coding	50	GC02P055231	0.28	6233
1537	TRADD	TNFRSF1A Associated Via Death Domain	Protein Coding	49	GC16M067154	0.28	8717
1535	PTP4A3	Protein Tyrosine Phosphatase Type IVA, Member 3	Protein Coding	46	GC08P141391	0.28	11156
1538	PKP3	Plakophilin 3	Protein Coding	44	GC11P000394	0.28	11187
1531	LARS2	Leucyl-TRNA Synthetase 2, Mitochondrial	Protein Coding	52	GC03P045405	0.28	23395
1536	ERVK-6	Endogenous Retrovirus Group K Member 6, Envelope	Protein Coding	20	GC07U903184	0.28	64006
1534	SUMF1	Sulfatase Modifying Factor 1	Protein Coding	50	GC03M003700	0.28	285362
1539	ANO9	Anoctamin 9	Protein Coding	41	GC11M000428	0.28	338440
1556	CD68	CD68 Molecule	Protein Coding	46	GC17P007579	0.27	968
1546	CDH13	Cadherin 13	Protein Coding	48	GC16P082660	0.27	1012
1555	TSC22D3	TSC22 Domain Family Member 3	Protein Coding	44	GC0XM107713	0.27	1831
1542	GATA6	GATA Binding Protein 6	Protein Coding	53	GC18P022169	0.27	2627
1543	MC4R	Melanocortin 4 Receptor	Protein Coding	51	GC18M060371	0.27	4160
1545	RBBP8	RB Binding Protein 8, Endonuclease	Protein Coding	50	GC18P022798	0.27	5932
1544	XPO1	Exportin 1	Protein Coding	51	GC02M061445	0.27	7514
1554	ZNF229	Zinc Finger Protein 229	Protein Coding	34	GC19M044417	0.27	7772
1548	AHCYL2	Adenosylhomocysteinase Like 2	Protein Coding	45	GC07P129225	0.27	23382
1547	GLRX5	Glutaredoxin 5	Protein Coding	47	GC14P095533	0.27	51218
1552	CTAGE1	Cutaneous T Cell Lymphoma-Associated Antigen 1	Protein Coding	36	GC18M022413	0.27	64693
1549	CABLES1	Cdk5 And Abl Enzyme Substrate 1	Protein Coding	44	GC18P023134	0.27	91768
1551	PARD3B	Par-3 Family Cell Polarity Regulator Beta	Protein Coding	41	GC02P204545	0.27	117583
1550	STXBP5	Syntaxin Binding Protein 5	Protein Coding	44	GC06P147204	0.27	134957
1553	C6orf118	Chromosome 6 Open Reading Frame 118	Protein Coding	34	GC06M165264	0.27	168090
1541	RPS4XP18	Ribosomal Protein S4X Pseudogene 18	Pseudogene	10	GC18P022586	0.27	646583
1540	LOC101928446	Uncharacterized LOC101928446	RNA Gene	9	GC16P082774	0.27	101928446
1590	TRIM23	Tripartite Motif Containing 23	Protein Coding	43	GC05M065589	0.26	373
1588	MPPED2	Metallophosphoesterase Domain Containing 2	Protein Coding	43	GC11M030406	0.26	744
1594	MPPED1	Metallophosphoesterase Domain Containing 1	Protein Coding	39	GC22P043411	0.26	758
1564	CRYAA	Crystallin Alpha A	Protein Coding	50	GC21P043169	0.26	1409
1557	CYP17A1	Cytochrome P450 Family 17 Subfamily A Member 1	Protein Coding	56	GC10M102830	0.26	1586
1558	CYP19A1	Cytochrome P450 Family 19 Subfamily A Member 1	Protein Coding	55	GC15M051208	0.26	1588
1559	ERCC3	ERCC Excision Repair 3, TFIIH Core Complex Helicase Subunit	Protein Coding	54	GC02M127257	0.26	2071
1560	HMBS	Hydroxymethylbilane Synthase	Protein Coding	53	GC11P119084	0.26	3145
1561	HTR3A	5-Hydroxytryptamine Receptor 3A	Protein Coding	53	GC11P113974	0.26	3359
1576	ISG20	Interferon Stimulated Exonuclease Gene 20	Protein Coding	46	GC15P088635	0.26	3669
1572	LGALS2	Galectin 2	Protein Coding	47	GC22M037570	0.26	3957
1569	LGALS8	Galectin 8	Protein Coding	48	GC01P236518	0.26	3964
1583	MAGEA1	MAGE Family Member A1	Protein Coding	45	GC0XP153179	0.26	4100
1571	CEACAM6	Carcinoembryonic Antigen Related Cell Adhesion Molecule 6	Protein Coding	47	GC19P041750	0.26	4680
1586	OXA1L	OXA1L, Mitochondrial Inner Membrane Protein	Protein Coding	44	GC14P022766	0.26	5018
1577	POLR2L	RNA Polymerase II Subunit L	Protein Coding	46	GC11M000829	0.26	5441
1599	RBP4	Retinol Binding Protein 4	Protein Coding	50	GC10M093591	0.26	5950
1562	TDO2	Tryptophan 2,3-Dioxygenase	Protein Coding	52	GC04P155854	0.26	6999
1573	TNFSF4	TNF Superfamily Member 4	Protein Coding	47	GC01M173152	0.26	7292
1563	UBE2D1	Ubiquitin Conjugating Enzyme E2 D1	Protein Coding	52	GC10P058334	0.26	7321
1567	XRCC5	X-Ray Repair Cross Complementing 5	Protein Coding	50	GC02P216107	0.26	7520
1568	TFEB	Transcription Factor EB	Protein Coding	49	GC06M041685	0.26	7942
1565	CUL5	Cullin 5	Protein Coding	50	GC11P108008	0.26	8065
1570	CUL4A	Cullin 4A	Protein Coding	47	GC13P113208	0.26	8451
1580	TAX1BP1	Tax1 Binding Protein 1	Protein Coding	46	GC07P027746	0.26	8887
1579	RNF7	Ring Finger Protein 7	Protein Coding	46	GC03P141738	0.26	9616
1585	CALCOCO2	Calcium Binding And Coiled-Coil Domain 2	Protein Coding	44	GC17P048830	0.26	10241
1581	RRAGB	Ras Related GTP Binding B	Protein Coding	45	GC0XP055760	0.26	10325
1595	TRIM16	Tripartite Motif Containing 16	Protein Coding	39	GC17M015627	0.26	10626
1566	RPIA	Ribose 5-Phosphate Isomerase A	Protein Coding	50	GC02P088691	0.26	22934
1582	METAP1	Methionyl Aminopeptidase 1	Protein Coding	45	GC04P098995	0.26	23173
1575	CALY	Calcyon Neuron Specific Vesicular Protein	Protein Coding	46	GC10M133325	0.26	50632
1589	TRIM17	Tripartite Motif Containing 17	Protein Coding	43	GC01M228407	0.26	51127
1597	TRIM49	Tripartite Motif Containing 49	Protein Coding	32	GC11M089797	0.26	57093
1578	RRAGD	Ras Related GTP Binding D	Protein Coding	46	GC06M089364	0.26	58528
1574	DEPTOR	DEP Domain Containing MTOR Interacting Protein	Protein Coding	46	GC08P119873	0.26	64798
1587	SPSB1	SplA/Ryanodine Receptor Domain And SOCS Box Containing 1	Protein Coding	44	GC01P009352	0.26	80176
1593	SPSB2	SplA/Ryanodine Receptor Domain And SOCS Box Containing 2	Protein Coding	41	GC12M006851	0.26	84727
1596	SPSB4	SplA/Ryanodine Receptor Domain And SOCS Box Containing 4	Protein Coding	37	GC03P141051	0.26	92369
1592	TRIM6	Tripartite Motif Containing 6	Protein Coding	42	GC11P005617	0.26	117854
1591	ALKBH2	AlkB Homolog 2, Alpha-Ketoglutarate Dependent Dioxygenase	Protein Coding	42	GC12M109088	0.26	121642
1584	ALKBH3	AlkB Homolog 3, Alpha-Ketoglutaratedependent Dioxygenase	Protein Coding	44	GC11P043902	0.26	221120
1598	ACOD1	Aconitate Decarboxylase 1	Protein Coding	26	GC13P076949	0.26	730249
1600	AKT2	AKT Serine/Threonine Kinase 2	Protein Coding	61	GC19M040230	0.25	208
1611	APAF1	Apoptotic Peptidase Activating Factor 1	Protein Coding	53	GC12P098645	0.25	317
1661	APOA1	Apolipoprotein A1	Protein Coding	56	GC11M116835	0.25	335
1662	APOB	Apolipoprotein B	Protein Coding	52	GC02M020956	0.25	338
1616	RHOA	Ras Homolog Family Member A	Protein Coding	52	GC03M049397	0.25	387
1657	SERPINC1	Serpin Family C Member 1	Protein Coding	55	GC01M174050	0.25	462
1634	ATP6V0C	ATPase H+ Transporting V0 Subunit C	Protein Coding	46	GC16P002513	0.25	527
1641	ATP6V0B	ATPase H+ Transporting V0 Subunit B	Protein Coding	42	GC01P043974	0.25	533
1622	ATP6V0A1	ATPase H+ Transporting V0 Subunit A1	Protein Coding	49	GC17P042458	0.25	535
1627	ATP6AP1	ATPase H+ Transporting Accessory Protein 1	Protein Coding	48	GC0XP154428	0.25	537
1614	BID	BH3 Interacting Domain Death Agonist	Protein Coding	52	GC22M017734	0.25	637
1617	CALM2	Calmodulin 2	Protein Coding	50	GC02M047124	0.25	805
1630	CALML3	Calmodulin Like 3	Protein Coding	47	GC10P005556	0.25	810
1604	CAMK2A	Calcium/Calmodulin Dependent Protein Kinase II Alpha	Protein Coding	56	GC05M150219	0.25	815
1605	CAMK2B	Calcium/Calmodulin Dependent Protein Kinase II Beta	Protein Coding	56	GC07M044217	0.25	816
1606	CAMK2D	Calcium/Calmodulin Dependent Protein Kinase II Delta	Protein Coding	55	GC04M113452	0.25	817
1621	CD74	CD74 Molecule	Protein Coding	49	GC05M150378	0.25	972
1625	PLK3	Polo Like Kinase 3	Protein Coding	49	GC01P044799	0.25	1263
1613	CTSS	Cathepsin S	Protein Coding	52	GC01M150702	0.25	1520
1603	EP300	E1A Binding Protein P300	Protein Coding	57	GC22P041091	0.25	2033
1656	ESD	Esterase D	Protein Coding	50	GC13M046771	0.25	2098
1612	HSPA9	Heat Shock Protein Family A (Hsp70) Member 9	Protein Coding	53	GC05M138554	0.25	3313
1649	IFNA4	Interferon Alpha 4	Protein Coding	40	GC09M021186	0.25	3441
1643	IFNA5	Interferon Alpha 5	Protein Coding	42	GC09M021304	0.25	3442
1644	IFNA6	Interferon Alpha 6	Protein Coding	42	GC09M021340	0.25	3443
1652	IFNA7	Interferon Alpha 7	Protein Coding	39	GC09M021306	0.25	3444
1646	IFNA8	Interferon Alpha 8	Protein Coding	41	GC09P021409	0.25	3445
1645	IFNA10	Interferon Alpha 10	Protein Coding	41	GC09M021307	0.25	3446
1642	IFNA13	Interferon Alpha 13	Protein Coding	42	GC09M021357	0.25	3447
1650	IFNA14	Interferon Alpha 14	Protein Coding	39	GC09M021239	0.25	3448
1651	IFNA16	Interferon Alpha 16	Protein Coding	39	GC09M021216	0.25	3449
1648	IFNA21	Interferon Alpha 21	Protein Coding	40	GC09M021165	0.25	3452
1624	IRAK2	Interleukin 1 Receptor Associated Kinase 2	Protein Coding	49	GC03P010169	0.25	3656
1659	KIR3DS1	Killer Cell Immunoglobulin Like Receptor, Three Ig Domains And Short Cytoplasmic Tail 1	Protein Coding	26	GC19MR00058	0.25	3813
1631	NFYA	Nuclear Transcription Factor Y Subunit Alpha	Protein Coding	47	GC06P042629	0.25	4800
1637	NFYB	Nuclear Transcription Factor Y Subunit Beta	Protein Coding	45	GC12M104117	0.25	4801
1632	NFYC	Nuclear Transcription Factor Y Subunit Gamma	Protein Coding	47	GC01P040691	0.25	4802
1602	PPP3CA	Protein Phosphatase 3 Catalytic Subunit Alpha	Protein Coding	60	GC04M101024	0.25	5530
1620	PPP3CC	Protein Phosphatase 3 Catalytic Subunit Gamma	Protein Coding	50	GC08P022440	0.25	5533
1615	PPP3R1	Protein Phosphatase 3 Regulatory Subunit B, Alpha	Protein Coding	52	GC02M068143	0.25	5534
1636	PPP3R2	Protein Phosphatase 3 Regulatory Subunit B, Beta	Protein Coding	45	GC09M101591	0.25	5535
1607	MAPK11	Mitogen-Activated Protein Kinase 11	Protein Coding	55	GC22M050263	0.25	5600
1609	MAPK13	Mitogen-Activated Protein Kinase 13	Protein Coding	55	GC06P042540	0.25	5603
1633	RAB5B	RAB5B, Member RAS Oncogene Family	Protein Coding	47	GC12P055973	0.25	5869
1629	RFX5	Regulatory Factor X5	Protein Coding	48	GC01M151313	0.25	5993
1639	RFXAP	Regulatory Factor X Associated Protein	Protein Coding	44	GC13P036819	0.25	5994
1608	MAPK12	Mitogen-Activated Protein Kinase 12	Protein Coding	55	GC22M050246	0.25	6300
1658	CCL3L1	C-C Motif Chemokine Ligand 3 Like 1	Protein Coding	36	GC17Mj00250	0.25	6349
1626	RFXANK	Regulatory Factor X Associated Ankyrin Containing Protein	Protein Coding	49	GC19P019192	0.25	8625
1610	FADD	Fas Associated Via Death Domain	Protein Coding	53	GC11P070203	0.25	8772
1628	ATP6V0D1	ATPase H+ Transporting V0 Subunit D1	Protein Coding	48	GC16M067438	0.25	9114
1601	AKT3	AKT Serine/Threonine Kinase 3	Protein Coding	60	GC01M243488	0.25	10000
1635	PLA2R1	Phospholipase A2 Receptor 1	Protein Coding	46	GC02M159932	0.25	22925
1619	ARHGEF12	Rho Guanine Nucleotide Exchange Factor 12	Protein Coding	50	GC11P120336	0.25	23365
1618	ATP6V0A2	ATPase H+ Transporting V0 Subunit A2	Protein Coding	50	GC12P123712	0.25	23545
1660	RHOD	Ras Homolog Family Member D	Protein Coding	46	GC11P067057	0.25	29984
1623	ATP6V0A4	ATPase H+ Transporting V0 Subunit A4	Protein Coding	49	GC07M138707	0.25	50617
1640	CALML5	Calmodulin Like 5	Protein Coding	42	GC10M005498	0.25	51806
1655	FTO	FTO, Alpha-Ketoglutarate Dependent Dioxygenase	Protein Coding	51	GC16P053737	0.25	79068
1647	CALML4	Calmodulin Like 4	Protein Coding	40	GC15M068190	0.25	91860
1653	CALML6	Calmodulin Like 6	Protein Coding	38	GC01P001914	0.25	163688
1638	ATP6V0D2	ATPase H+ Transporting V0 Subunit D2	Protein Coding	44	GC08P085987	0.25	245972
1654	LOC102723407	Immunoglobulin Heavy Variable 4-38-2-Like	Protein Coding	11	GC14P9G0041	0.25	102723407
1663	UBE3A	Ubiquitin Protein Ligase E3A	Protein Coding	55	GC15M025333	0.24	7337
1664	H6PD	Hexose-6-Phosphate Dehydrogenase/Glucose 1-Dehydrogenase	Protein Coding	49	GC01P009294	0.24	9563
1665	CDK20	Cyclin Dependent Kinase 20	Protein Coding	46	GC09M087966	0.24	23552
1666	DUOX2	Dual Oxidase 2	Protein Coding	49	GC15M045092	0.24	50506
1667	DUOX1	Dual Oxidase 1	Protein Coding	47	GC15P045129	0.24	53905
1674	AGTR2	Angiotensin II Receptor Type 2	Protein Coding	50	GC0XP116170	0.23	186
1673	C1QA	Complement C1q A Chain	Protein Coding	52	GC01P022636	0.23	712
1669	CYP1A1	Cytochrome P450 Family 1 Subfamily A Member 1	Protein Coding	53	GC15M074719	0.23	1543
1668	GSTP1	Glutathione S-Transferase Pi 1	Protein Coding	58	GC11P067583	0.23	2950
1672	PC	Pyruvate Carboxylase	Protein Coding	53	GC11M066865	0.23	5091
1671	UGT1A	UDP Glucuronosyltransferase Family 1 Member A Complex Locus	Protein Coding	12	GC02P233586	0.23	7361
1670	CARD16	Caspase Recruitment Domain Family Member 16	Protein Coding	42	GC11M105041	0.23	114769
1679	BIRC5	Baculoviral IAP Repeat Containing 5	Protein Coding	53	GC17P078214	0.22	332
1678	CYP2C19	Cytochrome P450 Family 2 Subfamily C Member 19	Protein Coding	55	GC10P094762	0.22	1557
1677	CYP7A1	Cytochrome P450 Family 7 Subfamily A Member 1	Protein Coding	49	GC08M058476	0.22	1581
1675	MNAT1	MNAT1, CDK Activating Kinase Assembly Factor	Protein Coding	48	GC14P060734	0.22	4331
1676	SIGIRR	Single Ig And TIR Domain Containing	Protein Coding	46	GC11M000395	0.22	59307
1683	ACKR2	Atypical Chemokine Receptor 2	Protein Coding	42	GC03P042804	0.21	1238
1685	CTNNB1	Catenin Beta 1	Protein Coding	60	GC03P041236	0.21	1499
1686	SAA1	Serum Amyloid A1	Protein Coding	48	GC11P018267	0.21	6288
1681	STX4	Syntaxin 4	Protein Coding	47	GC16P031033	0.21	6810
1680	TG	Thyroglobulin	Protein Coding	49	GC08P132866	0.21	7038
1684	WFDC2	WAP Four-Disulfide Core Domain 2	Protein Coding	43	GC20P045469	0.21	10406
1682	BTN3A1	Butyrophilin Subfamily 3 Member A1	Protein Coding	44	GC06P026402	0.21	11119
1687	AGTR1	Angiotensin II Receptor Type 1	Protein Coding	56	GC03P148697	0.2	185
1688	PLEK	Pleckstrin	Protein Coding	46	GC02P068365	0.2	5341
1689	SAA4	Serum Amyloid A4, Constitutive	Protein Coding	44	GC11M018234	0.2	6291
1691	OASL	2'-5'-Oligoadenylate Synthetase Like	Protein Coding	46	GC12M121020	0.2	8638
1690	RIDA	Reactive Intermediate Imine Deaminase A Homolog	Protein Coding	34	GC08M098103	0.2	10247
1707	AZU1	Azurocidin 1	Protein Coding	46	GC19P000825	0.19	566
1698	GUSB	Glucuronidase Beta	Protein Coding	54	GC07M065960	0.19	2990
1705	KIR2DS1	Killer Cell Immunoglobulin Like Receptor, Two Ig Domains And Short Cytoplasmic Tail 1	Protein Coding	28	GC19MR00013	0.19	3806
1706	KIR2DS3	Killer Cell Immunoglobulin Like Receptor, Two Ig Domains And Short Cytoplasmic Tail 3	Protein Coding	28	GC19ME00037	0.19	3808
1693	KLRC1	Killer Cell Lectin Like Receptor C1	Protein Coding	47	GC12M012283	0.19	3821
1702	MSBP2	Minisatellite Binding Protein 2	Protein Coding	6	GC00U990214	0.19	4432
1696	UGT2B7	UDP Glucuronosyltransferase Family 2 Member B7	Protein Coding	51	GC04P069051	0.19	7364
1694	CD83	CD83 Molecule	Protein Coding	44	GC06P014117	0.19	9308
1699	ADAMTS4	ADAM Metallopeptidase With Thrombospondin Type 1 Motif 4	Protein Coding	49	GC01M161184	0.19	9507
1697	RAD50	RAD50 Double Strand Break Repair Protein	Protein Coding	55	GC05P132556	0.19	10111
1700	KIF3A	Kinesin Family Member 3A	Protein Coding	47	GC05M132689	0.19	11127
1701	2008-09-01	Septin 8	Protein Coding	43	GC05M132750	0.19	23176
1703	PLA2G2D	Phospholipase A2 Group IID	Protein Coding	48	GC01M020111	0.19	26279
1695	TICAM2	Toll Like Receptor Adaptor Molecule 2	Protein Coding	44	GC05M115579	0.19	353376
1692	MIR346	MicroRNA 346	RNA Gene	20	GC10M086264	0.19	442911
1704	PLA2G4B	Phospholipase A2 Group IVB	Protein Coding	42	GC15P041837	0.19	100137049
1714	ABCB7	ATP Binding Cassette Subfamily B Member 7	Protein Coding	49	GC0XM075053	0.18	22
1743	ARSB	Arylsulfatase B	Protein Coding	51	GC05M078777	0.18	411
1738	CYP1A2	Cytochrome P450 Family 1 Subfamily A Member 2	Protein Coding	53	GC15P074748	0.18	1544
1737	CYP2D6	Cytochrome P450 Family 2 Subfamily D Member 6	Protein Coding	56	GC22M042688	0.18	1565
1721	DSCAM	DS Cell Adhesion Molecule	Protein Coding	47	GC21M040010	0.18	1826
1739	GCLC	Glutamate-Cysteine Ligase Catalytic Subunit	Protein Coding	51	GC06M053497	0.18	2729
1719	HK2	Hexokinase 2	Protein Coding	53	GC02P074796	0.18	3099
1718	IL6R	Interleukin 6 Receptor	Protein Coding	55	GC01P154377	0.18	3570
1711	LPO	Lactoperoxidase	Protein Coding	45	GC17P058218	0.18	4025
1740	M6PR	Mannose-6-Phosphate Receptor, Cation Dependent	Protein Coding	50	GC12M008984	0.18	4074
1712	S100A4	S100 Calcium Binding Protein A4	Protein Coding	50	GC01M153518	0.18	6275
1722	SOX11	SRY-Box 11	Protein Coding	47	GC02P005705	0.18	6664
1736	ADAM17	ADAM Metallopeptidase Domain 17	Protein Coding	57	GC02M009580	0.18	6868
1734	TALDO1	Transaldolase 1	Protein Coding	53	GC11P000749	0.18	6888
1713	TNFSF13	TNF Superfamily Member 13	Protein Coding	50	GC17P007558	0.18	8741
1741	ZMPSTE24	Zinc Metallopeptidase STE24	Protein Coding	49	GC01P040258	0.18	10269
1727	SPON1	Spondin 1	Protein Coding	41	GC11P013940	0.18	10418
1717	NEBL	Nebulette	Protein Coding	44	GC10M020805	0.18	10529
1733	VWA8	Von Willebrand Factor A Domain Containing 8	Protein Coding	36	GC13M041569	0.18	23078
1720	ZFPM2	Zinc Finger Protein, FOG Family Member 2	Protein Coding	48	GC08P104590	0.18	23414
1730	C2CD2	C2 Calcium Dependent Domain Containing 2	Protein Coding	39	GC21M041885	0.18	25966
1742	BPIFA1	BPI Fold Containing Family A Member 1	Protein Coding	42	GC20P033235	0.18	51297
1715	UGT1A6	UDP Glucuronosyltransferase Family 1 Member A6	Protein Coding	47	GC02P233691	0.18	54578
1729	DMRTA1	DMRT Like Family A1	Protein Coding	39	GC09P022436	0.18	63951
1723	SMOC1	SPARC Related Modular Calcium Binding 1	Protein Coding	46	GC14P069854	0.18	64093
1724	DYNC2H1	Dynein Cytoplasmic 2 Heavy Chain 1	Protein Coding	45	GC11P103109	0.18	79659
1732	DCUN1D5	Defective In Cullin Neddylation 1 Domain Containing 5	Protein Coding	36	GC11M103051	0.18	84259
1716	SNX20	Sorting Nexin 20	Protein Coding	42	GC16M050700	0.18	124460
1735	CANT1	Calcium Activated Nucleotidase 1	Protein Coding	50	GC17M078992	0.18	124583
1725	E2F7	E2F Transcription Factor 7	Protein Coding	42	GC12M077021	0.18	144455
1731	RNF187	Ring Finger Protein 187	Protein Coding	38	GC01P228487	0.18	149603
1728	PLD5	Phospholipase D Family Member 5	Protein Coding	40	GC01M242082	0.18	200150
1726	CNOT6L	CCR4-NOT Transcription Complex Subunit 6 Like	Protein Coding	41	GC04M077713	0.18	246175
1709	SNORD114-31	Small Nucleolar RNA, C/D Box 114-31	RNA Gene	14	GC14P103351	0.18	767612
1710	GMDS-DT	GMDS Divergent Transcript	RNA Gene	11	GC06P002249	0.18	100508120
1708	LINC01857	Long Intergenic Non-Protein Coding RNA 1857	RNA Gene	10	GC02P207663	0.18	102724714
1766	PLIN2	Perilipin 2	Protein Coding	49	GC09M019077	0.17	123
1748	CYP26A1	Cytochrome P450 Family 26 Subfamily A Member 1	Protein Coding	50	GC10P093073	0.17	1592
1759	FOXO1	Forkhead Box O1	Protein Coding	54	GC13M040555	0.17	2308
1750	GUK1	Guanylate Kinase 1	Protein Coding	49	GC01P228139	0.17	2987
1770	IFN1@	Interferon, Type 1, Cluster	Gene Cluster	6	GC09U990039	0.17	3438
1762	MMP12	Matrix Metallopeptidase 12	Protein Coding	49	GC11M102862	0.17	4321
1751	NAIP	NLR Family Apoptosis Inhibitory Protein	Protein Coding	47	GC05M070968	0.17	4671
1761	SERPINF2	Serpin Family F Member 2	Protein Coding	50	GC17P001742	0.17	5345
1760	PON1	Paraoxonase 1	Protein Coding	53	GC07M095297	0.17	5444
1765	RCN1	Reticulocalbin 1	Protein Coding	45	GC11P032090	0.17	5954
1763	THBS4	Thrombospondin 4	Protein Coding	49	GC05P079991	0.17	7060
1769	XDH	Xanthine Dehydrogenase	Protein Coding	54	GC02M031294	0.17	7498
1755	SLBP	Stem-Loop Binding Protein	Protein Coding	42	GC04M001692	0.17	7884
1764	IFITM3	Interferon Induced Transmembrane Protein 3	Protein Coding	47	GC11M000319	0.17	10410
1756	CD300C	CD300c Molecule	Protein Coding	40	GC17M074544	0.17	10871
1757	NRM	Nurim	Protein Coding	40	GC06M030655	0.17	11270
1768	REXO2	RNA Exonuclease 2	Protein Coding	42	GC11P114439	0.17	25996
1752	GOLM1	Golgi Membrane Protein 1	Protein Coding	45	GC09M086026	0.17	51280
1753	MSRB1	Methionine Sulfoxide Reductase B1	Protein Coding	45	GC16M001939	0.17	51734
1767	PECR	Peroxisomal Trans-2-Enoyl-CoA Reductase	Protein Coding	47	GC02M215996	0.17	55825
1749	NLRC4	NLR Family CARD Domain Containing 4	Protein Coding	50	GC02M032224	0.17	58484
1758	NAA35	N(Alpha)-Acetyltransferase 35, NatC Auxiliary Subunit	Protein Coding	38	GC09P085941	0.17	60560
1747	NMNAT1	Nicotinamide Nucleotide Adenylyltransferase 1	Protein Coding	55	GC01P009944	0.17	64802
1754	CBR4	Carbonyl Reductase 4	Protein Coding	44	GC04M168864	0.17	84869
1744	MIRLET7B	MicroRNA Let-7b	RNA Gene	21	GC22P046121	0.17	406884
1745	MIR30B	MicroRNA 30b	RNA Gene	21	GC08M134800	0.17	407030
1746	MIR582	MicroRNA 582	RNA Gene	19	GC05M059703	0.17	693167
1782	AHSG	Alpha 2-HS Glycoprotein	Protein Coding	50	GC03P186612	0.16	197
1778	ALDH2	Aldehyde Dehydrogenase 2 Family Member	Protein Coding	57	GC12P111766	0.16	217
1779	BMP4	Bone Morphogenetic Protein 4	Protein Coding	55	GC14M053949	0.16	652
1789	C4BPB	Complement Component 4 Binding Protein Beta	Protein Coding	45	GC01P207088	0.16	725
1776	HAPLN1	Hyaluronan And Proteoglycan Link Protein 1	Protein Coding	47	GC05M083637	0.16	1404
1795	NR3C1	Nuclear Receptor Subfamily 3 Group C Member 1	Protein Coding	57	GC05M143241	0.16	2908
1777	MET	MET Proto-Oncogene, Receptor Tyrosine Kinase	Protein Coding	62	GC07P116672	0.16	4233
1780	MMP16	Matrix Metallopeptidase 16	Protein Coding	51	GC08M088032	0.16	4325
1785	SRF	Serum Response Factor	Protein Coding	48	GC06P043171	0.16	6722
1790	SERPINA7	Serpin Family A Member 7	Protein Coding	45	GC0XM106032	0.16	6906
1781	TMPO	Thymopoietin	Protein Coding	51	GC12P098515	0.16	7112
1788	NSMAF	Neutral Sphingomyelinase Activation Associated Factor	Protein Coding	46	GC08M058569	0.16	8439
1787	PROZ	Protein Z, Vitamin K Dependent Plasma Glycoprotein	Protein Coding	47	GC13P113158	0.16	8858
1786	KLF2	Kruppel Like Factor 2	Protein Coding	47	GC19P020299	0.16	10365
1792	SLC39A2	Solute Carrier Family 39 Member 2	Protein Coding	42	GC14P021107	0.16	29986
1783	GHRL	Ghrelin And Obestatin Prepropeptide	Protein Coding	49	GC03M010285	0.16	51738
1784	TERF2IP	TERF2 Interacting Protein	Protein Coding	49	GC16P075647	0.16	54386
1793	HAUS6	HAUS Augmin Like Complex Subunit 6	Protein Coding	41	GC09M019047	0.16	54801
1791	BTLA	B And T Lymphocyte Associated	Protein Coding	44	GC03M112463	0.16	151888
1774	CYCSP22	Cytochrome C, Somatic Pseudogene 22	Pseudogene	9	GC08M050762	0.16	360175
1775	RPL6P14	Ribosomal Protein L6 Pseudogene 14	Pseudogene	9	GC04M104886	0.16	391679
1794	CTXN1	Cortexin 1	Protein Coding	38	GC19M007924	0.16	404217
1772	MIR182	MicroRNA 182	RNA Gene	20	GC07M129770	0.16	406958
1773	MIR183	MicroRNA 183	RNA Gene	19	GC07M129785	0.16	406959
1771	LOC110467515	CYP1A1 5' Regulatory Region	Uncategorized	3	GC15U902415	0.16	110467515
1796	CALR	Calreticulin	Protein Coding	58	GC19P012938	0.15	811
1797	OCA2	OCA2 Melanosomal Transmembrane Protein	Protein Coding	49	GC15M027754	0.15	4948
1861	ACTN3	Actinin Alpha 3 (Gene/Pseudogene)	Protein Coding	43	GC11P066564	0.14	89
1830	APOE	Apolipoprotein E	Protein Coding	57	GC19P044906	0.14	348
1836	ATP6V1B2	ATPase H+ Transporting V1 Subunit B2	Protein Coding	53	GC08P020197	0.14	526
1833	BCL3	BCL3, Transcription Coactivator	Protein Coding	49	GC19P044747	0.14	602
1841	CD33	CD33 Molecule	Protein Coding	50	GC19P051225	0.14	945
1832	CYP2F1	Cytochrome P450 Family 2 Subfamily F Member 1	Protein Coding	49	GC19P041114	0.14	1572
1837	ITPR3	Inositol 1,4,5-Trisphosphate Receptor Type 3	Protein Coding	53	GC06P033588	0.14	3710
1834	LPL	Lipoprotein Lipase	Protein Coding	57	GC08P019841	0.14	4023
1849	NEDD9	Neural Precursor Cell Expressed, Developmentally Down-Regulated 9	Protein Coding	47	GC06M011183	0.14	4739
1840	PAX5	Paired Box 5	Protein Coding	52	GC09M036828	0.14	5079
1852	PHF1	PHD Finger Protein 1	Protein Coding	46	GC06P033379	0.14	5252
1839	PRKG2	Protein Kinase CGMP-Dependent 2	Protein Coding	52	GC04M081087	0.14	5593
1857	RGL2	Ral Guanine Nucleotide Dissociation Stimulator Like 2	Protein Coding	44	GC06M033291	0.14	5863
1835	RXRB	Retinoid X Receptor Beta	Protein Coding	54	GC06M033193	0.14	6257
1842	SLC18A1	Solute Carrier Family 18 Member A1	Protein Coding	50	GC08M020144	0.14	6570
1859	SPOCK1	SPARC (Osteonectin), Cwcv And Kazal Like Domains Proteoglycan 1	Protein Coding	44	GC05M136975	0.14	6695
1866	ZNF75A	Zinc Finger Protein 75a	Protein Coding	42	GC16P003621	0.14	7627
1878	ZNF205	Zinc Finger Protein 205	Protein Coding	38	GC16P003602	0.14	7755
1871	ZNF213	Zinc Finger Protein 213	Protein Coding	41	GC16P003605	0.14	7760
1854	SLC39A7	Solute Carrier Family 39 Member 7	Protein Coding	46	GC06P033200	0.14	7922
1872	ADAM18	ADAM Metallopeptidase Domain 18	Protein Coding	40	GC08P039584	0.14	8749
1843	SYNGAP1	Synaptic Ras GTPase Activating Protein 1	Protein Coding	50	GC06P033387	0.14	8831
1850	CLDN6	Claudin 6	Protein Coding	46	GC16M003014	0.14	9074
1838	CYP7B1	Cytochrome P450 Family 7 Subfamily B Member 1	Protein Coding	52	GC08M064587	0.14	9420
1877	ZBTB5	Zinc Finger And BTB Domain Containing 5	Protein Coding	38	GC09M037431	0.14	9925
1888	MFN2	Mitofusin 2	Protein Coding	55	GC01P011980	0.14	9927
1856	RNPS1	RNA Binding Protein With Serine Rich Domain 1	Protein Coding	44	GC16M002253	0.14	10921
1855	LZTS1	Leucine Zipper Tumor Suppressor 1	Protein Coding	45	GC08M020246	0.14	11178
1867	FRMPD1	FERM And PDZ Domain Containing 1	Protein Coding	41	GC09P037644	0.14	22844
1847	KDM4C	Lysine Demethylase 4C	Protein Coding	47	GC09P006720	0.14	23081
1844	CLCF1	Cardiotrophin Like Cytokine Factor 1	Protein Coding	49	GC11M067364	0.14	23529
1862	FBXO10	F-Box Protein 10	Protein Coding	42	GC09M037510	0.14	26267
1827	SNORD3P2	Small Nucleolar RNA, C/D Box 3 Pseudogene 2	Pseudogene	6	GC08M020615	0.14	26844
1884	BICRA	BRD4 Interacting Chromatin Remodeling Complex Associated Protein	Protein Coding	31	GC19P047610	0.14	29998
1845	EXOSC3	Exosome Component 3	Protein Coding	49	GC09M037772	0.14	51010
1846	TNFRSF12A	TNF Receptor Superfamily Member 12A	Protein Coding	49	GC16P003018	0.14	51330
1848	KDM3B	Lysine Demethylase 3B	Protein Coding	47	GC05P138352	0.14	51780
1831	TREM2	Triggering Receptor Expressed On Myeloid Cells 2	Protein Coding	50	GC06M041126	0.14	54209
1879	ZSCAN32	Zinc Finger And SCAN Domain Containing 32	Protein Coding	38	GC16M003383	0.14	54925
1882	HCFC1R1	Host Cell Factor C1 Regulator 1	Protein Coding	35	GC16M003022	0.14	54985
1874	INTS10	Integrator Complex Subunit 10	Protein Coding	39	GC08P019721	0.14	55174
1860	CSGALNACT1	Chondroitin Sulfate N-Acetylgalactosaminyltransferase 1	Protein Coding	43	GC08M019404	0.14	55790
1853	MMP25	Matrix Metallopeptidase 25	Protein Coding	46	GC16P003597	0.14	64386
1864	POLR1E	RNA Polymerase I Subunit E	Protein Coding	42	GC09P037486	0.14	64425
1869	LRFN4	Leucine Rich Repeat And Fibronectin Type III Domain Containing 4	Protein Coding	41	GC11P066856	0.14	78999
1880	DCAF10	DDB1 And CUL4 Associated Factor 10	Protein Coding	37	GC09P037800	0.14	79269
1798	ZNF205-AS1	ZNF205 Antisense RNA 1	RNA Gene	15	GC16M003112	0.14	81854
1865	ZCCHC7	Zinc Finger CCHC-Type Containing 7	Protein Coding	42	GC09P037120	0.14	84186
1858	NAV2	Neuron Navigator 2	Protein Coding	44	GC11P019345	0.14	89797
1876	TIGD7	Tigger Transposable Element Derived 7	Protein Coding	38	GC16M003298	0.14	91151
1868	SYT12	Synaptotagmin 12	Protein Coding	41	GC11P067024	0.14	91683
1881	FLYWCH2	FLYWCH Family Member 2	Protein Coding	36	GC16P002882	0.14	114984
1875	LRRC58	Leucine Rich Repeat Containing 58	Protein Coding	38	GC03M120324	0.14	116064
1885	BICDL2	BICD Family Like Cargo Adaptor 2	Protein Coding	28	GC16M003028	0.14	146439
1883	TRMT10B	TRNA Methyltransferase 10B	Protein Coding	35	GC09P037767	0.14	158234
1863	GPR156	G Protein-Coupled Receptor 156	Protein Coding	42	GC03M120164	0.14	165829
1851	LEMD2	LEM Domain Containing 2	Protein Coding	46	GC06M033738	0.14	221496
1870	ZDHHC24	Zinc Finger DHHC-Type Containing 24	Protein Coding	41	GC11M066521	0.14	254359
1873	PRSS33	Serine Protease 33	Protein Coding	40	GC16M002783	0.14	260429
1817	SIGLEC17P	Sialic Acid Binding Ig Like Lectin 17, Pseudogene	Pseudogene	17	GC19P051167	0.14	284367
1828	LOC442087	Prostate Tumor Overexpressed 1 Pseudogene	Pseudogene	4	GC03P120306	0.14	442087
1818	KRT18P9	Keratin 18 Pseudogene 9	Pseudogene	12	GC06P042491	0.14	442205
1821	RPL32P21	Ribosomal Protein L32 Pseudogene 21	Pseudogene	9	GC09P037064	0.14	100128004
1799	LOC100128770	Uncharacterized LOC100128770	RNA Gene	12	GC16P003032	0.14	100128770
1824	RNU7-23P	RNA, U7 Small Nuclear 23 Pseudogene	Pseudogene	9	GC11P066919	0.14	100147771
1820	MTND1P8	MT-ND1 Pseudogene 8	Pseudogene	11	GC16M003369	0.14	100287461
1819	RNY4P10	RNA, Ro-Associated Y4 Pseudogene 10	Pseudogene	11	GC06P033171	0.14	100379592
1886	MTRNR2L4	MT-RNR2 Like 4	Protein Coding	26	GC16M003370	0.14	100463285
1801	ZNF213-AS1	ZNF213 Antisense RNA 1 (Head To Head)	RNA Gene	12	GC16M003116	0.14	100507458
1800	MIR4486	MicroRNA 4486	RNA Gene	12	GC11P019575	0.14	100616118
1802	MIR8074	MicroRNA 8074	RNA Gene	11	GC19M051206	0.14	102465873
1804	LOC105371049	Uncharacterized LOC105371049	RNA Gene	9	GC16P002249	0.14	105371049
1806	LOC105371058	Uncharacterized LOC105371058	RNA Gene	7	GC16M003081	0.14	105371058
1810	LOC105374925	Uncharacterized LOC105374925	RNA Gene	5	GC06P011291	0.14	105374925
1809	LOC105376031	Uncharacterized LOC105376031	RNA Gene	5	GC09P037029	0.14	105376031
1823	RNU1-84P	RNA, U1 Small Nuclear 84, Pseudogene	Pseudogene	9	GC11P066425	0.14	106481618
1826	BRD9P1	Bromodomain Containing 9 Pseudogene 1	Pseudogene	8	GC11P066426	0.14	106481721
1822	RNU1-125P	RNA, U1 Small Nuclear 125, Pseudogene	Pseudogene	9	GC16P003599	0.14	106866915
1825	MTCO1P28	MT-CO1 Pseudogene 28	Pseudogene	9	GC16M003388	0.14	107075169
1829	LOC107984896	Uncharacterized LOC107984896	Pseudogene	2	GC16U902324	0.14	107984896
1816	LOC107986881	Uncharacterized LOC107986881	RNA Gene	3	GC08U902616	0.14	107986881
1803	ENSG00000250850	NA	RNA Gene	9	GC09P037002	0.14	NA
1805	ENSG00000261123	NA	RNA Gene	7	GC16M002094	0.14	NA
1807	ENSG00000254510	NA	RNA Gene	6	GC11P066423	0.14	NA
1808	ENSG00000233183	NA	RNA Gene	6	GC06P042353	0.14	NA
1811	GC11M019584	NA	RNA Gene	4	GC11M019584	0.14	NA
1812	GC11M066908	NA	RNA Gene	4	GC11M066908	0.14	NA
1813	GC11M066909	NA	RNA Gene	4	GC11M066909	0.14	NA
1814	GC11P019538	NA	RNA Gene	4	GC11P019538	0.14	NA
1815	GC16P003747	NA	RNA Gene	4	GC16P003747	0.14	NA
1887	ENSG00000256514	NA	Protein Coding	9	GC11M067351	0.14	NA
1890	BAAT	Bile Acid-CoA:Amino Acid N-Acyltransferase	Protein Coding	50	GC09M101360	0.13	570
1891	GAST	Gastrin	Protein Coding	46	GC17P041712	0.13	2520
1892	IL2RG	Interleukin 2 Receptor Subunit Gamma	Protein Coding	55	GC0XM071108	0.13	3561
1889	MTHFR	Methylenetetrahydrofolate Reductase	Protein Coding	54	GC01M011845	0.13	4524
1894	ENO1	Enolase 1	Protein Coding	53	GC01M008861	0.12	2023
1893	F13A1	Coagulation Factor XIII A Chain	Protein Coding	52	GC06M006144	0.12	2162
1895	IL4R	Interleukin 4 Receptor	Protein Coding	53	GC16P027325	0.12	3566
2056	CDC42	Cell Division Cycle 42	Protein Coding	58	GC01P022052	0.11	998
2059	CEACAM3	Carcinoembryonic Antigen Related Cell Adhesion Molecule 3	Protein Coding	46	GC19P041796	0.11	1084
1992	CHN2	Chimerin 2	Protein Coding	49	GC07P029186	0.11	1124
1991	CLCN6	Chloride Voltage-Gated Channel 6	Protein Coding	49	GC01P011806	0.11	1185
2000	COL13A1	Collagen Type XIII Alpha 1 Chain	Protein Coding	47	GC10P069801	0.11	1305
1994	CSNK1G3	Casein Kinase 1 Gamma 3	Protein Coding	49	GC05P123512	0.11	1456
1982	CSNK2B	Casein Kinase 2 Beta	Protein Coding	53	GC06P032214	0.11	1460
1989	HTT	Huntingtin	Protein Coding	50	GC04P003041	0.11	3064
2055	HIF1A	Hypoxia Inducible Factor 1 Subunit Alpha	Protein Coding	54	GC14P061695	0.11	3091
1956	HLA-DRB6	Major Histocompatibility Complex, Class II, DR Beta 6 (Pseudogene)	Pseudogene	20	GC06M032555	0.11	3128
2005	KIFC1	Kinesin Family Member C1	Protein Coding	46	GC06P033359	0.11	3833
1987	LRPAP1	LDL Receptor Related Protein Associated Protein 1	Protein Coding	50	GC04M003508	0.11	4043
2007	MFNG	MFNG O-Fucosylpeptide 3-Beta-N-Acetylglucosaminyltransferase	Protein Coding	46	GC22M037469	0.11	4242
2002	MSH5	MutS Homolog 5	Protein Coding	47	GC06P032234	0.11	4439
2001	MX1	MX Dynamin Like GTPase 1	Protein Coding	47	GC21P041420	0.11	4599
1983	NOTCH4	Notch 4	Protein Coding	52	GC06M032196	0.11	4855
1997	PLOD1	Procollagen-Lysine,2-Oxoglutarate 5-Dioxygenase 1	Protein Coding	48	GC01P011934	0.11	5351
2010	EXOSC10	Exosome Component 10	Protein Coding	45	GC01M011126	0.11	5394
1985	PTPRD	Protein Tyrosine Phosphatase, Receptor Type D	Protein Coding	50	GC09M008307	0.11	5789
1981	RAC2	Rac Family Small GTPase 2	Protein Coding	58	GC22M037227	0.11	5880
2011	RGS12	Regulator Of G Protein Signaling 12	Protein Coding	45	GC04P003253	0.11	6002
1986	ROBO1	Roundabout Guidance Receptor 1	Protein Coding	50	GC03M078567	0.11	6091
1996	SLC8A3	Solute Carrier Family 8 Member A3	Protein Coding	49	GC14M070044	0.11	6547
1988	SYT1	Synaptotagmin 1	Protein Coding	50	GC12P078863	0.11	6857
2058	TIMP2	TIMP Metallopeptidase Inhibitor 2	Protein Coding	50	GC17M078852	0.11	7077
2035	NELFE	Negative Elongation Factor Complex Member E	Protein Coding	39	GC06M031952	0.11	7936
2012	EIF3D	Eukaryotic Translation Initiation Factor 3 Subunit D	Protein Coding	44	GC22M036510	0.11	8664
1980	IKBKE	Inhibitor Of Nuclear Factor Kappa B Kinase Subunit Epsilon	Protein Coding	51	GC01P206470	0.11	9641
2043	RIPOR2	RHO Family Interacting Cell Polarization Regulator 2	Protein Coding	34	GC06M024805	0.11	9750
2015	ZNF263	Zinc Finger Protein 263	Protein Coding	43	GC16P003619	0.11	10127
1998	TRAP1	TNF Receptor Associated Protein 1	Protein Coding	48	GC16M003652	0.11	10131
2057	PAK4	P21 (RAC1) Activated Kinase 4	Protein Coding	54	GC19P039125	0.11	10298
1995	SEMA3C	Semaphorin 3C	Protein Coding	49	GC07M080742	0.11	10512
2021	WDR4	WD Repeat Domain 4	Protein Coding	42	GC21M042843	0.11	10785
2022	DDX52	DExD-Box Helicase 52	Protein Coding	41	GC17M037609	0.11	11056
1999	TRIOBP	TRIO And F-Actin Binding Protein	Protein Coding	48	GC22P037696	0.11	11078
2027	WBP4	WW Domain Binding Protein 4	Protein Coding	41	GC13P041061	0.11	11193
2036	SYNRG	Synergin Gamma	Protein Coding	39	GC17M037514	0.11	11276
2020	PHLDA1	Pleckstrin Homology Like Domain Family A Member 1	Protein Coding	42	GC12M076025	0.11	22822
2018	CLUAP1	Clusterin Associated Protein 1	Protein Coding	42	GC16P003500	0.11	23059
2019	ASTN2	Astrotactin 2	Protein Coding	42	GC09M116425	0.11	23245
1984	TARDBP	TAR DNA Binding Protein	Protein Coding	52	GC01P011013	0.11	23435
1993	DDAH2	Dimethylarginine Dimethylaminohydrolase 2	Protein Coding	49	GC06M031727	0.11	23564
2025	SH3BP1	SH3 Domain Binding Protein 1	Protein Coding	41	GC22P037634	0.11	23616
2008	TMEFF2	Transmembrane Protein With EGF Like And Two Follistatin Like Domains 2	Protein Coding	46	GC02M191950	0.11	23671
2003	FBXO2	F-Box Protein 2	Protein Coding	46	GC01M011637	0.11	26232
2016	FBXO6	F-Box Protein 6	Protein Coding	42	GC01P011664	0.11	26270
1903	RNU5E-1	RNA, U5E Small Nuclear 1	RNA Gene	15	GC01P011908	0.11	26829
1901	ASAP1-IT1	ASAP1 Intronic Transcript 1	RNA Gene	15	GC08M130295	0.11	29065
2038	ZBTB21	Zinc Finger And BTB Domain Containing 21	Protein Coding	39	GC21M041986	0.11	49854
2047	C6orf48	Chromosome 6 Open Reading Frame 48	Protein Coding	32	GC06P031834	0.11	50854
2017	AMDHD2	Amidohydrolase Domain Containing 2	Protein Coding	42	GC16P003515	0.11	51005
2037	TMED7	Transmembrane P24 Trafficking Protein 7	Protein Coding	39	GC05M115613	0.11	51014
2013	FAM49B	Family With Sequence Similarity 49 Member B	Protein Coding	43	GC08M129839	0.11	51571
2009	UBASH3A	Ubiquitin Associated And SH3 Domain Containing A	Protein Coding	46	GC21P042403	0.11	53347
2031	KCTD5	Potassium Channel Tetramerization Domain Containing 5	Protein Coding	40	GC16P002682	0.11	54442
2052	FLJ20712	Uncharacterized FLJ20712	Protein Coding	12	GC07P033732	0.11	55025
2006	PDXP	Pyridoxal Phosphatase	Protein Coding	46	GC22P037658	0.11	57026
2014	AGTRAP	Angiotensin II Receptor Associated Protein	Protein Coding	43	GC01P011736	0.11	57085
2049	DISP3	Dispatched RND Transporter Family Member 3	Protein Coding	31	GC01P011479	0.11	57540
2032	MIIP	Migration And Invasion Inhibitory Protein	Protein Coding	40	GC01P012019	0.11	60672
2040	GPSM3	G Protein Signaling Modulator 3	Protein Coding	38	GC06M032195	0.11	63940
2023	FKBPL	FKBP Prolyl Isomerase Like	Protein Coding	41	GC06M032129	0.11	63943
2033	PRDM15	PR/SET Domain 15	Protein Coding	39	GC21M041798	0.11	63977
2034	MRPL45	Mitochondrial Ribosomal Protein L45	Protein Coding	39	GC17P038297	0.11	84311
2029	AGBL4	ATP/GTP Binding Protein Like 4	Protein Coding	40	GC01M048532	0.11	84871
2028	UMODL1	Uromodulin Like 1	Protein Coding	41	GC21P042062	0.11	89766
2039	KIAA2013	KIAA2013	Protein Coding	38	GC01M011979	0.11	90231
2024	FBXO44	F-Box Protein 44	Protein Coding	41	GC01P011654	0.11	93611
2026	PXDNL	Peroxidasin Like	Protein Coding	41	GC08M051319	0.11	137902
1897	ZNF295-AS1	ZNF295 Antisense RNA 1	RNA Gene	22	GC21P042009	0.11	150142
1899	UMODL1-AS1	UMODL1 Antisense RNA 1	RNA Gene	20	GC21M042102	0.11	150147
1961	VENTXP4	VENT Homeobox Pseudogene 4	Pseudogene	9	GC03M026363	0.11	152101
1990	TMPRSS6	Transmembrane Serine Protease 6	Protein Coding	50	GC22M037066	0.11	164656
2004	BMPER	BMP Binding Endothelial Regulator	Protein Coding	46	GC07P033944	0.11	168667
2041	ZNF438	Zinc Finger Protein 438	Protein Coding	38	GC10M030820	0.11	220929
1900	LINC00955	Long Intergenic Non-Protein Coding RNA 955	RNA Gene	19	GC04P003579	0.11	285492
2044	MSANTD1	Myb/SANT DNA Binding Domain Containing 1	Protein Coding	34	GC04P003246	0.11	345222
2045	SPACA5	Sperm Acrosome Associated 5	Protein Coding	34	GC0XP048005	0.11	389852
2046	UBE2NL	Ubiquitin Conjugating Enzyme E2 N Like (Gene/Pseudogene)	Protein Coding	34	GC0XP143884	0.11	389898
1963	RSL24D1P4	Ribosomal L24 Domain Containing 1 Pseudogene 4	Pseudogene	8	GC01P242767	0.11	391183
1957	KRT18P16	Keratin 18 Pseudogene 16	Pseudogene	11	GC05P123636	0.11	391827
2030	AGMO	Alkylglycerol Monooxygenase	Protein Coding	40	GC07M015239	0.11	392636
2048	SAPCD1	Suppressor APC Domain Containing 1	Protein Coding	32	GC06P032236	0.11	401251
1904	HCG23	HLA Complex Group 23	RNA Gene	15	GC06P032417	0.11	414764
1907	LINC01239	Long Intergenic Non-Protein Coding RNA 1239	RNA Gene	14	GC09P022648	0.11	441389
2050	SPANXN2	SPANX Family Member N2	Protein Coding	26	GC0XM143711	0.11	494119
1974	LOC642550	V-Ral Simian Leukemia Viral Oncogene Homolog A (Ras Related) Pseudogene	Pseudogene	6	GC12M078793	0.11	642550
2042	RELL1	RELT Like 1	Protein Coding	37	GC04M037592	0.11	768211
1972	OTX2P1	Orthodenticle Homeobox 2 Pseudogene 1	Pseudogene	6	GC09M075724	0.11	100033409
1976	LOC100128373	AKT Interacting Protein Pseudogene	Pseudogene	5	GC14M101217	0.11	100128373
1909	MYHAS	Myosin Heavy Chain Gene Cluster Antisense RNA	RNA Gene	13	GC17P010383	0.11	100128560
2051	BTNL10	Butyrophilin Like 10	Protein Coding	22	GC01M228508	0.11	100129094
1971	LOC100129601	Cell Division Cycle Associated 7 Pseudogene	Pseudogene	6	GC09M075401	0.11	100129601
1962	RPL5P26	Ribosomal Protein L5 Pseudogene 26	Pseudogene	8	GC10P069778	0.11	100271206
1959	RPS15AP38	Ribosomal Protein S15a Pseudogene 38	Pseudogene	10	GC22M036421	0.11	100271655
1977	LOC100289143	NOP10 Ribonucleoprotein Homolog (Yeast) Pseudogene	Pseudogene	4	GC12P075965	0.11	100289143
1978	LOC100420647	Voltage Dependent Anion Channel 3 Pseudogene	Pseudogene	4	GC07P081191	0.11	100420647
1966	EIF4EP4	Eukaryotic Translation Initiation Factor 4E Pseudogene 4	Pseudogene	7	GC07M081463	0.11	100421455
1970	LOC100422418	Proteasome 26S Subunit, Non-ATPase 12 Pseudogene	Pseudogene	6	GC02P061575	0.11	100422418
1905	MIR3168	MicroRNA 3168	RNA Gene	15	GC13M041101	0.11	100422878
1913	LINC02318	Long Intergenic Non-Protein Coding RNA 2318	RNA Gene	10	GC14P095574	0.11	100506999
1898	ERVK13-1	Endogenous Retrovirus Group K13 Member 1	RNA Gene	21	GC16M002658	0.11	100507321
1902	LINC00458	Long Intergenic Non-Protein Coding RNA 458	RNA Gene	15	GC13M054115	0.11	100507428
[truncated: 292 more rows]

## Sheet: 2) InnateDB DEN interactions
Gene/protein	Interaction	Interactor
AKT1	phosphorylation reaction	BCL10
AKT1	physical association	BCL10
AKT1	physical interaction	BCL10
AKT1	physical interaction	PKN2
AKT1	physical interaction	ARHGAP29
AKT1	physical association	ATP1A1
AKT1	physical interaction	ZFP36L1
AKT1	physical interaction	HIST2H2BE
AKT1	physical association	PLEKHO1
AKT1	physical interaction	SETDB1
AKT1	physical association	SETDB1
AKT1	physical association	PSMB4
AKT1	physical association	IGSF8
AKT1	phosphorylation reaction	PEA15
AKT1	physical association	MAPKAPK2
AKT1	physical interaction	MAPKAPK2
AKT1	physical association	SERTAD4
AKT1	physical association	PDPK1
AKT1	physical association	ACTA1
AKT1	physical interaction	CHN2
AKT1	physical interaction	SORBS3
AKT1	physical interaction	APP
AKT1	phosphorylation reaction	PPARGC1A
AKT1	physical interaction	PI4K2B
AKT1	physical association	CREBBP
AKT1	physical interaction	CREBBP
AKT1	phosphorylation reaction	CTNND2
AKT1	physical interaction	PPL
AKT1	physical association	PPL
AKT1	phosphorylation reaction	Bad
AKT1	physical interaction	CARHSP1
AKT1	phosphorylation reaction	CARHSP1
AKT1	physical association	GAPDH
AKT1	physical interaction	Foxo1
AKT1	physical association	YWHAE
AKT1	physical association	PPIA
AKT1	physical association	UCHL1
AKT1	physical association	ENO2
AKT1	phosphorylation reaction	Cdkn1a
AKT1	physical interaction	Ppargc1a
AKT1	physical interaction	SKP2
AKT1	physical interaction	GRB10
AKT1	phosphorylation reaction	GRB10
AKT1	physical association	EIF4EBP1
AKT1	phosphorylation reaction	Sh3bp4
AKT1	phosphorylation reaction	Prph
AKT1	physical interaction	SIRT6
AKT1	physical association	SIRT6
AKT1	physical interaction	PIAS1
AKT1	physical association	ARRB2
AKT1	physical interaction	RAF1
AKT1	physical association	RAF1
AKT1	phosphorylation reaction	Cdkn1b
AKT1	physical association	IKBKB
AKT1	phosphorylation reaction	CDKN1B
AKT1	physical interaction	CDKN1B
AKT1	physical interaction	Sertad4
AKT1	physical association	Sertad4
AKT1	physical interaction	Rpl23
AKT1	physical association	Rpl23
AKT1	physical interaction	KHSRP
AKT1	phosphorylation reaction	NCF1
AKT1	physical association	NCF1
AKT1	physical association	CKB
AKT1	physical association	KAT2B
AKT1	physical association	CD81
AKT1	physical association	CSK
AKT1	physical association	HSPB1
AKT1	physical interaction	PHB2
AKT1	physical association	PHB2
AKT1	physical association	YWHAG
AKT1	physical association	CHUK
AKT1	physical interaction	CHUK
AKT1	physical association	ALDOA
AKT1	physical association	EIF4A1
AKT1	physical association	SMARCB1
AKT1	phosphorylation reaction	SMARCB1
AKT1	phosphorylation reaction	FOXO1
AKT1	physical interaction	FOXO1
AKT1	physical association	FOXO1
AKT1	phosphorylation reaction	LRRK2
AKT1	phosphorylation	LRRK2
AKT1	phosphorylation reaction	CTNNB1
AKT1	physical interaction	CTNNB1
AKT1	physical interaction	ARFIP2
AKT1	physical association	ILK
AKT1	physical association	STK3
AKT1	physical interaction	STK3
AKT1	physical association	PIAS2
AKT1	physical association	CYLD
AKT1	physical association	TTC3
AKT1	phosphorylation reaction	YWHAZ
AKT1	physical association	YWHAZ
AKT1	physical interaction	MAP2K4
AKT1	physical association	AKTIP
AKT1	physical interaction	AKTIP
AKT1	physical interaction	SMARCC1
AKT1	phosphorylation reaction	SMARCC1
AKT1	physical association	SMARCC1
AKT1	physical association	PKN1
AKT1	physical interaction	DNAJB1
AKT1	physical interaction	NR4A1
AKT1	physical association	NR4A1
AKT1	physical interaction	IMPDH2
AKT1	physical association	IMPDH2
AKT1	phosphorylation reaction	IMPDH2
AKT1	physical association	TRIM13
AKT1	physical interaction	USP4
AKT1	physical interaction	ZHX1
AKT1	physical association	ZHX1
AKT1	physical association	LDHA
AKT1	physical association	TPM4
AKT1	physical interaction	MST1R
AKT1	physical association	CCNA2
AKT1	physical interaction	NF2
AKT1	physical association	NF2
AKT1	physical interaction	PHF17
AKT1	phosphorylation reaction	TBC1D4
AKT1	physical interaction	TBC1D4
AKT1	physical association	ERBB3
AKT1	physical association	SMARCC2
AKT1	physical association	HBB
AKT1	physical association	PRKDC
AKT1	physical association	PHLPP2
AKT1	physical association	MAPK8IP1
AKT1	physical interaction	MAPK8IP1
AKT1	physical interaction	BPGM
AKT1	phosphorylation reaction	METTL1
AKT1	physical interaction	SH3RF1
AKT1	phosphorylation reaction	SH3RF1
AKT1	physical association	HSPA4
AKT1	physical interaction	BRAF
AKT1	genetic interaction	PPP2CA
AKT1	physical interaction	PPP2CA
AKT1	physical association	TBK1
AKT1	physical association	CLIP3
AKT1	physical interaction	MDM2
AKT1	physical association	MDM2
AKT1	physical interaction	EZH2
AKT1	phosphorylation	SORBS2
AKT1	physical association	HSPA9
AKT1	physical interaction	RARA
AKT1	physical interaction	KRT10
AKT1	physical interaction	FANCA
AKT1	physical association	TRHDE
AKT1	physical association	NOS3
AKT1	physical interaction	NOS3
AKT1	phosphorylation reaction	PFKFB3
AKT1	physical association	ARHGEF7
AKT1	phosphorylation reaction	GSK3B
AKT1	physical association	GSK3B
AKT1	physical interaction	GSK3B
AKT1	physical interaction	WNK4
AKT1	physical interaction	BRCA1
AKT1	physical association	BRCA1
AKT1	physical association	RPS27A
AKT1	physical association	CCDC88A
AKT1	physical association	BAD
AKT1	phosphorylation	BAD
AKT1	physical interaction	BAD
AKT1	physical association	CAMK2A
AKT1	physical interaction	COMMD1
AKT1	physical association	MDH1
AKT1	physical interaction	GSK3A
AKT1	phosphorylation reaction	NUAK1
AKT1	physical association	EEF1G
AKT1	physical interaction	EEF1G
AKT1	physical association	MXD1
AKT1	physical interaction	MXD1
AKT1	physical association	MAPT
AKT1	physical interaction	MAPT
AKT1	physical interaction	GATA2
AKT1	phosphorylation reaction	GATA2
AKT1	physical association	ACO1
AKT1	physical association	NSF
AKT1	physical interaction	DCTN1
AKT1	physical association	DCTN1
AKT1	physical interaction	TOPBP1
AKT1	physical interaction	NPM1
AKT1	physical interaction	VIM
AKT1	physical association	VIM
AKT1	physical association	PEBP1
AKT1	physical association	VCP
AKT1	physical interaction	VCP
AKT1	phosphorylation reaction	BAX
AKT1	physical interaction	PAK6
AKT1	physical association	CLTC
AKT1	phosphorylation reaction	ATXN1
AKT1	physical association	TPM2
AKT1	physical association	IRF3
AKT1	physical interaction	BCL2L1
AKT1	physical association	ATP6V0A2
AKT1	phosphorylation reaction	AKT1S1
AKT1	phosphorylation reaction	GATA1
AKT1	physical interaction	GATA1
AKT1	physical interaction	NCOR2
AKT1	physical interaction	UBC
AKT1	physical association	DDX5
AKT1	physical interaction	ASXL1
AKT1	physical interaction	PAK1
AKT1	phosphorylation	PAK1
AKT1	phosphorylation reaction	BCL2L11
AKT1	phosphorylation reaction	GAB2
AKT1	physical association	PPP2R1A
AKT1	physical interaction	MAP3K8
AKT1	physical interaction	ITGB1
AKT1	physical association	GDA
AKT1	physical association	RPTOR
AKT1	physical interaction	PFKFB1
AKT1	physical interaction	ALYREF
AKT1	physical association	ALYREF
AKT1	physical interaction	AR
AKT1	phosphorylation reaction	AR
AKT1	physical interaction	KTN1
AKT1	phosphorylation reaction	FOXO4
AKT1	physical association	HSPA8
AKT1	physical association	PLCG1
AKT1	physical interaction	PLCG1
AKT1	physical association	ACTB
AKT1	physical association	TUBB
AKT1	physical association	HK1
AKT1	physical interaction	STK4
AKT1	phosphorylation reaction	STK4
AKT1	physical interaction	NCOA4
AKT1	physical interaction	RNF115
AKT1	phosphorylation reaction	HTT
AKT1	phosphorylation reaction	TP53RK
AKT1	physical interaction	CREB1
AKT1	phosphorylation	PTPN1
AKT1	genetic interaction	PTEN
AKT1	physical interaction	ITPR3
AKT1	physical interaction	DAB2IP
AKT1	physical association	MAPK14
AKT1	physical interaction	MAPK14
AKT1	physical association	CDKN1A
AKT1	physical interaction	XIAP
AKT1	physical association	GNB1
AKT1	physical interaction	SKI
AKT1	physical association	PTK6
AKT1	phosphorylation reaction	AK1
AKT1	physical association	ARHGEF6
AKT1	physical association	ENO1
AKT1	genetic interaction	PPP2R4
AKT1	physical association	HSP90AB1
AKT1	phosphorylation reaction	PDCD4
AKT1	physical association	IRAK1
AKT1	physical interaction	NOTCH1
AKT1	phosphorylation reaction	CSDC2
AKT1	physical association	MUL1
AKT1	physical association	PINK1
AKT1	physical association	IBTK
AKT1	phosphorylation reaction	SYTL1
AKT1	physical interaction	FOXO3
AKT1	phosphorylation reaction	MAP3K5
AKT1	physical association	MAP3K5
AKT1	physical interaction	MAP3K5
AKT1	colocalization	YBX1
AKT1	physical association	YBX1
AKT1	phosphorylation reaction	YBX1
AKT1	physical interaction	ESR1
AKT1	physical interaction	TSC2
AKT1	physical interaction	RNF11
AKT1	is part of complex	IDB-135762complex
AKT1	is part of complex	IDB-143292complex
AKT1	is part of complex	IDB-154747complex
AKT1	is part of complex	IDB-177389complex
AKT1	is part of complex	IDB-182920complex
AKT1	is part of complex	IDB-182921complex
AKT1	is part of complex	IDB-182922complex
AKT1	is part of complex	IDB-182924complex
AKT1	is part of complex	IDB-243647complex
AKT1	is part of complex	IDB-243649complex
AKT1	is part of complex	IDB-68393complex
AKT1	is part of complex	IDB-76707complex
AKT1	is part of complex	IDB-84689complex
AKT1	is part of complex	IDB-89039complex
RELA	physical association	BCL10
RELA	physical association	BCL10gene
RELA	physical interaction	SORD
RELA	physical interaction	GTF2B
RELA	physical association	DUOX2gene
RELA	physical association	VCAM1gene
RELA	physical interaction	PIAS3
RELA	physical association	ZBTB7B
RELA	physical interaction	POU2F1
RELA	physical interaction	SELEgene
RELA	transcriptional regulation	PTGS2gene
RELA	physical association	PTGS2gene
RELA	physical interaction	PLA2G4A
RELA	physical association	ELF3gene
RELA	physical association	IL10gene
RELA	physical association	ATF3
RELA	physical interaction	TP53BP2
RELA	physical association	ACTA1
RELA	physical association	TERT
RELA	colocalization	DPF3
RELA	physical interaction	MEFV
RELA	physical interaction	MEFVgene
RELA	physical association	PPARGC1A
RELA	physical interaction	PPARA
RELA	physical association	DGCR6gene
RELA	physical association	GP1BBgene
RELA	colocalization	CREBBP
RELA	physical association	CREBBP
RELA	physical association	FOXM1
RELA	transcriptional regulation	FOXM1gene
RELA	physical association	ZBED4gene
RELA	physical interaction	DNAJA3
RELA	physical association	DNAJA3
RELA	physical interaction	FOS
RELA	physical association	USP7
RELA	physical association	RFC1
RELA	physical interaction	RFC1
RELA	physical interaction	Nfkbia
RELA	physical association	CIITAgene
RELA	physical association	ING4
RELA	physical interaction	PPP2CB
RELA	physical association	RPS6KA5
RELA	physical interaction	IL7Rgene
RELA	physical association	CSNK1G1
RELA	physical interaction	TRIP4
RELA	physical association	IRF7gene
RELA	transcriptional regulation	IRF7gene
RELA	physical interaction	Csf2gene
RELA	physical interaction	Il3gene
RELA	physical interaction	MED15
RELA	physical association	CD69gene
RELA	physical interaction	TAF4B
RELA	physical association	PIAS4
RELA	physical association	ZBTB7A
RELA	physical interaction	SMAD3
RELA	physical interaction	SIRT6
RELA	physical association	PPARG
RELA	phosphorylation	IKBKB
RELA	phosphorylation reaction	IKBKB
RELA	physical association	HMGB1
RELA	physical interaction	TNFAIP2gene
RELA	physical association	PML
RELA	colocalization	NCF1
RELA	physical association	NCF1
RELA	physical interaction	NCF1
RELA	physical association	TOP3Bgene
RELA	colocalization	SIN3A
RELA	physical association	SIN3A
RELA	association	SIN3A
RELA	physical association	CRIP2
RELA	physical interaction	IRF9
RELA	physical interaction	RNASE1
RELA	physical association	IL8
RELA	colocalization	IL8
RELA	physical association	IL8gene
RELA	physical interaction	IL8gene
RELA	physical association	CXCL1gene
RELA	physical interaction	CXCL3gene
RELA	physical association	CXCL2gene
RELA	physical interaction	CXCL2gene
RELA	phosphorylation	CHUK
RELA	phosphorylation reaction	CHUK
RELA	physical association	CHUKgene
RELA	physical association	CXCL10gene
RELA	physical association	CXCL11gene
RELA	physical interaction	PPP4C
RELA	physical interaction	ICAM1gene
RELA	physical association	ICAM1gene
RELA	physical association	TFPI2gene
RELA	physical association	CTNNB1
RELA	physical interaction	CEBPD
RELA	physical association	CARM1
RELA	physical interaction	ISG20
RELA	physical association	AFF1
RELA	physical association	PRMT5
RELA	physical association	MTDH
RELA	physical association	TNFgene
RELA	transcriptional regulation	TNFgene
RELA	physical association	TAPBPgene
RELA	physical association	NOD2gene
RELA	physical interaction	TAF6
RELA	physical association	ZNF143gene
RELA	colocalization	NFKB1
RELA	association	NFKB1
RELA	physical association	NFKB1gene
RELA	physical interaction	CCL22gene
RELA	physical association	CCL22gene
RELA	physical association	CX3CL1gene
RELA	physical association	SREBF1gene
RELA	physical association	SETD6
RELA	physical association	AKAP8L
RELA	physical interaction	SMAD4
RELA	physical interaction	RIOK2
RELA	physical association	MYCgene
RELA	physical association	NOS2gene
RELA	transcriptional regulation	TNIP3gene
RELA	physical interaction	SP1
RELA	physical association	IL2gene
RELA	physical association	PSMB10gene
RELA	physical association	CD44gene
RELA	physical association	SLC1A2gene
RELA	colocalization	CCL2
RELA	physical association	CCL2gene
RELA	physical association	CCL11gene
RELA	physical association	IL23Agene
RELA	physical association	CSF2gene
RELA	transcriptional regulation	CSF2gene
RELA	physical interaction	CSF2gene
RELA	physical association	IRF1
RELA	physical interaction	IRF1gene
RELA	physical association	IRF1gene
RELA	physical association	IL4gene
RELA	physical association	MTPN
RELA	physical interaction	USF2
RELA	physical association	HSPA4
RELA	colocalization	SMARCA2
RELA	physical interaction	PPP2CA
RELA	dephosphorylation reaction	PPP2CA
RELA	dephosphorylation	PPP2CA
RELA	physical interaction	RPL23
RELA	physical association	CEBPZ
RELA	physical interaction	IRF8
RELA	physical interaction	IFNGgene
RELA	physical interaction	TCAP
RELA	physical interaction	IRF2
RELA	physical association	APBA2
RELA	physical association	MDM2gene
RELA	physical interaction	EZH2
RELA	physical association	EGR1
RELA	physical interaction	EGR1
RELA	physical association	EGR1gene
RELA	physical association	NFKBIAgene
RELA	physical interaction	RPL13
RELA	physical interaction	SOCS6
RELA	physical interaction	NFKBIB
RELA	physical association	NFKBIB
RELA	physical interaction	NFKBIBgene
RELA	physical association	CD200gene
RELA	physical association	IL28Bgene
RELA	physical association	IL29gene
RELA	physical association	IL2RAgene
RELA	physical association	STAT5Agene
RELA	physical association	STAT3
RELA	physical association	HDAC3
RELA	physical interaction	NR3C1
RELA	physical interaction	SAT1
RELA	physical association	REL
RELA	physical association	COMMD1
RELA	physical association	IFNB1gene
RELA	physical interaction	TNIP1gene
RELA	physical association	ETHE1
RELA	physical interaction	MED7
RELA	physical association	MEN1
RELA	physical interaction	MEN1
RELA	physical association	IRF4gene
RELA	transcriptional regulation	IRF4gene
RELA	physical association	DDX58gene
RELA	physical association	IL12Bgene
RELA	physical interaction	IL12Bgene
RELA	transcriptional regulation	IL12Bgene
RELA	association	BCL3
RELA	colocalization	BCL3
RELA	physical association	BCL3
RELA	physical association	BCL3gene
RELA	physical association	BAG1
RELA	physical association	RELB
RELA	physical interaction	RELBgene
RELA	physical association	CCRL1gene
RELA	physical interaction	PPP1R13L
RELA	physical association	KAT5
RELA	physical interaction	BRMS1
RELA	physical association	BRMS1
RELA	physical association	BBC3gene
RELA	physical association	TXN2gene
RELA	physical association	NSD1
RELA	physical association	KDM2A
RELA	physical association	PLA2G4Cgene
RELA	transcriptional regulation	CARD8gene
RELA	physical interaction	CCL19gene
RELA	physical association	CCL19gene
RELA	physical association	CCND1gene
RELA	physical interaction	SNRNP70
RELA	physical association	CD83gene
RELA	physical association	DEFB124gene
RELA	physical association	PRMT1
RELA	physical association	IL12Agene
RELA	physical association	TPMTgene
RELA	physical interaction	NCOR2
RELA	physical association	CHFR
RELA	physical association	IL1Agene
RELA	physical interaction	IL1Bgene
RELA	physical association	PPP2R1A
RELA	physical association	MAP3K8
RELA	physical association	DEFB4A
RELA	physical association	E2F1
RELA	physical association	NOX4gene
RELA	physical association	BIRC3gene
RELA	physical association	CUL2
RELA	physical association	TP63
RELA	physical association	CXCR4gene
RELA	physical association	HBA1gene
RELA	physical association	SP3
RELA	physical association	SIRT1
RELA	physical interaction	TAF1
RELA	physical association	TNIP2
RELA	physical association	OGT
RELA	physical association	CCL14gene
RELA	physical association	CCL5gene
RELA	physical interaction	CCL5gene
RELA	physical interaction	STAT1
RELA	physical association	STAT1
RELA	physical association	CCL4gene
RELA	physical interaction	ASCC1
RELA	physical interaction	MMP9gene
RELA	physical association	MMP9gene
RELA	physical association	NOX1gene
RELA	physical interaction	CEBPB
RELA	physical association	CEBPB
RELA	physical association	TAP2gene
RELA	physical interaction	PSMD10
RELA	physical interaction	TAF11
RELA	physical association	PPARDgene
RELA	physical association	ATF4
RELA	physical interaction	ISG15gene
RELA	physical interaction	MAPK14
RELA	physical association	MAPK14
RELA	physical association	HIF1A
RELA	physical association	CDK9
RELA	physical association	BTRC
RELA	physical interaction	LCN2gene
RELA	physical association	PRPF6gene
RELA	association	NFKB2
RELA	physical interaction	NFKB2
RELA	physical association	NFKB2gene
RELA	physical interaction	NFKB2gene
RELA	physical association	MKL1gene
RELA	physical association	SLC2A5gene
RELA	physical interaction	NFKBIEgene
RELA	physical association	TWIST1
RELA	physical interaction	RXRA
RELA	physical association	RXRA
RELA	physical interaction	EHMT1
RELA	physical association	IL6gene
RELA	transcriptional regulation	IL6gene
RELA	physical interaction	HDAC2
RELA	physical association	HDAC1
RELA	colocalization	HDAC1
RELA	physical interaction	MED23
RELA	physical interaction	TNFAIP3gene
RELA	physical interaction	JUN
RELA	physical association	TBP
RELA	physical interaction	TBP
RELA	is part of complex	IDB-101974complex
RELA	is part of complex	IDB-107285complex
RELA	is part of complex	IDB-111258complex
RELA	is part of complex	IDB-113603complex
RELA	is part of complex	IDB-134574complex
RELA	is part of complex	IDB-13780complex
RELA	is part of complex	IDB-138737complex
RELA	is part of complex	IDB-208007complex
RELA	is part of complex	IDB-216075complex
RELA	is part of complex	IDB-216141complex
RELA	is part of complex	IDB-216142complex
RELA	is part of complex	IDB-216145complex
RELA	is part of complex	IDB-216152complex
RELA	is part of complex	IDB-216155complex
RELA	is part of complex	IDB-216199complex
RELA	is part of complex	IDB-216200complex
RELA	is part of complex	IDB-216202complex
RELA	is part of complex	IDB-216209complex
RELA	is part of complex	IDB-220761complex
RELA	is part of complex	IDB-248909complex
RELA	is part of complex	IDB-286364complex
RELA	is part of complex	IDB-286422complex
RELA	is part of complex	IDB-286426complex
RELA	is part of complex	IDB-286502complex
RELA	is part of complex	IDB-286503complex
RELA	is part of complex	IDB-286507complex
RELA	is part of complex	IDB-286509complex
RELA	is part of complex	IDB-286513complex
RELA	is part of complex	IDB-286515complex
RELA	is part of complex	IDB-286516complex
RELA	is part of complex	IDB-286517complex
RELA	is part of complex	IDB-286518complex
RELA	is part of complex	IDB-286519complex
RELA	is part of complex	IDB-286520complex
RELA	is part of complex	IDB-286521complex
RELA	is part of complex	IDB-286522complex
RELA	is part of complex	IDB-286524complex
RELA	is part of complex	IDB-286525complex
RELA	is part of complex	IDB-291537complex
RELA	is part of complex	IDB-296657complex
RELA	is part of complex	IDB-316722complex
RELA	is part of complex	IDB-335681complex
RELA	is part of complex	IDB-347891complex
RELA	is part of complex	IDB-357617complex
RELA	is part of complex	IDB-366524complex
RELA	is part of complex	IDB-366525complex
RELA	is part of complex	IDB-368994complex
RELA	is part of complex	IDB-370153complex
RELA	is part of complex	IDB-372460complex
RELA	is part of complex	IDB-446040complex
RELA	is part of complex	IDB-446066complex
RELA	is part of complex	IDB-447281complex
RELA	is part of complex	IDB-5823complex
RELA	is part of complex	IDB-59234complex
RELA	is part of complex	IDB-6247complex
RELA	is part of complex	IDB-64588complex
RELA	is part of complex	IDB-69425complex
RELA	is part of complex	IDB-74545complex
IKBKG	physical association	BCL10
IKBKG	physical interaction	BCL10
IKBKG	physical association	MUC1
IKBKG	physical interaction	MUC1
IKBKG	physical association	RUSC1
IKBKG	physical association	CNTN2
IKBKG	physical interaction	TAX1BP1
IKBKG	physical association	EGLN1
IKBKG	physical association	RBM34
IKBKG	physical interaction	RBM34
IKBKG	physical interaction	CREBBP
IKBKG	physical association	CREBBP
IKBKG	physical interaction	MYO5C
IKBKG	physical association	ARPP19
IKBKG	physical interaction	ARPP19
IKBKG	physical association	NMRAL1
IKBKG	physical association	FOS
IKBKG	physical interaction	TNFRSF1A
IKBKG	physical association	USP7
IKBKG	physical interaction	SNW1
IKBKG	physical association	Ikbkb
IKBKG	physical association	LMCD1
IKBKG	physical interaction	LMCD1
IKBKG	physical interaction	RBBP8
IKBKG	physical association	PLEKHJ1
IKBKG	physical interaction	PLEKHJ1
IKBKG	physical association	EGFR
IKBKG	physical interaction	TEC
IKBKG	physical association	TEC
IKBKG	physical interaction	RAB11A
IKBKG	colocalization	GINS4
IKBKG	physical interaction	Traf6
IKBKG	physical association	KIF23
IKBKG	physical interaction	FLT3
IKBKG	physical association	FLT3
IKBKG	phosphorylation	IKBKB
IKBKG	phosphorylation reaction	IKBKB
IKBKG	physical interaction	IKBKB
IKBKG	physical interaction	HSP90AA1
IKBKG	physical interaction	PRKCB
IKBKG	physical association	TRAF3
IKBKG	physical association	ODAM
IKBKG	physical interaction	ODAM
IKBKG	physical interaction	AKT1
IKBKG	physical association	AKT1
IKBKG	physical association	MYL5
IKBKG	physical interaction	MYL5
IKBKG	physical interaction	OSBPL10
IKBKG	physical interaction	DYNC1LI1
IKBKG	physical interaction	TRIM23
IKBKG	physical association	TRIM23
IKBKG	physical interaction	INO80E
IKBKG	physical association	PPP4C
IKBKG	physical association	MYD88
IKBKG	physical interaction	GNGT1
IKBKG	physical association	GNGT1
IKBKG	physical interaction	CDC37
IKBKG	physical association	CDC37
IKBKG	physical association	KEAP1
IKBKG	physical interaction	WWP1
IKBKG	physical association	IRAK4
IKBKG	physical association	CALB1
IKBKG	physical interaction	CALB1
IKBKG	physical association	HPCAL1
IKBKG	physical interaction	HPCAL1
IKBKG	physical association	RPAP3
IKBKG	physical interaction	RPAP3
IKBKG	physical interaction	TPT1
IKBKG	physical association	TPT1
IKBKG	physical interaction	NAP1L5
IKBKG	physical association	NAP1L5
IKBKG	physical association	RPL41
IKBKG	physical interaction	RPL41
IKBKG	physical association	MCM7
IKBKG	physical interaction	MCM7
IKBKG	physical interaction	CYLD
IKBKG	phosphorylation	CYLD
IKBKG	physical interaction	IDBG-310886
IKBKG	physical interaction	GADD45GIP1
IKBKG	physical association	GADD45GIP1
IKBKG	physical association	RACGAP1
IKBKG	physical interaction	C19orf57
IKBKG	physical association	C19orf57
IKBKG	colocalization	KRT17
IKBKG	physical interaction	MPRIP
IKBKG	physical association	ATRIP
IKBKG	physical association	COPS3
IKBKG	physical association	CPNE2
IKBKG	physical interaction	CPNE2
IKBKG	physical interaction	CETN3
IKBKG	physical association	CETN3
IKBKG	physical association	TRIM13
IKBKG	physical interaction	RHOA
IKBKG	physical interaction	KRT8
IKBKG	physical association	KRT8
IKBKG	physical interaction	KRT18
IKBKG	physical association	KRT18
IKBKG	physical association	MYC
IKBKG	physical interaction	ASAP1
IKBKG	physical association	ASAP1
IKBKG	physical association	RNF31
IKBKG	physical interaction	TRADD
IKBKG	physical interaction	PFDN5
IKBKG	physical association	PFDN5
IKBKG	physical interaction	TSLP
IKBKG	physical association	TSLP
IKBKG	physical interaction	JAK3
IKBKG	physical association	JAK3
IKBKG	physical association	RBCK1
IKBKG	physical interaction	RBCK1
IKBKG	physical interaction	SCLT1
IKBKG	physical association	SCLT1
IKBKG	physical interaction	TCP11L1
IKBKG	physical association	TCP11L1
IKBKG	physical interaction	PHF7
IKBKG	physical association	PHF7
IKBKG	physical association	MALT1
IKBKG	physical interaction	ADAP2
IKBKG	physical association	ADAP2
IKBKG	physical interaction	ARF5
IKBKG	physical association	CDK2
IKBKG	physical interaction	CDK2
IKBKG	physical association	PARP10
IKBKG	physical association	NSFL1C
IKBKG	physical association	DDX19B
IKBKG	physical interaction	DDX19B
IKBKG	physical association	SHARPIN
IKBKG	physical association	TRAF6
IKBKG	physical interaction	TRAF6
IKBKG	physical association	TCP10L
IKBKG	physical interaction	TCP10L
IKBKG	physical interaction	GYG2
IKBKG	physical association	GYG2
IKBKG	physical association	C19orf12
IKBKG	physical interaction	C19orf12
IKBKG	physical interaction	ALK
IKBKG	physical association	ALK
IKBKG	physical association	TMA16
IKBKG	physical interaction	TMA16
IKBKG	physical association	BCL2
IKBKG	physical interaction	LUC7L2
IKBKG	physical association	LUC7L2
IKBKG	physical association	HSPA4
IKBKG	physical interaction	TCEANC
IKBKG	physical association	TCEANC
IKBKG	physical interaction	TBK1
IKBKG	physical interaction	EGLN3
IKBKG	physical association	EGLN3
IKBKG	physical interaction	PRKD3
IKBKG	physical association	PRKD3
IKBKG	physical association	APRT
IKBKG	physical interaction	APRT
IKBKG	physical association	CUL1
IKBKG	physical interaction	JAK2
IKBKG	physical association	JAK2
IKBKG	physical interaction	TFG
IKBKG	phosphorylation	NFKBIA
IKBKG	physical interaction	NFKBIA
IKBKG	phosphorylation reaction	NFKBIA
IKBKG	physical association	LPXN
IKBKG	physical interaction	LPXN
IKBKG	physical interaction	MAVS
IKBKG	physical interaction	SYT1
IKBKG	physical association	SYT1
IKBKG	physical association	PPM1B
IKBKG	physical interaction	PPM1B
IKBKG	physical interaction	ARGLU1
IKBKG	physical association	ARGLU1
IKBKG	physical association	NFKBIB
IKBKG	physical association	PRKCE
IKBKG	physical interaction	EIF1AX
IKBKG	physical association	EIF1AX
IKBKG	physical association	TUBG1
IKBKG	physical association	GSK3B
IKBKG	physical interaction	ZBTB3
IKBKG	physical interaction	GEMIN2
IKBKG	physical association	GEMIN2
IKBKG	physical association	PARP14
IKBKG	physical interaction	TAB3
IKBKG	physical association	TNIP1
IKBKG	physical interaction	TNIP1
IKBKG	physical interaction	MCM10
IKBKG	physical association	MCM10
IKBKG	physical association	MAP3K14
IKBKG	physical interaction	MAP3K14
IKBKG	physical interaction	TEK
IKBKG	physical association	TEK
IKBKG	physical interaction	MED7
IKBKG	physical interaction	ITK
IKBKG	physical association	ITK
IKBKG	physical interaction	FRMD8
IKBKG	physical association	FRMD8
IKBKG	physical association	RIPK1
IKBKG	physical interaction	RIPK1
IKBKG	physical interaction	RELA
IKBKG	physical interaction	ARF6
IKBKG	physical association	PNMAL1
IKBKG	physical interaction	PNMAL1
IKBKG	physical interaction	RBP1
IKBKG	physical interaction	RNF7
IKBKG	physical association	RNF7
IKBKG	physical association	ATR
IKBKG	association	ATR
IKBKG	physical association	RPS6KB2
IKBKG	physical interaction	RPS6KB2
IKBKG	physical interaction	CUEDC1
IKBKG	physical association	CUEDC1
IKBKG	physical interaction	AIP
IKBKG	physical interaction	NHP2
IKBKG	physical association	NHP2
IKBKG	physical association	SQSTM1
IKBKG	physical interaction	TBC1D7
IKBKG	physical association	TBC1D7
IKBKG	physical association	FADD
IKBKG	physical association	FLT4
IKBKG	physical interaction	FLT4
IKBKG	physical interaction	TRIM41
IKBKG	physical association	TRIM41
IKBKG	physical association	ARL6IP4
IKBKG	physical interaction	ARL6IP4
IKBKG	physical interaction	UBC
IKBKG	physical association	UBC
IKBKG	physical interaction	PRKCI
IKBKG	physical interaction	PIM2
IKBKG	physical association	PIM2
IKBKG	physical interaction	MERTK
IKBKG	physical association	MERTK
IKBKG	physical interaction	CARD10
IKBKG	physical association	CARD10
IKBKG	physical association	NECAB3
IKBKG	physical interaction	NECAB3
IKBKG	physical association	LGALS2
IKBKG	physical interaction	LGALS2
IKBKG	physical association	TTYH2
IKBKG	physical interaction	TTYH2
IKBKG	physical association	SENP2
IKBKG	physical interaction	SENP2
IKBKG	physical association	KIR3DX1
IKBKG	physical interaction	MAP3K2
IKBKG	physical association	MAP3K2
IKBKG	physical association	BIRC2
IKBKG	physical interaction	TRPC4AP
IKBKG	physical association	AMMECR1L
IKBKG	physical interaction	AMMECR1L
IKBKG	physical interaction	TRIOBP
IKBKG	physical association	HBZ
IKBKG	physical interaction	HBZ
IKBKG	physical association	NLRP2
IKBKG	physical interaction	H1F0
IKBKG	physical association	H1F0
IKBKG	physical interaction	ATM
IKBKG	physical association	MZT2A
IKBKG	physical interaction	MZT2A
IKBKG	physical association	2009-09-01
IKBKG	physical interaction	2009-09-01
IKBKG	physical association	PPP2R1B
IKBKG	physical association	ANXA1
IKBKG	physical interaction	RET
IKBKG	physical association	RET
IKBKG	physical interaction	CARD11
IKBKG	physical association	TYRO3
IKBKG	physical interaction	TYRO3
IKBKG	physical interaction	ARHGDIA
IKBKG	physical association	EGLN2
IKBKG	physical interaction	TANK
IKBKG	physical association	SRC
IKBKG	physical association	NLRX1
IKBKG	physical interaction	TRIM29
IKBKG	physical association	DAPK1
IKBKG	physical interaction	DAPK1
IKBKG	physical interaction	GADD45G
IKBKG	physical association	GADD45G
IKBKG	physical interaction	NRBF2
IKBKG	physical association	NRBF2
IKBKG	physical interaction	TRIM31
IKBKG	physical interaction	ROR2
IKBKG	physical association	ROR2
IKBKG	colocalization	TNIP2
IKBKG	physical interaction	TNIP2
IKBKG	physical association	CCAR1
IKBKG	physical interaction	PSMA3
IKBKG	physical association	PSMA3
IKBKG	physical association	RALBP1
IKBKG	physical interaction	RBM8A
IKBKG	physical interaction	GRK4
IKBKG	physical association	GRK4
IKBKG	physical association	SUMO1
IKBKG	physical interaction	HSPA1A
IKBKG	physical interaction	NCOA3
IKBKG	physical interaction	POLR3A
IKBKG	colocalization	PSMB8
IKBKG	physical association	AURKA
IKBKG	physical interaction	EPHA4
IKBKG	physical association	EPHA4
IKBKG	physical interaction	PCK1
IKBKG	physical association	PCK1
IKBKG	physical association	ATG16L1
IKBKG	physical association	SAG
IKBKG	physical association	TCP11
IKBKG	physical interaction	TCP11
IKBKG	physical association	PDCL
IKBKG	physical interaction	PDCL
IKBKG	physical association	SRPK1
IKBKG	physical interaction	SRPK1
IKBKG	physical association	STK25
IKBKG	physical interaction	STK25
IKBKG	physical interaction	CNOT7
IKBKG	physical association	CNOT7
IKBKG	physical association	AVPI1
IKBKG	physical interaction	AVPI1
IKBKG	physical association	BTRC
IKBKG	physical interaction	NFKB2
IKBKG	physical association	NFKB2
IKBKG	physical association	VAMP3
IKBKG	physical interaction	VAMP3
IKBKG	physical interaction	LZIC
IKBKG	physical association	LZIC
IKBKG	physical association	NTMT1
IKBKG	physical interaction	NTMT1
IKBKG	physical association	HSP90AB1
IKBKG	physical interaction	KIAA1598
IKBKG	physical association	KIAA1598
IKBKG	physical interaction	IRAK1
IKBKG	physical association	IRAK1
IKBKG	physical association	WDR5
IKBKG	physical interaction	WDR5
IKBKG	physical association	NOTCH1
IKBKG	colocalization	TRAF2
IKBKG	physical interaction	NRARP
IKBKG	physical association	NRARP
IKBKG	physical interaction	MAP3K7
IKBKG	physical association	MAP3K7
IKBKG	physical association	FGR
IKBKG	physical interaction	FGR
IKBKG	physical interaction	DNAJC8
IKBKG	physical association	DNAJC8
IKBKG	physical association	TRAF3IP2
IKBKG	physical association	TXLNA
IKBKG	physical interaction	LCK
IKBKG	physical association	LCK
IKBKG	physical interaction	ROS1
IKBKG	physical association	ROS1
IKBKG	physical association	ZC3H12A
IKBKG	physical interaction	RPS12
IKBKG	physical association	RPS12
IKBKG	physical interaction	SGK1
IKBKG	physical association	SGK1
IKBKG	physical interaction	TNFAIP3
IKBKG	physical interaction	STX11
IKBKG	physical association	SASH1
IKBKG	physical interaction	TAB2
IKBKG	physical association	RNF11
IKBKG	physical association	JUN
IKBKG	physical interaction	ZZZ3
IKBKG	physical interaction	SSX2IP
IKBKG	is part of complex	IDB-101968complex
IKBKG	is part of complex	IDB-103248complex
IKBKG	is part of complex	IDB-103282complex
IKBKG	is part of complex	IDB-103283complex
IKBKG	is part of complex	IDB-103284complex
IKBKG	is part of complex	IDB-103286complex
IKBKG	is part of complex	IDB-126899complex
IKBKG	is part of complex	IDB-13855complex
IKBKG	is part of complex	IDB-138913complex
IKBKG	is part of complex	IDB-143335complex
IKBKG	is part of complex	IDB-188828complex
IKBKG	is part of complex	IDB-216978complex
IKBKG	is part of complex	IDB-216979complex
IKBKG	is part of complex	IDB-263846complex
IKBKG	is part of complex	IDB-286516complex
IKBKG	is part of complex	IDB-296659complex
IKBKG	is part of complex	IDB-296698complex
IKBKG	is part of complex	IDB-296699complex
IKBKG	is part of complex	IDB-296701complex
IKBKG	is part of complex	IDB-296732complex
IKBKG	is part of complex	IDB-364767complex
IKBKG	is part of complex	IDB-9517complex
ALB	physical association	CLCA2
ALB	physical association	APOA2
ALB	physical association	CFH
ALB	physical association	CRB1
ALB	physical association	GJC2
ALB	physical association	RYR2
ALB	physical association	OR2T6
ALB	physical association	SORBS3
ALB	physical interaction	APP
ALB	physical association	AP4E1
ALB	physical association	IGHG2
ALB	physical association	IGHG1
ALB	physical association	C4A
ALB	physical association	CFD
ALB	physical association	CDC45
ALB	physical association	CHKB
ALB	physical association	SACS
ALB	physical association	TLN2
ALB	physical association	CABLES1
ALB	physical association	TIAM1
ALB	physical association	IGDCC4
ALB	physical association	DICER1
ALB	physical association	ITGA2
ALB	physical association	PALB2
ALB	physical association	SH3BP5
ALB	physical association	TTR
ALB	physical association	ZNF232
ALB	physical association	RANBP3
ALB	physical association	PLAG1
ALB	physical association	LAT
ALB	physical association	PF4V1
ALB	physical association	PPBP
ALB	physical association	CROT
ALB	physical association	SCN5A
ALB	physical association	PDZRN4
ALB	physical association	SLC25A13
ALB	physical association	OR3A2
ALB	physical association	TSC22D1
ALB	physical association	HPX
ALB	physical association	MYLK3
ALB	physical association	CDCP1
ALB	physical association	APOC4
ALB	physical association	AMPD3
ALB	physical association	DERL1
ALB	physical association	CNOT1
ALB	physical association	KRT6B
ALB	physical association	KRT6A
ALB	physical association	KRT5
ALB	physical association	KRT1
ALB	physical association	DCC
ALB	physical association	AP1M1
ALB	physical association	DCD
ALB	physical association	ITIH1
ALB	physical association	F2
ALB	physical association	FGA
ALB	physical association	SPAST
ALB	physical association	NLRC4
ALB	physical interaction	LUC7L2
ALB	physical association	CEP44
ALB	physical association	PRSS1
ALB	physical association	NPHS1
ALB	physical association	AGA
ALB	physical association	TRAPPC11
ALB	physical association	SERPING1
ALB	physical association	KRT10
ALB	physical association	KRT13
ALB	physical association	KRT9
ALB	physical association	KRT14
ALB	physical association	KRT16
ALB	physical association	DDB1
ALB	physical association	QTRTD1
ALB	physical association	PCDH1
ALB	physical association	F7
ALB	physical association	CTAGE5
ALB	physical association	ITGB5
ALB	physical association	DMD
ALB	physical association	GFAP
ALB	physical association	HP
ALB	physical association	MYL4
ALB	physical association	ADRA1B
ALB	physical association	APOE
ALB	physical association	APOC1
ALB	physical association	PRSS3
ALB	physical association	SLC1A5
ALB	physical association	BBC3
ALB	physical association	IMMT
ALB	physical association	CST3
ALB	physical association	GCN1L1
ALB	physical association	JARID2
ALB	association	FCGRT
ALB	physical association	SCAF1
ALB	physical association	PHC3
ALB	physical association	KLK3
ALB	physical association	RANBP2
ALB	physical association	DGKG
ALB	physical association	AHSG
ALB	physical association	ATM
ALB	physical association	HBA2
ALB	physical association	TK1
ALB	physical association	FAM71E2
ALB	physical association	PEG3
ALB	physical association	APOA4
ALB	physical association	APOC3
ALB	physical association	APOA1
ALB	physical association	GABBR1
ALB	physical association	SLA2
ALB	physical association	CTSL1
ALB	physical association	PLA2G4F
ALB	physical association	TTN
ALB	physical association	TTPAL
ALB	physical association	OR8D2
ALB	physical association	SPATA31A7
ALB	physical association	SGOL2
ALB	physical association	KCNMA1
ALB	physical association	CFB
ALB	physical association	NCOA3
ALB	physical association	FN1
ALB	physical association	SLC9A8
ALB	physical association	LDB3
ALB	physical association	OBSL1
ALB	physical association	EXOC6
ALB	physical association	GSN
ALB	physical association	CACNA1I
ALB	physical association	GRAP2
ALB	physical association	CAMTA1
ALB	physical association	ST13
ALB	physical association	SETX
ALB	physical association	KIAA0232
ALB	physical association	ZNF292
ALB	physical association	THRAP3
ALB	physical association	RLF
ALB	physical association	PDE4B
ALB	is part of complex	IDB-35478complex
ALB	is part of complex	IDB-7262complex
ALB	is part of complex	IDB-806complex
VDAC1	association	CYCS
VDAC1	physical association	Bax
VDAC1	colocalization	VDAC3
VDAC1	physical association	TUBA1B
VDAC1	physical association	DCD
VDAC1	physical association	SLC25A6
VDAC1	physical association	BCL2
VDAC1	physical interaction	DYNLT3
VDAC1	physical interaction	BCL2L1
VDAC1	physical association	BCL2L1
VDAC1	physical association	UBC
VDAC1	physical association	BCL2L11
VDAC1	physical association	KIF5B
VDAC1	physical association	HK1
VDAC1	physical association	CSNK2B
VDAC1	colocalization	VDAC2
VDAC1	physical association	GSN
VDAC1	is part of complex	IDB-173443complex
VDAC1	is part of complex	IDB-194136complex
VDAC1	is part of complex	IDB-31911complex
VDAC1	is part of complex	IDB-332166complex
VDAC1	is part of complex	IDB-332204complex
VDAC1	is part of complex	IDB-448729complex
CYCS	physical interaction	HSPA8
CYCS	is part of complex	IDB-156506complex
CYCS	is part of complex	IDB-15722complex
CFTR	physical association	CLCA1
CFTR	colocalization	PDZK1
CFTR	physical association	PSMB4
CFTR	physical association	S100A9
CFTR	physical association	S100A7
CFTR	physical association	HAX1
CFTR	physical association	CCT3
CFTR	physical association	HSPA6
CFTR	physical association	SQRDL
CFTR	physical association	IPO9
CFTR	physical association	PLEKHA6
CFTR	physical association	SLC26A9
CFTR	physical association	DTL
CFTR	physical association	RAB4A
CFTR	physical association	RYR2
CFTR	physical association	CEP170
CFTR	physical association	TCEB2
CFTR	physical association	CLTCL1
CFTR	physical association	RAB27A
CFTR	physical association	Dnaja3
CFTR	physical association	Calu
CFTR	physical association	Psma2
CFTR	physical association	Pcmt1
CFTR	physical association	Cct5
CFTR	physical association	Slc26a3
CFTR	physical association	Hspa9
CFTR	physical association	Tcp1
CFTR	physical association	Emc2
CFTR	physical association	Stip1
CFTR	physical association	Sra1
CFTR	physical association	2006-09-01
CFTR	physical association	AHSA1
CFTR	physical association	Cdc37
CFTR	physical association	Cfl2
CFTR	physical association	Psmb1
CFTR	physical association	Arf4
CFTR	physical association	Ap1b1
CFTR	physical association	Fcna
CFTR	physical association	Ppp2cb
CFTR	physical association	Trim2
CFTR	physical association	TMEM66
CFTR	physical association	TIAM1
CFTR	physical association	Lmna
CFTR	physical association	Atp6v1a
CFTR	physical association	Pcdh15
CFTR	physical association	RANBP1
CFTR	physical association	Hspa5
CFTR	physical association	Fkbp8
CFTR	physical association	PPIB
CFTR	physical association	Tpm3
CFTR	physical association	Gnb2l1
CFTR	physical association	2003-09-01
CFTR	physical association	Mms19
CFTR	physical association	Ruvbl1
CFTR	physical association	Sec61a1
CFTR	physical association	S100a6
CFTR	physical association	Capns1
CFTR	physical association	GNA11
CFTR	physical association	ERLIN2
CFTR	physical association	Rcn2
CFTR	physical association	Tex16
CFTR	physical association	Klc1
CFTR	physical association	PTPLAD1
CFTR	physical association	Dpysl2
CFTR	physical association	A2M
CFTR	physical interaction	Pdzk1
CFTR	physical association	Pdzk1
CFTR	physical association	TJP3
CFTR	physical association	RAB11A
CFTR	physical association	Tro
CFTR	physical association	DAB2
CFTR	physical association	Shroom3
CFTR	physical association	Amfr
CFTR	physical association	Ruvbl2
CFTR	physical association	Lima1
CFTR	physical association	Ubb
CFTR	physical association	Tmod3
CFTR	physical association	Hsp90ab1
CFTR	physical association	Psma5
CFTR	physical association	Cdh1
CFTR	physical association	Psmc3
CFTR	physical association	Tjp1
CFTR	physical association	Caprin1
CFTR	physical association	Rcn1
CFTR	physical association	Pde8a
CFTR	physical association	Ptges3
CFTR	physical association	Atp2a3
CFTR	physical association	TMEM43
CFTR	physical association	Mtap4
CFTR	physical association	Wsb1
CFTR	physical association	Apoa2
CFTR	physical association	Tpp1
CFTR	physical association	HSP90AA1
CFTR	physical association	Hsph1
CFTR	physical association	Kpnb1
CFTR	physical association	Psmb3
CFTR	physical association	Bag3
CFTR	physical association	Cse1l
CFTR	physical association	Slc9a3r1
CFTR	physical association	EPS8
CFTR	physical association	HSPH1
CFTR	physical association	RAB5A
CFTR	physical association	SLC4A7
CFTR	physical association	HSPB1
CFTR	physical association	ATXN2L
CFTR	physical association	IPO11
CFTR	physical association	BCR
CFTR	physical association	ATP2A1
CFTR	physical association	RCN2
CFTR	physical association	DCLK1
CFTR	physical association	COPS5
CFTR	physical association	ERBB2IP
CFTR	physical association	LRRFIP2
CFTR	physical association	2011-09-01
CFTR	physical association	TCEB1
CFTR	physical association	VIPR1
CFTR	physical association	PPP2R2A
CFTR	physical association	DNAJA2
CFTR	physical association	STX8
CFTR	physical association	B3GNT9
CFTR	physical association	NRIP3
CFTR	physical association	IPO7
CFTR	physical association	FARSA
CFTR	physical association	AMFR
CFTR	physical association	EMC2
CFTR	physical association	CCDC51
CFTR	physical association	MYO5B
CFTR	physical association	COPB1
CFTR	physical association	SLC4A8
CFTR	physical association	DNAJB1
CFTR	association	USP19
CFTR	physical association	USP19
CFTR	physical association	KRT8
CFTR	colocalization	KRT8
CFTR	physical interaction	KRT8
CFTR	physical association	PSME2
CFTR	physical association	SLC26A3
CFTR	physical association	ADCY8
CFTR	physical association	GNAI2
CFTR	physical association	LIN7C
CFTR	physical association	APC
CFTR	physical association	THEM6
CFTR	physical association	FLOT2
CFTR	physical association	RCN1
CFTR	physical association	CDH1
CFTR	physical association	LMO7
CFTR	physical association	CD59
CFTR	physical association	VPS4A
CFTR	physical association	RHOT1
CFTR	physical association	CALU
CFTR	physical association	ESYT1
CFTR	physical association	PSMD11
CFTR	physical association	TNPO3
CFTR	physical association	PRKDC
CFTR	physical association	PDCD6
CFTR	physical association	PTGES3
CFTR	physical association	ABCC4
CFTR	physical association	UBE3A
CFTR	physical association	KIF3A
CFTR	physical association	IPO5
CFTR	physical association	HSPA4
CFTR	physical interaction	CLCN3
CFTR	physical association	PPP2CA
CFTR	physical association	AKAP6
CFTR	physical association	CAND1
CFTR	physical association	TFG
CFTR	physical interaction	NHS
CFTR	physical association	CSTB
CFTR	physical association	MS4A5
CFTR	physical association	LGALS4
CFTR	physical association	PCDHB8
CFTR	physical association	EPCAM
CFTR	physical association	PSMC4
CFTR	colocalization	EEA1
CFTR	physical association	PPP2R2B
CFTR	physical association	RYR3
CFTR	physical association	STIP1
CFTR	physical association	XPO1
CFTR	physical association	CCT4
CFTR	physical association	COMMD1
CFTR	physical association	IL1RAPL1
CFTR	physical association	SEC61A2
CFTR	physical association	GRN
CFTR	physical association	MUC13
CFTR	physical association	SNX4
CFTR	physical association	SLC36A1
CFTR	physical association	SEC61A1
CFTR	physical association	SUMO3
CFTR	physical association	CLINT1
CFTR	physical association	NPEPPS
CFTR	physical association	KPNB1
CFTR	physical association	BAG1
CFTR	physical association	ATP2A2
CFTR	physical association	USP9X
CFTR	physical association	RYK
CFTR	physical association	CFL1
CFTR	physical association	VAMP8
CFTR	physical association	SIGMAR1
CFTR	physical association	VCP
CFTR	physical association	CANX
CFTR	colocalization	SQSTM1
CFTR	physical association	ANO1
CFTR	physical association	GNB2L1
CFTR	physical interaction	HSPA8
CFTR	physical association	UBC
CFTR	physical association	RAN
CFTR	physical association	CLTA
CFTR	physical association	SVIL
CFTR	physical association	PPP2R1A
CFTR	physical interaction	PPP2R1A
CFTR	physical association	KIF5B
CFTR	physical interaction	SLC9A3R1
CFTR	physical association	PSMD2
CFTR	physical association	2009-09-01
CFTR	physical association	PPP2R1B
CFTR	physical association	HSPB2
CFTR	physical association	KIF5C
CFTR	physical association	LGALS3
CFTR	physical interaction	PDZD3
CFTR	physical association	SORL1
CFTR	physical association	HSPA8
CFTR	physical association	MED12
CFTR	physical association	SPTLC1
CFTR	physical association	KCNJ1
CFTR	physical association	FAM120A
CFTR	physical association	PSMB3
CFTR	physical association	PSAP
CFTR	physical association	HSPD1
CFTR	physical association	P4HA1
CFTR	physical association	SEC61B
CFTR	physical association	SUMO1
CFTR	physical association	HSPA1L
CFTR	physical association	HSPA1A
CFTR	physical interaction	SNAP23
CFTR	physical association	SNAP23
CFTR	physical association	CSE1L
CFTR	physical association	RNF5
CFTR	physical association	JKAMP
CFTR	physical association	TRIP12
CFTR	physical association	SUMO2
CFTR	physical association	2006-09-01
CFTR	physical association	ATAD3A
CFTR	physical association	AIFM1
CFTR	physical association	ERLIN1
CFTR	physical association	SFXN3
CFTR	physical interaction	DNAJC5
CFTR	physical association	XPNPEP3
CFTR	physical association	HSP90AB1
CFTR	physical association	FLNA
CFTR	physical association	EMD
CFTR	physical association	BAG2
CFTR	physical association	HSPA2
CFTR	physical association	SH3BGRL2
CFTR	physical association	MARCKSL1
CFTR	physical association	GOPC
CFTR	physical association	REPS1
CFTR	physical association	SLC9A3R2
CFTR	physical interaction	SLC9A3R2
CFTR	physical association	PCMT1
CFTR	physical association	SNX9
CFTR	physical association	EZR
CFTR	physical association	PKD1
CFTR	physical association	PSMB1
CFTR	physical association	VTI1B
CFTR	is part of complex	IDB-32352complex
CFTR	is part of complex	IDB-6767complex
CFTR	is part of complex	IDB-74608complex
SNW1	association	PKN2
SNW1	association	ZNF326
SNW1	association	RBM15
SNW1	association	CAPZA1
SNW1	association	HNRNPA2B1
SNW1	association	BCAS2
SNW1	association	PHGDH
SNW1	association	CHD1L
SNW1	association	SF3B4
SNW1	association	POGZ
SNW1	association	ILF2
SNW1	association	INTS3
SNW1	association	GATAD2B
SNW1	association	EXOC3
SNW1	association	UBE2Q1
SNW1	association	ARHGEF2
SNW1	association	LMNA
SNW1	association	CCT3
SNW1	association	SPATA5L1
SNW1	association	COPA
SNW1	association	NUF2
SNW1	association	METTL13
SNW1	association	SRSF5
SNW1	association	DHX9
SNW1	association	RNF2
SNW1	association	UCHL5
SNW1	association	CDC73
SNW1	association	IPO9
SNW1	association	RBBP5
SNW1	association	TRIP13
SNW1	association	ENAH
SNW1	association	HNRNPU
SNW1	association	SRRM2
SNW1	association	PARVB
SNW1	association	NCAPG
SNW1	association	DHX15
SNW1	association	SEH1L
SNW1	association	TRAP1
SNW1	association	CCT5
SNW1	association	2007-09-01
SNW1	association	ANLN
SNW1	association	PTBP1
SNW1	association	CCT8
SNW1	association	FAM105B
SNW1	association	HIRA
SNW1	association	WDR18
SNW1	association	POLR2E
SNW1	association	GEMIN4
SNW1	association	NCAPD2
SNW1	association	CHD4
SNW1	association	MBD3
SNW1	association	RAD18
SNW1	association	GSPT1
SNW1	association	PRPF8
SNW1	association	BRIX1
SNW1	association	PSMC1
SNW1	association	PARP4
SNW1	association	PSMD13
SNW1	association	PKP3
SNW1	association	NIPBL
SNW1	association	CPSF2
SNW1	association	NUP155
SNW1	association	NFIC
SNW1	association	CCT6A
SNW1	association	EPS8L2
SNW1	association	RPL4
SNW1	association	MAP2K2
SNW1	association	FIP1L1
SNW1	association	PELP1
SNW1	association	CSDA
SNW1	association	VRK1
SNW1	association	NSUN5
SNW1	association	EXOC1
SNW1	association	ETV6
SNW1	association	YY1
SNW1	association	SRP72
SNW1	association	RPL36
SNW1	association	NR2C2
SNW1	association	DYNC1H1
SNW1	association	PLK1
SNW1	association	HSP90AA1
SNW1	association	RFC2
SNW1	association	RCOR1
SNW1	association	GTF3C1
SNW1	association	XPO6
SNW1	association	CSK
SNW1	association	DDX3X
SNW1	association	CHD7
SNW1	association	HSPB1
SNW1	association	TUFM
SNW1	association	RFC3
SNW1	association	SNUPN
SNW1	association	MAP2K7
SNW1	association	ELAVL1
SNW1	association	COPS5
SNW1	association	ASUN
SNW1	association	PDCD6IP
SNW1	association	MLH1
SNW1	association	G3BP2
SNW1	association	HNRNPM
SNW1	association	MVP
SNW1	association	MORF4L1
SNW1	association	CCNB1
SNW1	association	SHROOM3
SNW1	association	OXSR1
SNW1	association	EIF4A1
SNW1	association	SMARCB1
SNW1	association	HNRNPC
SNW1	association	DNM1L
SNW1	association	CHD8
SNW1	association	EIF3G
SNW1	association	HNRNPD
SNW1	association	KIF21A
SNW1	association	TOX4
SNW1	association	CHD3
SNW1	association	BCL7C
SNW1	association	CPSF3
SNW1	association	CPNE3
SNW1	association	FUS
SNW1	association	ILF3
SNW1	association	NBN
SNW1	association	TWF1
SNW1	association	DNM2
SNW1	association	THOC1
SNW1	association	AURKB
SNW1	association	SNRPD3
SNW1	association	FANCI
SNW1	association	CPSF4
SNW1	association	ILK
SNW1	association	ROCK2
SNW1	association	PFKM
SNW1	association	IQGAP1
SNW1	association	CCNT1
SNW1	association	SMARCAD1
SNW1	association	BLM
SNW1	association	RPS18
SNW1	association	DDX23
SNW1	association	AP3B1
SNW1	association	COPS6
SNW1	association	ACIN1
SNW1	association	UNC45A
SNW1	association	EXOSC6
SNW1	association	DDX1
SNW1	association	VPS33B
SNW1	association	PRKAG1
SNW1	association	PABPC1
SNW1	association	MLL2
SNW1	association	NR2F2
SNW1	association	MED4
SNW1	association	PABPN1
SNW1	association	NACC1
SNW1	association	SMARCC1
SNW1	association	NCOR1
SNW1	association	EIF4G2
SNW1	association	RACGAP1
SNW1	association	PUM2
SNW1	association	SMARCD1
SNW1	association	EIF3E
SNW1	association	PARVA
SNW1	association	COPS3
SNW1	association	INTS12
SNW1	association	COPB1
SNW1	association	DDX39A
SNW1	association	EIF3H
SNW1	association	SF3B14
SNW1	association	RAD21
SNW1	association	LRWD1
SNW1	association	PSMC2
SNW1	association	CNOT1
SNW1	association	WIZ
SNW1	association	TSG101
SNW1	association	DYNC1LI2
SNW1	association	MAP2K3
SNW1	association	CHERP
SNW1	association	AP1B1
SNW1	association	SUGT1
SNW1	association	NR2F6
SNW1	association	BABAM1
SNW1	association	FHOD1
SNW1	association	DIAPH3
SNW1	association	PCBP2
SNW1	association	SRP19
SNW1	association	SPATA5
SNW1	association	RPL23A
SNW1	association	YTHDC2
SNW1	association	HNRNPA1
SNW1	association	TAOK1
SNW1	association	DEPDC7
SNW1	association	GTF3C2
SNW1	association	CSTF3
SNW1	association	UPF1
SNW1	association	NDC80
SNW1	association	PUF60
SNW1	association	PBRM1
SNW1	association	ARF5
SNW1	association	SMARCA5
SNW1	association	PLEC
SNW1	association	SND1
SNW1	association	GATAD2A
SNW1	association	DDX19B
SNW1	association	DDX19A
SNW1	association	SMARCC2
SNW1	association	PSMD11
SNW1	association	SMCHD1
SNW1	association	SF3B3
SNW1	association	API5
SNW1	association	SF3A1
SNW1	association	CPSF1
SNW1	association	PRKDC
SNW1	association	RBM14
SNW1	association	ARF4
SNW1	association	COPG2
SNW1	association	RPL8
SNW1	association	EXOC4
SNW1	association	PLRG1
SNW1	association	MLKL
SNW1	association	CKAP5
SNW1	association	RAD50
SNW1	association	DCTN2
SNW1	association	PSMC3
SNW1	association	LUC7L2
SNW1	association	IPO5
SNW1	association	SMARCA2
SNW1	association	GTPBP4
SNW1	association	DDX46
SNW1	association	RPL19
SNW1	association	PFKP
SNW1	association	CDK12
SNW1	association	CAND1
SNW1	association	CDKN2AIP
SNW1	association	BAZ1A
SNW1	association	HNRNPA0
SNW1	association	DRG1
SNW1	association	U2AF1
SNW1	association	BRD8
SNW1	association	SRP54
SNW1	association	SRSF7
SNW1	association	PSMD3
SNW1	association	CDC23
SNW1	association	CUL1
SNW1	association	CLP1
SNW1	association	CCT2
SNW1	association	ETF1
SNW1	association	CTNNA1
SNW1	association	MATR3
SNW1	association	RPL13
SNW1	association	RBBP7
SNW1	association	SMARCE1
SNW1	association	PURA
SNW1	association	IK
SNW1	association	PRPF19
SNW1	association	PAK4
SNW1	association	CPSF7
SNW1	association	PAXIP1
SNW1	association	FEN1
SNW1	association	DIAPH1
SNW1	association	RBM17
SNW1	association	MSH2
SNW1	association	AHNAK
SNW1	association	PSMC4
SNW1	association	MSH6
SNW1	association	C22orf28
SNW1	association	UBE2N
SNW1	association	MTA2
SNW1	association	TUBG1
SNW1	association	TUBGCP3
SNW1	association	SPTBN1
SNW1	association	TMPO
SNW1	association	FERMT1
SNW1	association	KPNA1
SNW1	association	PNN
SNW1	association	EIF2S3
SNW1	association	DHX8
SNW1	association	SCYL2
SNW1	association	UPF2
SNW1	association	RPS19
SNW1	association	ARHGEF1
SNW1	association	CCT4
SNW1	association	NUP37
SNW1	association	RPS14
SNW1	association	CDC16
SNW1	association	RPS6KA4
SNW1	association	HSP90B1
SNW1	association	ACTR2
SNW1	association	EFTUD2
SNW1	association	TUBB3
SNW1	association	RUVBL1
SNW1	association	PWP1
SNW1	association	EEFSEC
SNW1	association	SNRPB2
SNW1	association	NSF
SNW1	association	COPG
SNW1	association	EHD1
SNW1	association	CDC27
SNW1	association	EXOC2
SNW1	association	ZNF638
SNW1	association	KPNB1
SNW1	association	PIK3R4
SNW1	association	DNAJA1
SNW1	association	CCT7
SNW1	association	DNAJC13
SNW1	association	DPF2
SNW1	association	AQR
SNW1	association	DOCK2
SNW1	association	UBA5
SNW1	association	DCTN1
SNW1	association	SEC23B
SNW1	association	VASP
SNW1	association	MYH9
SNW1	association	STAG1
SNW1	association	SART1
SNW1	association	SYMPK
SNW1	association	SF3B2
SNW1	association	VIM
SNW1	association	COPB2
SNW1	association	XRN2
SNW1	association	CAPG
SNW1	association	USP39
SNW1	association	ATR
SNW1	association	RBM4
SNW1	association	RFC5
SNW1	association	RBM10
SNW1	association	RIOK1
SNW1	association	U2SURP
SNW1	association	DSP
SNW1	association	GCN1L1
SNW1	association	PDLIM7
SNW1	association	PPP1CA
SNW1	association	RPLP0
SNW1	association	RPS6KB2
SNW1	association	DDX41
SNW1	association	HLTF
SNW1	association	SRSF1
SNW1	association	HNRNPAB
SNW1	association	BUB1B
SNW1	association	RUVBL2
SNW1	association	HNRNPH1
SNW1	association	SNRNP200
SNW1	association	NCAPH
SNW1	association	SQSTM1
SNW1	association	SNRNP70
SNW1	association	CTTN
SNW1	association	HIP1R
SNW1	association	EIF5B
SNW1	association	NUP153
SNW1	association	TLN1
SNW1	association	SMC4
SNW1	association	ARAP1
SNW1	association	DDX42
SNW1	association	RPL31
SNW1	association	APBB1IP
SNW1	association	PSMC5
SNW1	association	NCOR2
SNW1	association	POLD1
SNW1	association	RPS3
SNW1	association	DDX5
SNW1	association	LIMS1
SNW1	association	RANBP2
SNW1	association	INTS1
SNW1	association	PSMD12
SNW1	association	PAK1
SNW1	association	BUB1
SNW1	association	KPNA2
SNW1	association	POLE
SNW1	association	TBL1XR1
SNW1	association	ANAPC1
SNW1	association	PCF11
SNW1	association	ACTL6A
SNW1	association	PPP2R1A
SNW1	association	PICALM
SNW1	association	MAD1L1
SNW1	association	RALY
SNW1	association	ABCF3
SNW1	association	PSMD2
SNW1	association	EIF2S2
SNW1	association	MRE11A
SNW1	association	PSMC6
SNW1	association	RFC4
SNW1	association	SRP68
SNW1	association	WDR33
SNW1	association	EXOC7
SNW1	association	TUBA3E
SNW1	association	SMC1A
SNW1	association	SRSF2
SNW1	association	ATM
SNW1	association	2009-09-01
SNW1	association	EIF3L
SNW1	association	PPP2R1B
SNW1	association	U2AF2
SNW1	association	HNRNPF
SNW1	association	RBM39
SNW1	association	EIF4A3
SNW1	association	MAGED2
SNW1	association	FYTTD1
SNW1	association	RIF1
SNW1	association	GNA14
SNW1	association	PRPF40A
SNW1	association	TRIM28
SNW1	association	FASN
SNW1	association	UBE2M
SNW1	association	KIF27
SNW1	association	HNRNPK
SNW1	association	ARCN1
SNW1	association	RPS25
SNW1	association	KIF4A
SNW1	association	EHD4
SNW1	association	HSPA8
SNW1	association	OLA1
SNW1	association	CDK1
SNW1	association	CHEK1
SNW1	association	DDX17
SNW1	association	NONO
SNW1	association	SRSF6
SNW1	association	HNRNPA3
SNW1	association	EXOC5
SNW1	association	ACTB
SNW1	association	RBM45
SNW1	association	DDX21
SNW1	association	ABCF1
SNW1	association	KIAA1279
SNW1	association	SUPV3L1
SNW1	association	TUBB
SNW1	association	GULP1
SNW1	association	ATRX
SNW1	association	DDX39B
SNW1	association	GTF3C3
SNW1	association	SF3B1
SNW1	association	HSPD1
SNW1	association	BZW1
SNW1	association	ORC2
SNW1	association	ANXA7
SNW1	association	SMC2
SNW1	association	ARFGEF2
SNW1	association	CSE1L
SNW1	association	MORF4L2
SNW1	association	WAPAL
SNW1	association	ADNP
SNW1	association	TUBA4A
SNW1	association	RPL3
SNW1	association	AURKA
SNW1	association	RAE1
SNW1	association	RING1
SNW1	association	BTAF1
SNW1	association	KIF11
SNW1	association	TRIP12
SNW1	association	PSMD1
SNW1	association	NCL
SNW1	association	HELLS
SNW1	association	TH1L
SNW1	association	TUBB1
SNW1	association	SRSF3
SNW1	association	THOC2
SNW1	association	HDLBP
SNW1	association	HSPA5
SNW1	association	DIDO1
SNW1	association	RPL12
SNW1	association	FAM129B
SNW1	association	CDK9
SNW1	association	SEC31B
SNW1	association	LRRC47
SNW1	association	RPL22
SNW1	association	HTATSF1
SNW1	association	PRPF6
SNW1	association	RBMX
SNW1	association	NOLC1
SNW1	association	ACTR1A
SNW1	association	SPTAN1
SNW1	association	POLR1C
SNW1	association	TARDBP
SNW1	association	BZW2
SNW1	association	EXOSC10
SNW1	association	HSP90AB1
SNW1	association	SMC3
SNW1	association	SHOC2
SNW1	association	SETX
SNW1	association	GTF3C4
SNW1	association	TRUB1
SNW1	association	RANGAP1
SNW1	association	HSPA12A
SNW1	association	RPL7A
SNW1	association	TIAL1
SNW1	association	UBL4A
SNW1	association	WDR5
SNW1	association	EEF1A1
SNW1	association	BUB3
SNW1	association	DOCK1
SNW1	association	XRCC6
SNW1	association	TUBB4B
SNW1	association	COBRA1
SNW1	association	USP48
SNW1	association	TTK
SNW1	association	TUBGCP2
SNW1	association	KDM1A
SNW1	association	HNRNPR
SNW1	association	SYNCRIP
SNW1	association	ORC3
SNW1	association	SRRM1
SNW1	association	MDN1
SNW1	association	LDLRAP1
SNW1	association	ARID1A
SNW1	association	NUDC
SNW1	association	TAF12
SNW1	association	SNRNP40
SNW1	association	KHDRBS1
SNW1	association	HDAC2
SNW1	association	EIF3I
SNW1	association	HDAC1
SNW1	association	SFPQ
SNW1	association	THRAP3
SNW1	association	SF3A3
SNW1	association	HBS1L
SNW1	association	BCLAF1
SNW1	association	EBNA1BP2
SNW1	association	DMAP1
SNW1	association	KIF2C
SNW1	association	TCP1
SNW1	association	EIF2S1
SNW1	association	KTI12
SNW1	association	DFNA5
SNW1	association	LRRC40
SNW1	association	SRSF11
SNW1	association	FUBP1
SNW1	is part of complex	IDB-232398complex
SNW1	is part of complex	IDB-9824complex
PKN2	physical association	AKT1
CDC5L	association	PKN2
CDC5L	association	PTBP2
CDC5L	association	CAPZA1
CDC5L	association	HNRNPA2B1
CDC5L	association	BCAS2
CDC5L	association	PHGDH
CDC5L	association	CHD1L
CDC5L	association	PRPF3
CDC5L	association	RFX5
CDC5L	association	ILF2
CDC5L	association	INTS3
CDC5L	association	SHC1
CDC5L	association	ARHGEF2
CDC5L	association	LMNA
CDC5L	association	CCT3
CDC5L	association	PRCC
CDC5L	association	COPA
CDC5L	association	HSPA6
CDC5L	association	NUF2
CDC5L	association	BID
CDC5L	association	TRMT1L
CDC5L	association	TPR
CDC5L	association	UCHL5
CDC5L	association	CDC73
CDC5L	association	IPO9
CDC5L	association	SNRPE
CDC5L	association	RBBP5
CDC5L	association	EIF2D
CDC5L	association	TRIP13
CDC5L	association	ENAH
CDC5L	association	POLR3D
CDC5L	association	PARP1
CDC5L	association	TAF5L
CDC5L	association	HNRNPU
CDC5L	association	PARVB
CDC5L	association	SEH1L
CDC5L	association	TMOD3
CDC5L	association	TRAP1
CDC5L	association	CCT5
CDC5L	association	YLPM1
CDC5L	association	ANLN
CDC5L	association	DOCK5
CDC5L	association	PTBP1
CDC5L	association	CCT8
CDC5L	association	MED16
CDC5L	association	HIRA
CDC5L	association	UBN1
CDC5L	association	WDR18
CDC5L	association	SNW1
CDC5L	association	GEMIN4
CDC5L	association	NCAPD2
CDC5L	association	SNRPD1
CDC5L	association	GAPDH
CDC5L	association	YWHAE
CDC5L	association	SSUH2
CDC5L	association	RAD18
CDC5L	association	GNB3
CDC5L	association	TLN2
CDC5L	association	PRPF8
CDC5L	association	PSMC1
CDC5L	association	SF3A2
CDC5L	association	PSMD13
CDC5L	association	RNF17
[truncated: 17,714 more rows]

## Sheet: 3) jActiveModules 24 hpi
Time point	Module ID	NCBI Gene ID	baseMean	log2 fold change (FC)	log2 FC SE	Test statistic	P value	Padj. value	Ensembl gene ID	Ensembl transcript ID	Gene symbol	RefSeq mRNA ID	Description	Chromosome no.	Start position	End position	Strand
24 hpi	M1	504844	2464.25	-0.976261	0.204894	-4.76472	1.89e-06	6.85e-05	ENSBTAG00000009711	ENSBTAT00000012812	RPA1	NA	replication protein A1 [Source:VGNC Symbol;Acc:VGNC:34094]	19	22899633	22946071	1
24 hpi	M1	510423	2040.81	0.54164	0.129196	4.1924	2.76e-05	0.000551646	ENSBTAG00000014440	ENSBTAT00000019203	PSMA4	NM_001034381	"Bos taurus proteasome subunit alpha 4 (PSMA4), mRNA. [Source:RefSeq mRNA;Acc:NM_001034381]"	21	30920003	30927850	1
24 hpi	M1	281160	34.4574	2.78811	0.600524	4.64279	3.44e-06	0.000112669	ENSBTAG00000005198	ENSBTAT00000043056	FGF1	NM_001314006	"Bos taurus fibroblast growth factor 1 (FGF1), transcript variant 2, mRNA. [Source:RefSeq mRNA;Acc:NM_174055]"	7	53622273	53729308	-1
24 hpi	M1	522469	360.42	2.45784	0.486787	5.04911	4.44e-07	2.14e-05	ENSBTAG00000011467	ENSBTAT00000015237	BATF2	NA	basic leucine zipper ATF-like transcription factor 2 [Source:VGNC Symbol;Acc:VGNC:26426]	29	43205606	43212737	-1
24 hpi	M1	531942	766.18	1.15913	0.253276	4.57654	4.73e-06	0.000143461	ENSBTAG00000009493	ENSBTAT00000012490	BCL3	NA	B cell CLL/lymphoma 3 [Source:NCBI gene;Acc:531942]	18	52519991	52529588	1
24 hpi	M1	282081	3905.54	2.2005	0.323323	6.80588	1e-11	2.53e-09	ENSBTAG00000008441	ENSBTAT00000011106	SOCS3	NM_174466	"Bos taurus suppressor of cytokine signaling 3 (SOCS3), mRNA. [Source:RefSeq mRNA;Acc:NM_174466]"	19	53840159	53840858	1
24 hpi	M1	538505	1496.33	0.589657	0.135225	4.36055	1.3e-05	0.000311449	NA	NA	STAM2	NM_001076106	"Bos taurus signal transducing adaptor molecule 2 (STAM2), mRNA. [Source:RefSeq mRNA;Acc:NM_001076106]"	2	44006701	44053721	1
24 hpi	M1	515503	2871.42	0.644516	0.123204	5.23128	1.68e-07	9.95e-06	ENSBTAG00000006564	ENSBTAT00000008621	PSMA1	NM_001035310	"Bos taurus proteasome subunit alpha 1 (PSMA1), mRNA. [Source:RefSeq mRNA;Acc:NM_001035310]"	15	38213868	38226753	1
24 hpi	M1	526103	14604.7	1.63819	0.19583	8.36539	5.99e-17	8.03e-14	ENSBTAG00000012671	ENSBTAT00000016836	TNIP1	NM_001024554	"Bos taurus TNFAIP3 interacting protein 1 (TNIP1), mRNA. [Source:RefSeq mRNA;Acc:NM_001024554]"	7	62293510	62337815	-1
24 hpi	M1	534206	2114.01	0.808576	0.180056	4.49069	7.1e-06	0.000196351	ENSBTAG00000046337	ENSBTAT00000044261	TUBB6	NM_001046373	"Bos taurus tubulin beta 6 class V (TUBB6), mRNA. [Source:RefSeq mRNA;Acc:NM_001046373]"	24	42799984	42808150	1
24 hpi	M1	281857	63.6751	3.94412	0.856867	4.60296	4.17e-06	0.000129336	ENSBTAG00000004741	ENSBTAT00000006222	IL12B	NA	interleukin 12B [Source:VGNC Symbol;Acc:VGNC:30111]	7	70893041	70912103	-1
24 hpi	M1	538384	4118.32	0.968407	0.229714	4.2157	2.49e-05	0.000508247	ENSBTAG00000000816	ENSBTAT00000001081	PRDM1	NA	"Bos taurus PR/SET domain 1 (PRDM1), mRNA. [Source:RefSeq mRNA;Acc:NM_001192936]"	9	43843907	43866544	-1
24 hpi	M1	511951	1428.72	-0.668876	0.126149	-5.30227	1.14e-07	7.51e-06	ENSBTAG00000021569	ENSBTAT00000028740	DDB1	NA	damage specific DNA binding protein 1	29	39814485	39842339	minus
24 hpi	M1	281044	648.152	3.9549	0.575876	6.86763	6.53e-12	1.75e-09	ENSBTAG00000014113	ENSBTAT00000018757	CCL8	NM_174007	"Bos taurus chemokine (C-C motif) ligand 8 (CCL8), mRNA. [Source:RefSeq mRNA;Acc:NM_174007]"	19	15807710	15809743	-1
24 hpi	M1	528862	3304.78	0.738086	0.135637	5.44164	5.28e-08	3.9e-06	ENSBTAG00000016265	ENSBTAT00000036866	DNAJA1	NM_001015637	"Bos taurus DnaJ heat shock protein family (Hsp40) member A1 (DNAJA1), mRNA. [Source:RefSeq mRNA;Acc:NM_001015637]"	8	74790616	74800322	1
24 hpi	M1	338319	1770.36	1.17841	0.223597	5.27022	1.36e-07	8.49e-06	NA	NA	CEBPB	NM_176788	"Bos taurus CCAAT enhancer binding protein beta (CEBPB), mRNA. [Source:RefSeq mRNA;Acc:NM_176788]"	13	78205757	78206803	1
24 hpi	M1	506604	88.4179	3.50153	0.571724	6.12451	9.1e-10	1.35e-07	ENSBTAG00000014762	ENSBTAT00000065058	ISG20	NA	interferon stimulated exonuclease gene 20 [Source:VGNC Symbol;Acc:VGNC:30294]	21	19607426	19625071	1
24 hpi	M1	281274	41967.1	1.16489	0.250158	4.65661	3.21e-06	0.000107046	ENSBTAG00000008683	ENSBTAT00000011447	LDHA	NM_174099	"Bos taurus lactate dehydrogenase A (LDHA), mRNA. [Source:RefSeq mRNA;Acc:NM_174099]"	29	26290893	26301350	-1
24 hpi	M1	281871	2351.61	3.68471	0.559867	6.58141	4.66e-11	1.04e-08	ENSBTAG00000014707	ENSBTAT00000019573	ISG15	NM_174366	"Bos taurus ISG15 ubiquitin-like modifier (ISG15), mRNA. [Source:RefSeq mRNA;Acc:NM_174366]"	16	51464069	51465107	-1
24 hpi	M1	539882	10272.1	0.813592	0.161603	5.03451	4.79e-07	2.25e-05	ENSBTAG00000012244	ENSBTAT00000016242	TUBA1B	NA	"tubulin, alpha 1b"	5	30699311	30702912	plus
24 hpi	M1	281047	5696.57	0.518425	0.125523	4.13011	3.63e-05	0.000679699	ENSBTAG00000014233	ENSBTAT00000018917	CCT8	NM_001033609	"Bos taurus chaperonin containing TCP1 subunit 8 (CCT8), mRNA. [Source:RefSeq mRNA;Acc:NM_001033609]"	1	7114205	7127950	1
24 hpi	M1										CALR
24 hpi	M1	540642	1804.44	0.440671	0.106073	4.15441	3.26e-05	0.000623715	ENSBTAG00000015376	ENSBTAT00000061118	FBXW11	NA	F-box and WD repeat domain containing 11 [Source:VGNC Symbol;Acc:VGNC:28922]	20	3678207	3809572	-1
24 hpi	M1										ATF4
24 hpi	M1	280826	1089.37	6.53958	0.688039	9.50466	2.01e-21	1.08e-17	ENSBTAG00000014921	ENSBTAT00000019865	IL6	NM_173923	"Bos taurus interleukin 6 (IL6), mRNA. [Source:RefSeq mRNA;Acc:NM_173923]"	4	31454749	31459131	1
24 hpi	M1										IL18
24 hpi	M1	515204	2688.84	1.0321	0.236007	4.37319	1.22e-05	0.000298816	NA	NA	SP110	NA	SP110 nuclear body protein [Source:NCBI gene;Acc:515204]	2	118183281	118232898	-1
24 hpi	M1										ADK
24 hpi	M1	281735	149172	3.23551	0.696205	4.64735	3.36e-06	0.0001112	ENSBTAG00000009812	ENSBTAT00000012939	CXCL5	NM_174300	"Bos taurus chemokine (C-X-C motif) ligand 5 (CXCL5), mRNA. [Source:RefSeq mRNA;Acc:NM_174300]"	6	88897012	88899124	1
24 hpi	M1	504698	29226.3	1.29315	0.230047	5.62123	1.9e-08	1.7e-06	ENSBTAG00000032719	ENSBTAT00000046421	TFRC	NM_001206577	"Bos taurus transferrin receptor (TFRC), mRNA. [Source:RefSeq mRNA;Acc:NM_001206577]"	1	70652654	70679923	-1
24 hpi	M1	534150	3957.77	0.943026	0.16336	5.77268	7.8e-09	7.89e-07	ENSBTAG00000016401	ENSBTAT00000021808	OPTN	NA	optineurin [Source:VGNC Symbol;Acc:VGNC:32442]	13	27800706	27840043	1
24 hpi	M1										TYK2
24 hpi	M1	539835	186.138	1.82579	0.428535	4.26054	2.04e-05	0.000436764	ENSBTAG00000039035	ENSBTAT00000057500	HSPA6	NA	heat shock protein family A (Hsp70) member 6	3	8031338	8033861	minus
24 hpi	M1	509566	15027.5	0.666982	0.162335	4.10867	3.98e-05	0.000733167	ENSBTAG00000012927	ENSBTAT00000017177	ALDOA	NA	"Bos taurus aldolase, fructose-bisphosphate A (ALDOA), mRNA. [Source:RefSeq mRNA;Acc:NM_001101915]"	25	26212553	26218476	-1
24 hpi	M1										IL6ST
24 hpi	M1	616503	238.15	0.953278	0.166067	5.74032	9.45e-09	9.32e-07	ENSBTAG00000020983	ENSBTAT00000027944	RRAS	NM_001038688	"Bos taurus RAS related (RRAS), mRNA. [Source:RefSeq mRNA;Acc:NM_001038688]"	18	56042097	56045849	-1
24 hpi	M1										DTYMK
24 hpi	M1	510524	20033.1	0.780563	0.188534	4.14017	3.47e-05	0.000657473	ENSBTAG00000010992	ENSBTAT00000014593	CTSH	NM_001034385	"Bos taurus cathepsin H (CTSH), mRNA. [Source:RefSeq mRNA;Acc:NM_001034385]"	21	25201460	25222224	-1
24 hpi	M1	507781	343.604	1.29078	0.255104	5.05983	4.2e-07	2.05e-05	ENSBTAG00000013793	ENSBTAT00000018331	NEDD4	NA	"neural precursor cell expressed, developmentally down-regulated 4, E3 ubiquitin protein ligase [Source:VGNC Symbol;Acc:VGNC:55128]"	10	54425968	54570727	1
24 hpi	M1	281141	18379.9	0.8579	0.156059	5.49729	3.86e-08	2.99e-06	ENSBTAG00000013411	ENSBTAT00000017839	ENO1	NM_174049	"Bos taurus enolase 1 (ENO1), mRNA. [Source:RefSeq mRNA;Acc:NM_174049]"	16	44553028	44566771	1
24 hpi	M1	281677	246.124	-1.77884	0.377935	-4.70674	2.52e-06	8.52e-05	NA	NA	CEBPA	NA	CCAAT enhancer binding protein alpha	18	43728248	43729478	minus
24 hpi	M1	504336	1547.61	0.999588	0.174381	5.73222	9.91e-09	9.6e-07	ENSBTAG00000016830	ENSBTAT00000022388	DAXX	NA	"Bos taurus death domain associated protein (DAXX), mRNA. [Source:RefSeq mRNA;Acc:NM_001075155]"	23	7487546	7491922	-1
24 hpi	M1	281169	1213.41	0.586211	0.140441	4.17408	2.99e-05	0.000584715	ENSBTAG00000003201	ENSBTAT00000004159	FNTA	NM_177498	"Bos taurus farnesyltransferase, CAAX box, alpha (FNTA), mRNA. [Source:RefSeq mRNA;Acc:NM_177498]"	27	37703749	37727639	1
24 hpi	M1	286849	1836.41	1.88416	0.276638	6.81093	9.7e-12	2.52e-09	ENSBTAG00000020736	ENSBTAT00000027630	CD40	NA	CD40 molecule [Source:VGNC Symbol;Acc:VGNC:27033]	13	74842191	74853116	1
24 hpi	M1										IL32
24 hpi	M1										UNG
24 hpi	M1	282876	6960.06	4.35539	0.795836	5.47272	4.43e-08	3.38e-06	ENSBTAG00000006894	ENSBTAT00000009062	NOS2	NM_001076799	"Bos taurus nitric oxide synthase 2 (NOS2), mRNA. [Source:RefSeq mRNA;Acc:NM_001076799]"	19	19388579	19429569	-1
24 hpi	M1	538639	3693.33	1.25916	0.20509	6.13954	8.28e-10	1.24e-07	ENSBTAG00000001273	ENSBTAT00000001675	NLRP3	NM_001102219	"Bos taurus NLR family pyrin domain containing 3 (NLRP3), mRNA. [Source:RefSeq mRNA;Acc:NM_001102219]"	7	40663606	40710647	1
24 hpi	M1	538284	3544.07	0.654283	0.154023	4.24795	2.16e-05	0.000454761	ENSBTAG00000010428	ENSBTAT00000037574	USP15	NM_001046430	"Bos taurus ubiquitin specific peptidase 15 (USP15), mRNA. [Source:RefSeq mRNA;Acc:NM_001046430]"	5	51147112	51276079	-1
24 hpi	M1										COPS5
24 hpi	M1										TF
24 hpi	M1	280845	18.6611	2.54973	0.616775	4.13397	3.57e-05	0.000670738	ENSBTAG00000000016	ENSBTAT00000000018	LTA	NM_001013401	"Bos taurus lymphotoxin alpha (LTA), mRNA. [Source:RefSeq mRNA;Acc:NM_001013401]"	23	27720176	27721739	-1
24 hpi	M1										IL12RB1
24 hpi	M1	539003	12712.1	1.2148	0.235653	5.15504	2.54e-07	1.38e-05	ENSBTAG00000016420	ENSBTAT00000021838	CTNNB1	NM_001076141	"Bos taurus catenin beta 1 (CTNNB1), mRNA. [Source:RefSeq mRNA;Acc:NM_001076141]"	22	13798884	13845848	1
24 hpi	M1	540482	367.052	-0.481296	0.10842	-4.43918	9.03e-06	0.000238099	ENSBTAG00000020608	ENSBTAT00000027461	ATG9A	NM_001034706	"Bos taurus autophagy related 9A (ATG9A), mRNA. [Source:RefSeq mRNA;Acc:NM_001034706]"	2	107170269	107179679	-1
24 hpi	M1	613533	1044.11	1.53728	0.327223	4.69796	2.63e-06	8.83e-05	ENSBTAG00000022004	ENSBTAT00000029348	FLNB	NM_001191460	"Bos taurus filamin B (FLNB), mRNA. [Source:RefSeq mRNA;Acc:NM_001191460]"	22	43132187	43272493	-1
24 hpi	M1										REL
24 hpi	M1	506433	2164.36	-0.440308	0.103476	-4.25516	2.09e-05	0.000445018	ENSBTAG00000005221	ENSBTAT00000006875	WNK1	NA	WNK lysine deficient protein kinase 1 [Source:VGNC Symbol;Acc:VGNC:36949]	5	107577726	107706571	1
24 hpi	M1	521748	424.731	2.91568	0.414928	7.02697	2.11e-12	6.53e-10	ENSBTAG00000046266	ENSBTAT00000064514	TNFSF9	NA	TNF superfamily member 9 [Source:VGNC Symbol;Acc:VGNC:36178]	7	17963471	17966413	-1
24 hpi	M1	507479	411.93	-0.608687	0.142851	-4.26099	2.04e-05	0.00043646	ENSBTAG00000006021	ENSBTAT00000007911	CEP250	NA	centrosomal protein 250 [Source:VGNC Symbol;Acc:VGNC:27200]	13	64699831	64746870	1
24 hpi	M1	497016	1842.36	-2.3597	0.503197	-4.68941	2.74e-06	9.18e-05	ENSBTAG00000048155	ENSBTAT00000065623	FCN1	NA	ficolin 1 [Source:NCBI gene;Acc:497016]	11	105440661	105450692	-1
24 hpi	M1										ADA
24 hpi	M1	783538	2370.3	0.758398	0.184899	4.10169	4.1e-05	0.000751339	ENSBTAG00000006729	ENSBTAT00000008847	ARID5B	NA	AT-rich interaction domain 5B [Source:NCBI gene;Acc:783538]	28	17916578	18109450	1
24 hpi	M1	617109	2856.41	0.645421	0.158485	4.07246	4.65e-05	0.000826771	ENSBTAG00000015663	ENSBTAT00000020809	STIP1	NA	"Bos taurus stress induced phosphoprotein 1 (STIP1), mRNA. [Source:RefSeq mRNA;Acc:NM_001035492]"	29	42496143	42508869	1
24 hpi	M1										TINF2
24 hpi	M1	530547	624.1	0.630473	0.136687	4.61252	3.98e-06	0.000126204	NA	NA	UFM1	NM_001046314	"Bos taurus ubiquitin fold modifier 1 (UFM1), mRNA. [Source:RefSeq mRNA;Acc:NM_001046314]"	12	23680676	23695013	-1
24 hpi	M1	281214	21801.5	4.04008	0.857178	4.71324	2.44e-06	8.34e-05	ENSBTAG00000027513	ENSBTAT00000039536	CXCL2	NM_174299	"Bos taurus chemokine (C-X-C motif) ligand 2 (CXCL2), mRNA. [Source:RefSeq mRNA;Acc:NM_174299]"	6	88946402	88948465	1
24 hpi	M1	506787	650.899	0.712159	0.127935	5.56659	2.6e-08	2.18e-06	ENSBTAG00000015909	ENSBTAT00000021155	PDE8A	NM_001191455	"Bos taurus phosphodiesterase 8A (PDE8A), mRNA. [Source:RefSeq mRNA;Acc:NM_001191455]"	21	22656735	22799519	1
24 hpi	M1	515777	64.4868	1.39539	0.335741	4.15616	3.24e-05	0.000621175	ENSBTAG00000003519	ENSBTAT00000004574	NOL3	NA	nucleolar protein 3 [Source:VGNC Symbol;Acc:VGNC:32156]	18	34807714	34812057	1
24 hpi	M1	535704	3892.36	-1.24797	0.244939	-5.09505	3.49e-07	1.74e-05	ENSBTAG00000047502	ENSBTAT00000064387	FKBP5	NM_001192862	"Bos taurus FK506 binding protein 5 (FKBP5), mRNA. [Source:RefSeq mRNA;Acc:NM_001192862]"	23	9555619	9672159	-1
24 hpi	M1	281856	2.75337	5.31647	0.895231	5.93865	2.87e-09	3.51e-07	ENSBTAG00000015150	ENSBTAT00000020153	IL12A	NA	interleukin 12A [Source:VGNC Symbol;Acc:VGNC:30110]	1	107432967	107440547	-1
24 hpi	M1	347700	4799.07	1.13455	0.278288	4.07689	4.56e-05	0.000814822	ENSBTAG00000008703	ENSBTAT00000011469	EIF2AK2	NM_178109	"Bos taurus eukaryotic translation initiation factor 2 alpha kinase 2 (EIF2AK2), mRNA. [Source:RefSeq mRNA;Acc:NM_178109]"	11	19556770	19597286	-1
24 hpi	M1										IRF3
24 hpi	M1										ARAF
24 hpi	M1	533141	1679.28	0.455891	0.113039	4.03303	5.51e-05	0.000939142	ENSBTAG00000017401	ENSBTAT00000023134	TBK1	NM_001192755	"Bos taurus TANK binding kinase 1 (TBK1), mRNA. [Source:RefSeq mRNA;Acc:NM_001192755]"	5	49272465	49315761	-1
24 hpi	M1	281251	80188	4.74005	0.847719	5.59153	2.25e-08	1.95e-06	ENSBTAG00000001321	ENSBTAT00000001745	IL1B	NA	interleukin 1 beta	11	46543408	46551922	minus
24 hpi	M1	540719	1853.99	0.500366	0.111682	4.48028	7.45e-06	0.000204955	ENSBTAG00000004850	ENSBTAT00000006376	KPNA3	NA	karyopherin subunit alpha 3 [Source:VGNC Symbol;Acc:VGNC:30702]	12	19243142	19339516	-1
24 hpi	M1	505923	199.561	0.897654	0.189239	4.7435	2.1e-06	7.46e-05	ENSBTAG00000011771	ENSBTAT00000015620	FICD	NM_001205526	"Bos taurus FIC domain containing (FICD), mRNA. [Source:RefSeq mRNA;Acc:NM_001205526]"	17	64408095	64412616	-1
24 hpi	M1	281534	11463.2	0.867676	0.187766	4.62104	3.82e-06	0.000122091	ENSBTAG00000008008	ENSBTAT00000010530	TLR2	NM_174197	"Bos taurus toll like receptor 2 (TLR2), mRNA. [Source:RefSeq mRNA;Acc:NM_174197]"	17	3954019	3967242	-1
24 hpi	M1	524075	80.3288	-1.14122	0.239223	-4.77052	1.84e-06	6.69e-05	ENSBTAG00000008744	ENSBTAT00000034924	PDK2	NM_001075853	"Bos taurus pyruvate dehydrogenase kinase 2 (PDK2), transcript variant 1, mRNA. [Source:RefSeq mRNA;Acc:NM_001159481]"	19	36544867	36561186	-1
24 hpi	M1	100298642	1961.68	3.03704	0.429636	7.06887	1.56e-12	5.23e-10	ENSBTAG00000047107	ENSBTAT00000064143	TNIP3	NA	TNFAIP3 interacting protein 3 [Source:VGNC Symbol;Acc:VGNC:36181]	17	68139936	68183686	-1
24 hpi	M1	281997	58274.3	0.942632	0.228208	4.13059	3.62e-05	0.000679083	ENSBTAG00000003642	ENSBTAT00000004751	PRDX1	NA	peroxiredoxin 1 [Source:VGNC Symbol;Acc:VGNC:33299]	3	100550576	100565166	1
24 hpi	M1	617095	24195	0.82357	0.16316	5.04762	4.47e-07	2.14e-05	ENSBTAG00000025644	ENSBTAT00000036194	CALM1	NM_001242572	"Bos taurus calmodulin 1 (CALM1), mRNA. [Source:RefSeq mRNA;Acc:NM_001242572]"	10	102005601	102013441	1
24 hpi	M1	282662	3841.18	3.18564	0.526329	6.05256	1.43e-09	1.96e-07	ENSBTAG00000014906	ENSBTAT00000019848	VCAN	NM_181035	"Bos taurus versican (VCAN), mRNA. [Source:RefSeq mRNA;Acc:NM_181035]"	7	83356440	83476139	1
24 hpi	M1	507481	4144.87	0.527293	0.125445	4.20338	2.63e-05	0.000529329	ENSBTAG00000015718	ENSBTAT00000038313	CASP8	NA	"Bos taurus caspase 8 (CASP8), mRNA. [Source:RefSeq mRNA;Acc:NM_001045970]"	2	89861141	89885545	1
24 hpi	M1	531389	527.978	2.74309	0.504136	5.44118	5.29e-08	3.9e-06	ENSBTAG00000006194	ENSBTAT00000008136	FOSL1	NM_001205985	"Bos taurus FOS like 1, AP-1 transcription factor subunit (FOSL1), mRNA. [Source:RefSeq mRNA;Acc:NM_001205985]"	29	44006997	44013529	-1
24 hpi	M1	534407	1109.8	0.567255	0.14118	4.01796	5.87e-05	0.000986639	ENSBTAG00000015271	ENSBTAT00000063793	RIPK2	NA	receptor interacting serine/threonine kinase 2 [Source:VGNC Symbol;Acc:VGNC:33982]	14	73895603	73936735	-1
24 hpi	M1	281839	6692.77	1.27116	0.204782	6.20738	5.39e-10	8.58e-08	ENSBTAG00000010303	ENSBTAT00000013608	ICAM1	NA	intercellular adhesion molecule 1	7	14813843	14824411	plus
24 hpi	M1	507659	538.324	0.464417	0.0940472	4.93813	7.89e-07	3.37e-05	ENSBTAG00000013563	ENSBTAT00000018032	TSG101	NM_001097995	"Bos taurus tumor susceptibility 101 (TSG101), mRNA. [Source:RefSeq mRNA;Acc:NM_001097995]"	29	26197623	26239206	1
24 hpi	M1	527528	769.684	3.23102	0.656971	4.91805	8.74e-07	3.66e-05	NA	NA	IFIT2	NA	interferon induced protein with tetratricopeptide repeats 2 [Source:VGNC Symbol;Acc:VGNC:30049]	26	11028206	11035934	1
24 hpi	M1										DEFA1
24 hpi	M1	404074	420.362	-3.30079	0.773911	-4.26508	2e-05	0.000431419	ENSBTAG00000020319	ENSBTAT00000027080	ALOX5	NM_001192792	"Bos taurus arachidonate 5-lipoxygenase (ALOX5), mRNA. [Source:RefSeq mRNA;Acc:NM_001192792]"	28	44346285	44392546	-1
24 hpi	M1	533276	1158.54	0.645633	0.124634	5.18024	2.22e-07	1.25e-05	ENSBTAG00000018447	ENSBTAT00000024551	RABGGTB	NA	Rab geranylgeranyltransferase subunit beta [Source:VGNC Symbol;Acc:VGNC:33671]	3	69057556	69065985	-1
24 hpi	M1	497199	5211	1.04034	0.206378	5.04095	4.63e-07	2.2e-05	ENSBTAG00000010998	ENSBTAT00000014607	CFLAR	NA	CASP8 and FADD like apoptosis regulator [Source:VGNC Symbol;Acc:VGNC:27255]	2	89703845	89757452	1
24 hpi	M1	521747	1509.42	0.438338	0.100407	4.36561	1.27e-05	0.000307376	ENSBTAG00000014388	ENSBTAT00000019134	EIF3I	NM_001015628	"Bos taurus eukaryotic translation initiation factor 3 subunit I (EIF3I), mRNA. [Source:RefSeq mRNA;Acc:NM_001015628]"	2	121298262	121306107	-1
24 hpi	M1										HBB
24 hpi	M1										TGFB1
24 hpi	M1										IL1R1
24 hpi	M1	515202	467.838	1.99138	0.399417	4.98571	6.17e-07	2.77e-05	ENSBTAG00000016661	ENSBTAT00000053400	USP18	NA	"Bos taurus ubiquitin specific peptidase 18 (USP18), mRNA. [Source:RefSeq mRNA;Acc:NM_001017940]"	5	75988786	76019180	1
24 hpi	M1	507476	14258.6	1.05997	0.220838	4.79978	1.59e-06	5.93e-05	ENSBTAG00000000894	ENSBTAT00000001187	PGK1	NM_001034299	"Bos taurus phosphoglycerate kinase 1 (PGK1), mRNA. [Source:RefSeq mRNA;Acc:NM_001034299]"	X	74244893	74267571	-1
24 hpi	M1	514246	2998.64	1.0649	0.179329	5.93828	2.88e-09	3.51e-07	ENSBTAG00000012046	ENSBTAT00000015987	JUNB	NM_001075656	"Bos taurus JunB proto-oncogene, AP-1 transcription factor subunit (JUNB), mRNA. [Source:RefSeq mRNA;Acc:NM_001075656]"	7	12736091	12737893	-1
24 hpi	M1	281915	28748.2	0.816451	0.177873	4.59008	4.43e-06	0.000135998	ENSBTAG00000014824	ENSBTAT00000019744	MMP14	NA	matrix metallopeptidase 14	10	21969250	21977729	minus
24 hpi	M1	515700	67.8816	3.66096	0.853254	4.29059	1.78e-05	0.000399336	ENSBTAG00000006343	ENSBTAT00000008322	IL1R2	NA	interleukin 1 receptor type 2 [Source:VGNC Symbol;Acc:VGNC:30132]	11	6689610	6728985	1
24 hpi	M1	532261	567.509	0.621402	0.106747	5.82123	5.84e-09	6.18e-07	ENSBTAG00000020760	ENSBTAT00000027666	SNAP29	NM_001075959	"Bos taurus synaptosome associated protein 29 (SNAP29), mRNA. [Source:RefSeq mRNA;Acc:NM_001075959]"	17	72268871	72277819	1
24 hpi	M1	617828	63.1163	3.37735	0.440486	7.66732	1.76e-14	1.18e-11	ENSBTAG00000016944	ENSBTAT00000029397	ADORA2A	NA	adenosine A2a receptor [Source:VGNC Symbol;Acc:VGNC:25687]	17	71592531	71608102	-1
24 hpi	M1	280781	108.405	3.49266	0.601121	5.81025	6.24e-09	6.56e-07	ENSBTAG00000019517	ENSBTAT00000057593	ELN	NA	"Bos taurus elastin (ELN), mRNA. [Source:RefSeq mRNA;Acc:NM_175772]"	25	33277644	33310763	-1
24 hpi	M1	514005	713.028	-0.706216	0.164932	-4.28187	1.85e-05	0.00041002	ENSBTAG00000009427	ENSBTAT00000012404	PPM1D	NM_001191444	"Bos taurus protein phosphatase, Mg2+/Mn2+ dependent 1D (PPM1D), mRNA. [Source:RefSeq mRNA;Acc:NM_001191444]"	19	12299125	12359979	-1
24 hpi	M1										CD79A
24 hpi	M1	516046	185.709	-1.17572	0.268866	-4.37288	1.23e-05	0.000298816	ENSBTAG00000047988	ENSBTAT00000053853	CD1D	NA	"CD1D antigen, d polypeptide [Source:NCBI gene;Acc:516046]"	3	11914670	11919678	-1
24 hpi	M1	280943	3523.2	3.19267	0.510103	6.25887	3.88e-10	6.63e-08	ENSBTAG00000025471	ENSBTAT00000035815	TNF	NM_173966	"Bos taurus tumor necrosis factor (TNF), mRNA. [Source:RefSeq mRNA;Acc:NM_173966]"	23	27716168	27719047	-1
24 hpi	M1	510155	2253.95	0.582033	0.123161	4.7258	2.29e-06	7.91e-05	ENSBTAG00000020641	ENSBTAT00000027507	PSMA5	NM_001015566	"Bos taurus proteasome subunit alpha 5 (PSMA5), mRNA. [Source:RefSeq mRNA;Acc:NM_001015566]"	3	34012638	34033681	1
24 hpi	M1										RAB7A
24 hpi	M1										HSPB1
24 hpi	M1	338039	5058.9	0.999571	0.184153	5.42795	5.7e-08	4.14e-06	ENSBTAG00000020884	ENSBTAT00000027820	CASP4	NM_176638	"Bos taurus caspase 4, apoptosis-related cysteine peptidase (CASP4), mRNA. [Source:RefSeq mRNA;Acc:NM_176638]"	15	3250231	3269687	1
24 hpi	M1	518180	1704.04	0.72816	0.155756	4.67501	2.94e-06	9.81e-05	NA	NA	CRKL	NA	"CRK like proto-oncogene, adaptor protein [Source:VGNC Symbol;Acc:VGNC:53897]"	17	72288644	72307365	1
24 hpi	M1	282863	21.5202	5.10113	0.953934	5.34747	8.92e-08	6.06e-06	ENSBTAG00000002150	ENSBTAT00000002786	IL17A	NM_001008412	"Bos taurus interleukin 17A (IL17A), mRNA. [Source:RefSeq mRNA;Acc:NM_001008412]"	23	24605962	24609483	1
24 hpi	M1	506727	1177.16	0.960734	0.209481	4.58625	4.51e-06	0.000137991	ENSBTAG00000013705	ENSBTAT00000035966	NFKBIE	NM_001130746	"Bos taurus NFKB inhibitor epsilon (NFKBIE), mRNA. [Source:RefSeq mRNA;Acc:NM_001130746]"	23	17764635	17771918	-1
24 hpi	M1	539781	4159.1	0.738806	0.150937	4.8948	9.84e-07	4.04e-05	ENSBTAG00000012383	ENSBTAT00000016431	CHMP5	NM_001034682	"Bos taurus charged multivesicular body protein 5 (CHMP5), mRNA. [Source:RefSeq mRNA;Acc:NM_001034682]"	8	75033192	75047111	1
24 hpi	M1	789216	4934	1.67904	0.282041	5.95315	2.63e-09	3.31e-07	ENSBTAG00000031231	ENSBTAT00000044218	IRF1	NM_001191261	"Bos taurus interferon regulatory factor 1 (IRF1), mRNA. [Source:RefSeq mRNA;Acc:NM_001191261]"	7	21938614	21946679	1
24 hpi	M1	286811	394.324	0.63826	0.138903	4.59501	4.33e-06	0.000133079	ENSBTAG00000011263	ENSBTAT00000014966	EIF6	NA	eukaryotic translation initiation factor 6 [Source:VGNC Symbol;Acc:VGNC:57006]	13	64544773	64553147	-1
24 hpi	M1	510814	16466.6	1.21654	0.266174	4.57046	4.87e-06	0.000147132	ENSBTAG00000007867	ENSBTAT00000061553	STAT1	NA	"Bos taurus signal transducer and activator of transcription 1 (STAT1), mRNA. [Source:RefSeq mRNA;Acc:NM_001077900]"	2	79518741	79560102	-1
24 hpi	M1	504937	2720.87	0.675653	0.159569	4.23423	2.29e-05	0.000476558	ENSBTAG00000021461	ENSBTAT00000028608	PSMD3	NM_001045900	"Bos taurus proteasome 26S subunit, non-ATPase 3 (PSMD3), mRNA. [Source:RefSeq mRNA;Acc:NM_001045900]"	19	40310336	40323655	1
24 hpi	M1	404148	14336	0.690623	0.153515	4.49872	6.84e-06	0.000190562	ENSBTAG00000012697	ENSBTAT00000032937	PGAM1	NM_001034054	"Bos taurus phosphoglycerate mutase 1 (PGAM1), mRNA. [Source:RefSeq mRNA;Acc:NM_001034054]"	26	18649023	18655665	1
24 hpi	M1	508566	542.462	1.40979	0.274086	5.14362	2.69e-07	1.43e-05	ENSBTAG00000000786	ENSBTAT00000040161	NQO2	NA	"Bos taurus N-ribosyldihydronicotinamide:quinone reductase 2 (NQO2), mRNA. [Source:RefSeq mRNA;Acc:NM_001034323]"	23	50621892	50632743	-1
24 hpi	M1	767817	2509.35	0.464428	0.109755	4.2315	2.32e-05	0.000480536	ENSBTAG00000020012	ENSBTAT00000026654	CDC5L	NA	cell division cycle 5 like [Source:VGNC Symbol;Acc:VGNC:27080]	23	17866548	17907737	1
24 hpi	M1	281605	108.436	-1.80091	0.306374	-5.87812	4.15e-09	4.7e-07	ENSBTAG00000002144	ENSBTAT00000002779	ADRB2	NM_174231	"Bos taurus adrenoceptor beta 2 (ADRB2), mRNA. [Source:RefSeq mRNA;Acc:NM_174231]"	7	60232706	60234735	1
24 hpi	M1										Stat3
24 hpi	M1										UBC
24 hpi	M1	281831	48128.4	0.637257	0.117853	5.40724	6.4e-08	4.56e-06	ENSBTAG00000013162	ENSBTAT00000017497	HSPA8	NM_174345	"Bos taurus heat shock protein family A (Hsp70) member 8 (HSPA8), mRNA. [Source:RefSeq mRNA;Acc:NM_174345]"	15	33679009	33683436	-1
24 hpi	M1	521196	2447.45	-0.515832	0.128142	-4.02547	5.69e-05	0.000962718	ENSBTAG00000004514	ENSBTAT00000005930	RAF1	NM_001102505	"Bos taurus Raf-1 proto-oncogene, serine/threonine kinase (RAF1), mRNA. [Source:RefSeq mRNA;Acc:NM_001102505]"	22	56467496	56543343	1
24 hpi	M1	530164	587.351	-0.86499	0.201607	-4.29048	1.78e-05	0.000399336	ENSBTAG00000044053	ENSBTAT00000061225	SLC17A5	NM_001205974	"Bos taurus solute carrier family 17 member 5 (SLC17A5), mRNA. [Source:RefSeq mRNA;Acc:NM_001205974]"	9	13086269	13161408	-1
24 hpi	M1										VDAC1
24 hpi	M1	282713	7606.51	2.53352	0.335443	7.55276	4.26e-14	2.28e-11	ENSBTAG00000010987	ENSBTAT00000014591	NFKBIZ	NM_174726	"Bos taurus NFKB inhibitor zeta (NFKBIZ), mRNA. [Source:RefSeq mRNA;Acc:NM_174726]"	1	46190242	46201247	1
24 hpi	M1	534996	12815.1	0.839039	0.136415	6.15062	7.72e-10	1.17e-07	ENSBTAG00000020034	ENSBTAT00000026686	LYN	NA	"Bos taurus LYN proto-oncogene, Src family tyrosine kinase (LYN), mRNA. [Source:RefSeq mRNA;Acc:NM_001177740]"	14	23134995	23244752	1
24 hpi	M1										FBN1
24 hpi	M1	614367	162.656	3.31491	0.404439	8.19632	2.48e-16	2.85e-13	ENSBTAG00000014983	ENSBTAT00000019945	IL23R	NM_001127172	"Bos taurus interleukin 23 receptor (IL23R), mRNA. [Source:RefSeq mRNA;Acc:NM_001127172]"	3	78077155	78150856	-1
24 hpi	M1	540944	1145.38	0.769711	0.185405	4.15151	3.3e-05	0.000630923	ENSBTAG00000003012	ENSBTAT00000043659	TRAF1	NM_001192801	"Bos taurus TNF receptor associated factor 1 (TRAF1), mRNA. [Source:RefSeq mRNA;Acc:NM_001192801]"	8	110293213	110317276	-1
24 hpi	M1	522670	825.14	1.03255	0.156857	6.58274	4.62e-11	1.04e-08	ENSBTAG00000038428	ENSBTAT00000065862	RELB	NA	"RELB proto-oncogene, NF-kB subunit"	18	52695761	52724159	plus
24 hpi	M1	531945	491.954	-0.611624	0.145224	-4.2116	2.54e-05	0.000516257	ENSBTAG00000010426	ENSBTAT00000013758	XRCC5	NA	X-ray repair cross complementing 5 [Source:VGNC Symbol;Acc:VGNC:37006]	2	104134456	104223320	1
24 hpi	M1	540203	2296.34	0.435324	0.10476	4.15544	3.25e-05	0.00062239	ENSBTAG00000013454	ENSBTAT00000017897	TAB2	NA	"Bos taurus TGF-beta activated kinase 1 (MAP3K7) binding protein 2 (TAB2), mRNA. [Source:RefSeq mRNA;Acc:NM_001192372]"	9	86593316	86652158	1
24 hpi	M1	535622	4756.22	1.25967	0.212026	5.9411	2.83e-09	3.5e-07	ENSBTAG00000011600	ENSBTAT00000015413	MAP3K8	NA	mitogen-activated protein kinase kinase kinase 8 [Source:VGNC Symbol;Acc:VGNC:31202]	13	35293958	35321804	1
24 hpi	M1	281250	12136.9	4.42704	0.696563	6.35555	2.08e-10	3.88e-08	ENSBTAG00000010349	ENSBTAT00000013665	IL1A	NM_174092	"Bos taurus interleukin 1 alpha (IL1A), mRNA. [Source:RefSeq mRNA;Acc:NM_174092]"	11	46482543	46493673	-1
24 hpi	M1	614688	335.135	0.69159	0.148837	4.64664	3.37e-06	0.0001112	ENSBTAG00000000225	ENSBTAT00000000276	POLB	NM_001034764	"Bos taurus DNA polymerase beta (POLB), mRNA. [Source:RefSeq mRNA;Acc:NM_001034764]"	27	37192520	37217387	1
24 hpi	M1										IDB-33233 complex
24 hpi	M1	404154	2325.57	0.931475	0.172908	5.3871	7.16e-08	5.03e-06	ENSBTAG00000001602	ENSBTAT00000002098	IL4R	NM_001075142	"Bos taurus interleukin 4 receptor (IL4R), mRNA. [Source:RefSeq mRNA;Acc:NM_001075142]"	25	24872629	24922650	1
24 hpi	M1	517559	142.478	1.22415	0.27849	4.39567	1.1e-05	0.00027581	ENSBTAG00000017764	ENSBTAT00000023621	HDAC4	NA	histone deacetylase 4	3	118221446	118512913	minus
24 hpi	M1	282018	5041.32	0.441436	0.101163	4.36361	1.28e-05	0.000309428	ENSBTAG00000045828	ENSBTAT00000066124	PTBP1	NM_001302784	"Bos taurus polypyrimidine tract binding protein 1 (PTBP1), transcript variant 1, mRNA. [Source:RefSeq mRNA;Acc:NM_001302784]"	7	43367474	43378190	1
24 hpi	M1	514373	1099.11	1.74258	0.364488	4.7809	1.75e-06	6.41e-05	ENSBTAG00000020538	ENSBTAT00000052811	HERC5	NM_001101995	"Bos taurus HECT and RLD domain containing E3 ubiquitin protein ligase 5 (HERC5), mRNA. [Source:RefSeq mRNA;Acc:NM_001101995]"	6	36257293	36302174	-1
24 hpi	M1	541148	482.369	3.00623	0.652676	4.606	4.1e-06	0.000128447	ENSBTAG00000009012	ENSBTAT00000011863	PTX3	NM_001076259	"Bos taurus pentraxin 3 (PTX3), mRNA. [Source:RefSeq mRNA;Acc:NM_001076259]"	1	110158198	110164262	-1
24 hpi	M1	510813	7452.09	0.919672	0.134146	6.85577	7.09e-12	1.87e-09	ENSBTAG00000006846	ENSBTAT00000009025	LGALS9	NA	galectin 9 [Source:NCBI gene;Acc:510813]	19	19368210	19387215	1
24 hpi	M1	508658	2262.49	0.692323	0.172171	4.02113	5.79e-05	0.000974445	ENSBTAG00000006616	ENSBTAT00000008678	PTPN1	NM_001100326	"Bos taurus protein tyrosine phosphatase, non-receptor type 1 (PTPN1), mRNA. [Source:RefSeq mRNA;Acc:NM_001100326]"	13	78534152	78594854	1
24 hpi	M1										HSP90AA1
24 hpi	M1	282291	10472	1.00211	0.142985	7.00847	2.41e-12	7.31e-10	ENSBTAG00000016683	ENSBTAT00000022183	NFKBIA	NA	NFKB inhibitor alpha [Source:VGNC Symbol;Acc:VGNC:32045]	21	45639133	45643131	-1
24 hpi	M1	506182	596.271	1.20569	0.251306	4.7977	1.6e-06	5.98e-05	ENSBTAG00000013475	ENSBTAT00000017918	TRAF3	NA	TNF receptor associated factor 3 [Source:VGNC Symbol;Acc:VGNC:36272]	21	67549224	67603033	1
24 hpi	M1	514170	7562.83	1.33397	0.172676	7.7253	1.12e-14	8.16e-12	ENSBTAG00000018189	ENSBTAT00000024208	CSTB	NA	cystatin B (stefin B) [Source:NCBI gene;Acc:514170]	1	143819489	143823793	-1
24 hpi	M1	282258	3529.22	0.631697	0.150225	4.20501	2.61e-05	0.000526189	ENSBTAG00000015212	ENSBTAT00000020239	IFNAR2	NM_174553	"Bos taurus interferon alpha and beta receptor subunit 2 (IFNAR2), mRNA. [Source:RefSeq mRNA;Acc:NM_174553]"	1	2315596	2350090	-1
24 hpi	M1	515798	2647.96	0.456765	0.0823095	5.54936	2.87e-08	2.35e-06	ENSBTAG00000007993	ENSBTAT00000010507	CORO1C	NM_001081590	"Bos taurus coronin 1C (CORO1C), mRNA. [Source:RefSeq mRNA;Acc:NM_001081590]"	17	64209162	64284057	1
24 hpi	M1	100336382	383.535	0.90733	0.177614	5.10843	3.25e-07	1.65e-05	ENSBTAG00000015126	ENSBTAT00000020124	TNIP2	NM_001244591	"Bos taurus TNFAIP3 interacting protein 2 (TNIP2), mRNA. [Source:RefSeq mRNA;Acc:NM_001244591]"	6	115983795	116011719	1
24 hpi	M1	539513	1058.68	0.660612	0.112149	5.89052	3.85e-09	4.42e-07	ENSBTAG00000006654	ENSBTAT00000046172	TANK	NM_001192264	"Bos taurus TRAF family member associated NFKB activator (TANK), mRNA. [Source:RefSeq mRNA;Acc:NM_001192264]"	2	35143374	35239417	-1
24 hpi	M1	286870	21345.5	0.418787	0.0872296	4.80098	1.58e-06	5.91e-05	ENSBTAG00000020308	ENSBTAT00000055320	EIF4G2	NA	"Bos taurus eukaryotic translation initiation factor 4 gamma 2 (EIF4G2), mRNA. [Source:RefSeq mRNA;Acc:NM_001099859]"	15	41870512	41881439	1
24 hpi	M1										IFNB1 gene
24 hpi	M1	281073	1053.14	0.432847	0.0983469	4.40122	1.08e-05	0.000270516	ENSBTAG00000007591	ENSBTAT00000009985	CHUK	NM_174021	"Bos taurus conserved helix-loop-helix ubiquitous kinase (CHUK), mRNA. [Source:RefSeq mRNA;Acc:NM_174021]"	26	21096934	21139264	-1
24 hpi	M1										TRAF6
24 hpi	M1										DLAT
24 hpi	M1	526392	2587.94	1.63419	0.22745	7.18486	6.73e-13	2.77e-10	ENSBTAG00000006017	ENSBTAT00000007904	NFKB2	NM_001102101	"Bos taurus nuclear factor kappa B subunit 2 (NFKB2), mRNA. [Source:RefSeq mRNA;Acc:NM_001102101]"	26	23019572	23026090	1
24 hpi	M1	515854	13988	1.11901	0.226989	4.9298	8.23e-07	3.47e-05	ENSBTAG00000004269	ENSBTAT00000005592	SGK1	NA	"Bos taurus serum/glucocorticoid regulated kinase 1 (SGK1), mRNA. [Source:RefSeq mRNA;Acc:NM_001102033]"	9	72305979	72418535	-1
24 hpi	M1	282716	2897.89	0.819013	0.178793	4.58078	4.63e-06	0.000141115	ENSBTAG00000014068	ENSBTAT00000029899	VDAC3	NA	"Bos taurus voltage dependent anion channel 3 (VDAC3), mRNA. [Source:RefSeq mRNA;Acc:NM_174729]"	27	37235271	37246636	1
24 hpi	M1	497204	977.169	1.77816	0.353114	5.03565	4.76e-07	2.24e-05	ENSBTAG00000012335	ENSBTAT00000016365	UBA7	NA	"Bos taurus ubiquitin like modifier activating enzyme 7 (UBA7), mRNA. [Source:RefSeq mRNA;Acc:NM_001012284]"	22	50420590	50430092	1
24 hpi	M1	616115	4287.24	0.785048	0.16578	4.73548	2.19e-06	7.58e-05	ENSBTAG00000020270	ENSBTAT00000027016	NFKB1	NM_001076409	"Bos taurus nuclear factor kappa B subunit 1 (NFKB1), mRNA. [Source:RefSeq mRNA;Acc:NM_001076409]"	6	22205847	22328613	-1
24 hpi	M1	507213	5656.28	0.939916	0.128891	7.29236	3.05e-13	1.32e-10	ENSBTAG00000009683	ENSBTAT00000012773	PSMA6	NM_001045962	"Bos taurus proteasome subunit alpha 6 (PSMA6), mRNA. [Source:RefSeq mRNA;Acc:NM_001045962]"	21	45548878	45572660	1
24 hpi	M1	508105	6155.72	1.95831	0.248758	7.87233	3.48e-15	2.95e-12	ENSBTAG00000000436	ENSBTAT00000000557	TNFAIP3	NA	TNF alpha induced protein 3 [Source:VGNC Symbol;Acc:VGNC:36155]	9	75740934	75756753	1
24 hpi	M1	535008	1752.14	2.55018	0.317063	8.04314	8.76e-16	8.28e-13	ENSBTAG00000011982	ENSBTAT00000015898	BATF3	NA	"Bos taurus basic leucine zipper ATF-like transcription factor 3 (BATF3), mRNA. [Source:RefSeq mRNA;Acc:NM_001193235]"	16	70845328	70859124	1
24 hpi	M1	525408	659.933	0.612538	0.137089	4.46819	7.89e-06	0.00021324	ENSBTAG00000001778	ENSBTAT00000002330	NFKBIB	NA	NFKB inhibitor beta [Source:VGNC Symbol;Acc:VGNC:32046]	18	48614217	48624966	1
24 hpi	M1										ITGAL
24 hpi	M1										MMP9
24 hpi	M1	505212	389.693	1.4156	0.254521	5.56183	2.67e-08	2.22e-06	ENSBTAG00000005976	ENSBTAT00000007841	HSD17B7	NA	"Bos taurus hydroxysteroid 17-beta dehydrogenase 7 (HSD17B7), mRNA. [Source:RefSeq mRNA;Acc:NM_001083375]"	3	6634642	6664654	-1
24 hpi	M1	282290	2621.42	0.510996	0.108031	4.73011	2.24e-06	7.76e-05	ENSBTAG00000004871	ENSBTAT00000006405	NDUFV2	NM_174565	"Bos taurus NADH:ubiquinone oxidoreductase core subunit V2 (NDUFV2), mRNA. [Source:RefSeq mRNA;Acc:NM_174565]"	24	41415091	41433991	1
24 hpi	M1	508619	3617.39	-0.936593	0.158587	-5.90585	3.51e-09	4.09e-07	ENSBTAG00000012544	ENSBTAT00000016650	IFNGR1	NM_001035063	"Bos taurus interferon gamma receptor 1 (IFNGR1), mRNA. [Source:RefSeq mRNA;Acc:NM_001035063]"	9	75081985	75106375	-1
24 hpi	M1	539141	1612.33	0.863209	0.173948	4.96246	6.96e-07	3.06e-05	ENSBTAG00000000990	ENSBTAT00000001309	PSMA2	NM_001034662	"Bos taurus proteasome subunit alpha 2 (PSMA2), mRNA. [Source:RefSeq mRNA;Acc:NM_001034662]"	4	78127061	78137712	1
24 hpi	M1										FIBP
24 hpi	M1	281666	63.6727	7.63945	0.909647	8.39825	4.53e-17	6.63e-14	ENSBTAG00000021326	ENSBTAT00000028430	CCL20	NA	C-C motif chemokine ligand 20 [Source:VGNC Symbol;Acc:VGNC:26947]	2	115948258	115951955	1
24 hpi	M1	518795	297.729	1.91553	0.319828	5.98925	2.11e-09	2.76e-07	ENSBTAG00000004386	ENSBTAT00000005753	SOCS1	NA	suppressor of cytokine signaling 1 [Source:VGNC Symbol;Acc:VGNC:35119]	25	9913007	9913678	-1
24 hpi	M1	510767	1757.27	0.842249	0.175359	4.803	1.56e-06	5.87e-05	ENSBTAG00000022613	ENSBTAT00000007918	CYCS	NA	cytochrome c [Source:NCBI gene;Acc:100847700]	11	98327773	98328090	-1
24 hpi	M1	515266	3754.89	1.45157	0.337444	4.30165	1.7e-05	0.00038638	ENSBTAG00000008545	ENSBTAT00000011265	ATF3	NM_001046193	"Bos taurus activating transcription factor 3 (ATF3), mRNA. [Source:RefSeq mRNA;Acc:NM_001046193]"	16	70924511	70937490	-1
24 hpi	M1	615599	4262.35	0.608811	0.12142	5.01409	5.33e-07	2.46e-05	NA	NA	UBE2E1	NM_001206216	"Bos taurus ubiquitin conjugating enzyme E2 E1 (UBE2E1), mRNA. [Source:RefSeq mRNA;Acc:NM_001206216]"	27	42078805	42139598	-1
24 hpi	M1	508445	8563.02	0.484716	0.11634	4.16638	3.09e-05	0.000599722	ENSBTAG00000001009	ENSBTAT00000001338	HCLS1	NM_001035057	"Bos taurus hematopoietic cell-specific Lyn substrate 1 (HCLS1), mRNA. [Source:RefSeq mRNA;Acc:NM_001035057]"	1	66112082	66145729	-1
24 hpi	M1	100125591	444.947	1.72717	0.345305	5.00187	5.68e-07	2.58e-05	ENSBTAG00000047680	ENSBTAT00000065006	IRF7	NM_001105040	"Bos taurus interferon regulatory factor 7 (IRF7), mRNA. [Source:RefSeq mRNA;Acc:NM_001105040]"	29	50695300	50698405	1
24 hpi	M1										C1QB
24 hpi	M1	282705	4403.41	0.495138	0.0955101	5.18414	2.17e-07	1.24e-05	ENSBTAG00000011757	ENSBTAT00000015615	PSEN1	NA	"Bos taurus presenilin 1 (PSEN1), mRNA. [Source:RefSeq mRNA;Acc:NM_174721]"	10	84619690	84686874	1
24 hpi	M1	535702	1077.86	2.05411	0.304416	6.74772	1.5e-11	3.66e-09	ENSBTAG00000002129	ENSBTAT00000002751	KLF5	NM_001083727	"Bos taurus Kruppel like factor 5 (KLF5), mRNA. [Source:RefSeq mRNA;Acc:NM_001083727]"	12	47799472	47818754	1
24 hpi	M1	514386	7054.33	2.13987	0.30236	7.07723	1.47e-12	5.03e-10	NA	NA	BIRC3	NM_001035293	"Bos taurus baculoviral IAP repeat containing 3 (BIRC3), mRNA. [Source:RefSeq mRNA;Acc:NM_001035293]"	15	6392614	6406143	-1
24 hpi	M1	281375	681.302	2.13468	0.480488	4.44274	8.88e-06	0.00023613	ENSBTAG00000014465	ENSBTAT00000019232	SERPINE1	NA	serpin family E member 1	25	35596134	35607587	minus
24 hpi	M1	510075	8477.85	0.859426	0.199359	4.31095	1.63e-05	0.000375061	ENSBTAG00000014261	ENSBTAT00000018947	TARS	NM_001034370	"Bos taurus threonyl-tRNA synthetase (TARS), mRNA. [Source:RefSeq mRNA;Acc:NM_001034370]"	20	40309676	40332876	-1
24 hpi	M1										TNFRSF9
24 hpi	M1	521554	10914.8	2.20247	0.464546	4.74113	2.13e-06	7.49e-05	ENSBTAG00000019975	ENSBTAT00000026608	IL7R	NA	interleukin 7 receptor [Source:VGNC Symbol;Acc:VGNC:30170]	20	38299694	38334389	-1
24 hpi	M1	541130	1492.64	0.722942	0.178477	4.05062	5.11e-05	0.000888213	ENSBTAG00000021767	ENSBTAT00000052393	UBE2N	NM_001076258	"Bos taurus ubiquitin conjugating enzyme E2 N (UBE2N), mRNA. [Source:RefSeq mRNA;Acc:NM_001076258]"	5	23214338	23255510	-1
24 hpi	M1	527263	696.848	2.0182	0.390833	5.16385	2.42e-07	1.32e-05	ENSBTAG00000011851	ENSBTAT00000015730	FYN	NM_001077972	"Bos taurus FYN proto-oncogene, Src family tyrosine kinase (FYN), mRNA. [Source:RefSeq mRNA;Acc:NM_001077972]"	9	38628871	38780948	1
24 hpi	M1	280872	12497	2.53586	0.512358	4.94939	7.44e-07	3.23e-05	ENSBTAG00000030913	ENSBTAT00000012035	MX1	NM_173940	"Bos taurus MX dynamin like GTPase 1 (MX1), mRNA. [Source:RefSeq mRNA;Acc:NM_173940]"	1	141677687	141706496	1
24 hpi	M2	504844	2464.25	-0.976261	0.204894	-4.76472	1.89e-06	6.85e-05	ENSBTAG00000009711	ENSBTAT00000012812	RPA1	NA	replication protein A1 [Source:VGNC Symbol;Acc:VGNC:34094]	19	22899633	22946071	1
24 hpi	M2	281160	34.4574	2.78811	0.600524	4.64279	3.44e-06	0.000112669	ENSBTAG00000005198	ENSBTAT00000043056	FGF1	NM_001314006	"Bos taurus fibroblast growth factor 1 (FGF1), transcript variant 2, mRNA. [Source:RefSeq mRNA;Acc:NM_174055]"	7	53622273	53729308	-1
24 hpi	M2	282564	982.156	-2.31036	0.479652	-4.81675	1.46e-06	5.59e-05	ENSBTAG00000013755	ENSBTAT00000018278	ITGB5	NM_174679	"Bos taurus integrin subunit beta 5 (ITGB5), mRNA. [Source:RefSeq mRNA;Acc:NM_174679]"	1	69196881	69312128	-1
24 hpi	M2	522469	360.42	2.45784	0.486787	5.04911	4.44e-07	2.14e-05	ENSBTAG00000011467	ENSBTAT00000015237	BATF2	NA	basic leucine zipper ATF-like transcription factor 2 [Source:VGNC Symbol;Acc:VGNC:26426]	29	43205606	43212737	-1
24 hpi	M2										IDB-87401 complex
24 hpi	M2										MMP1
24 hpi	M2	531942	766.18	1.15913	0.253276	4.57654	4.73e-06	0.000143461	ENSBTAG00000009493	ENSBTAT00000012490	BCL3	NA	B cell CLL/lymphoma 3 [Source:NCBI gene;Acc:531942]	18	52519991	52529588	1
24 hpi	M2	540622	2838.58	2.71424	0.486249	5.58199	2.38e-08	2.02e-06	ENSBTAG00000012482	ENSBTAT00000065511	CDCP1	NA	CUB domain containing protein 1 [Source:VGNC Symbol;Acc:VGNC:27089]	22	54085588	54138907	1
24 hpi	M2	282081	3905.54	2.2005	0.323323	6.80588	1e-11	2.53e-09	ENSBTAG00000008441	ENSBTAT00000011106	SOCS3	NM_174466	"Bos taurus suppressor of cytokine signaling 3 (SOCS3), mRNA. [Source:RefSeq mRNA;Acc:NM_174466]"	19	53840159	53840858	1
24 hpi	M2	538505	1496.33	0.589657	0.135225	4.36055	1.3e-05	0.000311449	NA	NA	STAM2	NM_001076106	"Bos taurus signal transducing adaptor molecule 2 (STAM2), mRNA. [Source:RefSeq mRNA;Acc:NM_001076106]"	2	44006701	44053721	1
24 hpi	M2	518356	1375.34	1.64792	0.312226	5.27796	1.31e-07	8.24e-06	ENSBTAG00000009019	ENSBTAT00000011874	SH3PXD2B	NA	SH3 and PX domains 2B [Source:VGNC Symbol;Acc:VGNC:34578]	20	4104991	4223391	-1
24 hpi	M2	100124505	2103.99	2.61763	0.380721	6.87546	6.18e-12	1.68e-09	ENSBTAG00000008636	ENSBTAT00000054382	PDE4B	NA	phosphodiesterase 4B [Source:VGNC Symbol;Acc:VGNC:32676]	3	78957184	79406648	-1
24 hpi	M2	515503	2871.42	0.644516	0.123204	5.23128	1.68e-07	9.95e-06	ENSBTAG00000006564	ENSBTAT00000008621	PSMA1	NM_001035310	"Bos taurus proteasome subunit alpha 1 (PSMA1), mRNA. [Source:RefSeq mRNA;Acc:NM_001035310]"	15	38213868	38226753	1
24 hpi	M2	526103	14604.7	1.63819	0.19583	8.36539	5.99e-17	8.03e-14	ENSBTAG00000012671	ENSBTAT00000016836	TNIP1	NM_001024554	"Bos taurus TNFAIP3 interacting protein 1 (TNIP1), mRNA. [Source:RefSeq mRNA;Acc:NM_001024554]"	7	62293510	62337815	-1
24 hpi	M2	534206	2114.01	0.808576	0.180056	4.49069	7.1e-06	0.000196351	ENSBTAG00000046337	ENSBTAT00000044261	TUBB6	NM_001046373	"Bos taurus tubulin beta 6 class V (TUBB6), mRNA. [Source:RefSeq mRNA;Acc:NM_001046373]"	24	42799984	42808150	1
24 hpi	M2										MAP3K5
24 hpi	M2	511951	1428.72	-0.668876	0.126149	-5.30227	1.14e-07	7.51e-06	ENSBTAG00000021569	ENSBTAT00000028740	DDB1	NA	damage specific DNA binding protein 1	29	39814485	39842339	minus
24 hpi	M2										IDB-42359 complex
24 hpi	M2	504948	3219.43	1.05807	0.235024	4.50197	6.73e-06	0.000188002	ENSBTAG00000009770	ENSBTAT00000012886	GPD2	NA	"Bos taurus glycerol-3-phosphate dehydrogenase 2 (GPD2), mRNA. [Source:RefSeq mRNA;Acc:NM_001100296]"	2	39653910	39803015	-1
24 hpi	M2										Smad6
24 hpi	M2										CXCR4
24 hpi	M2	281044	648.152	3.9549	0.575876	6.86763	6.53e-12	1.75e-09	ENSBTAG00000014113	ENSBTAT00000018757	CCL8	NM_174007	"Bos taurus chemokine (C-C motif) ligand 8 (CCL8), mRNA. [Source:RefSeq mRNA;Acc:NM_174007]"	19	15807710	15809743	-1
24 hpi	M2										IDB-35478 complex
24 hpi	M2										HLA-DRB1
24 hpi	M2	528862	3304.78	0.738086	0.135637	5.44164	5.28e-08	3.9e-06	ENSBTAG00000016265	ENSBTAT00000036866	DNAJA1	NM_001015637	"Bos taurus DnaJ heat shock protein family (Hsp40) member A1 (DNAJA1), mRNA. [Source:RefSeq mRNA;Acc:NM_001015637]"	8	74790616	74800322	1
24 hpi	M2	338319	1770.36	1.17841	0.223597	5.27022	1.36e-07	8.49e-06	NA	NA	CEBPB	NM_176788	"Bos taurus CCAAT enhancer binding protein beta (CEBPB), mRNA. [Source:RefSeq mRNA;Acc:NM_176788]"	13	78205757	78206803	1
24 hpi	M2	506604	88.4179	3.50153	0.571724	6.12451	9.1e-10	1.35e-07	ENSBTAG00000014762	ENSBTAT00000065058	ISG20	NA	interferon stimulated exonuclease gene 20 [Source:VGNC Symbol;Acc:VGNC:30294]	21	19607426	19625071	1
24 hpi	M2	281274	41967.1	1.16489	0.250158	4.65661	3.21e-06	0.000107046	ENSBTAG00000008683	ENSBTAT00000011447	LDHA	NM_174099	"Bos taurus lactate dehydrogenase A (LDHA), mRNA. [Source:RefSeq mRNA;Acc:NM_174099]"	29	26290893	26301350	-1
24 hpi	M2	281871	2351.61	3.68471	0.559867	6.58141	4.66e-11	1.04e-08	ENSBTAG00000014707	ENSBTAT00000019573	ISG15	NM_174366	"Bos taurus ISG15 ubiquitin-like modifier (ISG15), mRNA. [Source:RefSeq mRNA;Acc:NM_174366]"	16	51464069	51465107	-1
24 hpi	M2	539882	10272.1	0.813592	0.161603	5.03451	4.79e-07	2.25e-05	ENSBTAG00000012244	ENSBTAT00000016242	TUBA1B	NA	"tubulin, alpha 1b"	5	30699311	30702912	plus
24 hpi	M2	282641	3981.31	-1.07305	0.205204	-5.22919	1.7e-07	1e-05	ENSBTAG00000009552	ENSBTAT00000012570	ATP2B1	NM_174696	"Bos taurus ATPase plasma membrane Ca2+ transporting 1 (ATP2B1), mRNA. [Source:RefSeq mRNA;Acc:NM_174696]"	5	19476824	19607517	-1
24 hpi	M2										CALR
24 hpi	M2	539220	1786.26	0.634287	0.120515	5.26313	1.42e-07	8.73e-06	ENSBTAG00000020477	ENSBTAT00000035554	AHSA1	NA	activator of HSP90 ATPase activity 1 [Source:VGNC Symbol;Acc:VGNC:25755]	10	88648515	88656337	1
24 hpi	M2	614134	1771.14	1.49363	0.23398	6.38356	1.73e-10	3.31e-08	ENSBTAG00000026754	ENSBTAT00000038204	RNF41	NM_001046525	"Bos taurus ring finger protein 41 (RNF41), mRNA. [Source:RefSeq mRNA;Acc:NM_001046525]"	5	57103613	57130431	1
24 hpi	M2										ATF4
24 hpi	M2	504244	320.25	2.20113	0.439335	5.01013	5.44e-07	2.49e-05	ENSBTAG00000039992	ENSBTAT00000038370	TUBA1C	NM_001034204	"Bos taurus tubulin alpha 1c (TUBA1C), mRNA. [Source:RefSeq mRNA;Acc:NM_001034204]"	5	30565046	30572546	-1
24 hpi	M2	507571	223.021	-0.75969	0.171884	-4.41978	9.88e-06	0.000254263	ENSBTAG00000012509	ENSBTAT00000016607	DYRK1B	NA	dual specificity tyrosine phosphorylation regulated kinase 1B	18	49379800	49388201	minus
24 hpi	M2	515204	2688.84	1.0321	0.236007	4.37319	1.22e-05	0.000298816	NA	NA	SP110	NA	SP110 nuclear body protein [Source:NCBI gene;Acc:515204]	2	118183281	118232898	-1
24 hpi	M2										ADK
24 hpi	M2	281735	149172	3.23551	0.696205	4.64735	3.36e-06	0.0001112	ENSBTAG00000009812	ENSBTAT00000012939	CXCL5	NM_174300	"Bos taurus chemokine (C-X-C motif) ligand 5 (CXCL5), mRNA. [Source:RefSeq mRNA;Acc:NM_174300]"	6	88897012	88899124	1
24 hpi	M2	504698	29226.3	1.29315	0.230047	5.62123	1.9e-08	1.7e-06	ENSBTAG00000032719	ENSBTAT00000046421	TFRC	NM_001206577	"Bos taurus transferrin receptor (TFRC), mRNA. [Source:RefSeq mRNA;Acc:NM_001206577]"	1	70652654	70679923	-1
24 hpi	M2										PTK2B
24 hpi	M2	534150	3957.77	0.943026	0.16336	5.77268	7.8e-09	7.89e-07	ENSBTAG00000016401	ENSBTAT00000021808	OPTN	NA	optineurin [Source:VGNC Symbol;Acc:VGNC:32442]	13	27800706	27840043	1
24 hpi	M2										TYK2
24 hpi	M2	539835	186.138	1.82579	0.428535	4.26054	2.04e-05	0.000436764	ENSBTAG00000039035	ENSBTAT00000057500	HSPA6	NA	heat shock protein family A (Hsp70) member 6	3	8031338	8033861	minus
24 hpi	M2										AKT1
24 hpi	M2	616503	238.15	0.953278	0.166067	5.74032	9.45e-09	9.32e-07	ENSBTAG00000020983	ENSBTAT00000027944	RRAS	NM_001038688	"Bos taurus RAS related (RRAS), mRNA. [Source:RefSeq mRNA;Acc:NM_001038688]"	18	56042097	56045849	-1
24 hpi	M2										DTYMK
24 hpi	M2	510524	20033.1	0.780563	0.188534	4.14017	3.47e-05	0.000657473	ENSBTAG00000010992	ENSBTAT00000014593	CTSH	NM_001034385	"Bos taurus cathepsin H (CTSH), mRNA. [Source:RefSeq mRNA;Acc:NM_001034385]"	21	25201460	25222224	-1
24 hpi	M2	507781	343.604	1.29078	0.255104	5.05983	4.2e-07	2.05e-05	ENSBTAG00000013793	ENSBTAT00000018331	NEDD4	NA	"neural precursor cell expressed, developmentally down-regulated 4, E3 ubiquitin protein ligase [Source:VGNC Symbol;Acc:VGNC:55128]"	10	54425968	54570727	1
24 hpi	M2	534171	7644.56	1.23869	0.204325	6.06235	1.34e-09	1.86e-07	ENSBTAG00000002623	ENSBTAT00000003394	SAMSN1	NM_001035404	"Bos taurus SAM domain, SH3 domain and nuclear localization signals 1 (SAMSN1), mRNA. [Source:RefSeq mRNA;Acc:NM_001035404]"	1	22617489	22675629	1
24 hpi	M2	615493	299.68	-0.84456	0.163006	-5.18116	2.21e-07	1.25e-05	ENSBTAG00000021008	ENSBTAT00000027974	ZNF219	NA	zinc finger protein 219 [Source:VGNC Symbol;Acc:VGNC:37229]	10	25997903	26000852	1
24 hpi	M2	281141	18379.9	0.8579	0.156059	5.49729	3.86e-08	2.99e-06	ENSBTAG00000013411	ENSBTAT00000017839	ENO1	NM_174049	"Bos taurus enolase 1 (ENO1), mRNA. [Source:RefSeq mRNA;Acc:NM_174049]"	16	44553028	44566771	1
24 hpi	M2	281677	246.124	-1.77884	0.377935	-4.70674	2.52e-06	8.52e-05	NA	NA	CEBPA	NA	CCAAT enhancer binding protein alpha	18	43728248	43729478	minus
24 hpi	M2	504336	1547.61	0.999588	0.174381	5.73222	9.91e-09	9.6e-07	ENSBTAG00000016830	ENSBTAT00000022388	DAXX	NA	"Bos taurus death domain associated protein (DAXX), mRNA. [Source:RefSeq mRNA;Acc:NM_001075155]"	23	7487546	7491922	-1
24 hpi	M2	528833	240.431	0.487928	0.111955	4.35825	1.31e-05	0.000314264	ENSBTAG00000010235	ENSBTAT00000047185	NOP9	NM_001103265	"Bos taurus NOP9 nucleolar protein (NOP9), mRNA. [Source:RefSeq mRNA;Acc:NM_001103265]"	10	20865162	20871269	-1
24 hpi	M2	281496	36140.1	2.83356	0.369575	7.66707	1.76e-14	1.18e-11	ENSBTAG00000006523	ENSBTAT00000008569	SOD2	NA	superoxide dismutase 2	9	95955349	95965385	minus
24 hpi	M2	286849	1836.41	1.88416	0.276638	6.81093	9.7e-12	2.52e-09	ENSBTAG00000020736	ENSBTAT00000027630	CD40	NA	CD40 molecule [Source:VGNC Symbol;Acc:VGNC:27033]	13	74842191	74853116	1
24 hpi	M2	535344	925.465	2.80284	0.346434	8.09054	5.94e-16	5.97e-13	ENSBTAG00000011316	ENSBTAT00000015041	ZC3H12A	NM_001102187	"Bos taurus zinc finger CCCH-type containing 12A (ZC3H12A), mRNA. [Source:RefSeq mRNA;Acc:NM_001102187]"	3	108403027	108412520	-1
24 hpi	M2										MYD88
24 hpi	M2										UNG
24 hpi	M2	517850	907.53	-0.73297	0.166679	-4.3975	1.1e-05	0.000274765	ENSBTAG00000006824	ENSBTAT00000008971	APPL1	NM_001099003	"Bos taurus adaptor protein, phosphotyrosine interacting with PH domain and leucine zipper 1 (APPL1), mRNA. [Source:RefSeq mRNA;Acc:NM_001099003]"	22	43851906	43882728	-1
24 hpi	M2	510041	3620.24	0.885619	0.141409	6.26281	3.78e-10	6.54e-08	ENSBTAG00000021395	ENSBTAT00000028520	PSME1	NA	proteasome activator subunit 1 [Source:VGNC Symbol;Acc:VGNC:33473]	10	20998111	21026409	-1
24 hpi	M2	282876	6960.06	4.35539	0.795836	5.47272	4.43e-08	3.38e-06	ENSBTAG00000006894	ENSBTAT00000009062	NOS2	NM_001076799	"Bos taurus nitric oxide synthase 2 (NOS2), mRNA. [Source:RefSeq mRNA;Acc:NM_001076799]"	19	19388579	19429569	-1
24 hpi	M2	538639	3693.33	1.25916	0.20509	6.13954	8.28e-10	1.24e-07	ENSBTAG00000001273	ENSBTAT00000001675	NLRP3	NM_001102219	"Bos taurus NLR family pyrin domain containing 3 (NLRP3), mRNA. [Source:RefSeq mRNA;Acc:NM_001102219]"	7	40663606	40710647	1
24 hpi	M2	538284	3544.07	0.654283	0.154023	4.24795	2.16e-05	0.000454761	ENSBTAG00000010428	ENSBTAT00000037574	USP15	NM_001046430	"Bos taurus ubiquitin specific peptidase 15 (USP15), mRNA. [Source:RefSeq mRNA;Acc:NM_001046430]"	5	51147112	51276079	-1
24 hpi	M2	541127	872.492	-0.496933	0.112618	-4.41254	1.02e-05	0.000261654	ENSBTAG00000004368	ENSBTAT00000005727	NFATC3	NA	"Bos taurus nuclear factor of activated T cells 3 (NFATC3), mRNA. [Source:RefSeq mRNA;Acc:NM_001192831]"	18	35517797	35609581	1
24 hpi	M2	515039	193.403	-1.40242	0.291306	-4.81425	1.48e-06	5.62e-05	ENSBTAG00000000838	ENSBTAT00000061454	CCDC88C	NA	"Bos taurus coiled-coil domain containing 88C (CCDC88C), mRNA. [Source:RefSeq mRNA;Acc:NM_001102017]"	21	56040106	56183841	-1
24 hpi	M2	539003	12712.1	1.2148	0.235653	5.15504	2.54e-07	1.38e-05	ENSBTAG00000016420	ENSBTAT00000021838	CTNNB1	NM_001076141	"Bos taurus catenin beta 1 (CTNNB1), mRNA. [Source:RefSeq mRNA;Acc:NM_001076141]"	22	13798884	13845848	1
24 hpi	M2	540482	367.052	-0.481296	0.10842	-4.43918	9.03e-06	0.000238099	ENSBTAG00000020608	ENSBTAT00000027461	ATG9A	NM_001034706	"Bos taurus autophagy related 9A (ATG9A), mRNA. [Source:RefSeq mRNA;Acc:NM_001034706]"	2	107170269	107179679	-1
24 hpi	M2	613533	1044.11	1.53728	0.327223	4.69796	2.63e-06	8.83e-05	ENSBTAG00000022004	ENSBTAT00000029348	FLNB	NM_001191460	"Bos taurus filamin B (FLNB), mRNA. [Source:RefSeq mRNA;Acc:NM_001191460]"	22	43132187	43272493	-1
24 hpi	M2										PARK2
24 hpi	M2	510368	1777.67	0.55156	0.119742	4.60624	4.1e-06	0.000128447	ENSBTAG00000016760	ENSBTAT00000056583	LRRFIP2	NM_001038070	"Bos taurus LRR binding FLII interacting protein 2 (LRRFIP2), mRNA. [Source:RefSeq mRNA;Acc:NM_001038070]"	22	10347060	10455986	1
24 hpi	M2	538094	6901.01	0.730039	0.124196	5.8781	4.15e-09	4.7e-07	ENSBTAG00000005865	ENSBTAT00000007709	MAPK6	NA	mitogen-activated protein kinase 6 [Source:VGNC Symbol;Acc:VGNC:31221]	10	58334675	58366916	-1
24 hpi	M2										REL
24 hpi	M2	506433	2164.36	-0.440308	0.103476	-4.25516	2.09e-05	0.000445018	ENSBTAG00000005221	ENSBTAT00000006875	WNK1	NA	WNK lysine deficient protein kinase 1 [Source:VGNC Symbol;Acc:VGNC:36949]	5	107577726	107706571	1
24 hpi	M2	521748	424.731	2.91568	0.414928	7.02697	2.11e-12	6.53e-10	ENSBTAG00000046266	ENSBTAT00000064514	TNFSF9	NA	TNF superfamily member 9 [Source:VGNC Symbol;Acc:VGNC:36178]	7	17963471	17966413	-1
24 hpi	M2	507837	975.275	-0.925426	0.149653	-6.18381	6.26e-10	9.77e-08	ENSBTAG00000019044	ENSBTAT00000025350	BAIAP2	NM_001017937	"Bos taurus BAI1 associated protein 2 (BAIAP2), mRNA. [Source:RefSeq mRNA;Acc:NM_001017937]"	19	51578606	51642239	-1
24 hpi	M2										ADA
24 hpi	M2	281810	3312.27	-0.50408	0.117762	-4.28051	1.86e-05	0.000411409	ENSBTAG00000015038	ENSBTAT00000020020	HADHA	NA	hydroxyacyl-CoA dehydrogenase trifunctional multienzyme complex subunit alpha	11	73262063	73298911	plus
24 hpi	M2	281214	21801.5	4.04008	0.857178	4.71324	2.44e-06	8.34e-05	ENSBTAG00000027513	ENSBTAT00000039536	CXCL2	NM_174299	"Bos taurus chemokine (C-X-C motif) ligand 2 (CXCL2), mRNA. [Source:RefSeq mRNA;Acc:NM_174299]"	6	88946402	88948465	1
24 hpi	M2	506787	650.899	0.712159	0.127935	5.56659	2.6e-08	2.18e-06	ENSBTAG00000015909	ENSBTAT00000021155	PDE8A	NM_001191455	"Bos taurus phosphodiesterase 8A (PDE8A), mRNA. [Source:RefSeq mRNA;Acc:NM_001191455]"	21	22656735	22799519	1
24 hpi	M2	525647	3133.6	0.743612	0.171511	4.33564	1.45e-05	0.000338774	ENSBTAG00000019933	ENSBTAT00000026556	MKNK1	NM_001035358	"Bos taurus MAP kinase interacting serine/threonine kinase 1 (MKNK1), mRNA. [Source:RefSeq mRNA;Acc:NM_001035358]"	3	99527442	99573233	1
24 hpi	M2	505455	3566.69	3.20852	0.436574	7.34931	1.99e-13	8.9e-11	ENSBTAG00000011358	ENSBTAT00000015092	IER3	NM_001075202	"Bos taurus immediate early response 3 (IER3), mRNA. [Source:RefSeq mRNA;Acc:NM_001075202]"	23	28284912	28286183	1
24 hpi	M2										IDB-91925 complex
24 hpi	M2	281814	23441.1	1.1738	0.150524	7.79811	6.28e-15	4.81e-12	ENSBTAG00000020935	ENSBTAT00000027885	HIF1A	NM_174339	"Bos taurus hypoxia inducible factor 1 subunit alpha (HIF1A), mRNA. [Source:RefSeq mRNA;Acc:NM_174339]"	10	73836334	73881299	1
24 hpi	M2	535043	1577.05	-1.92353	0.309794	-6.20906	5.33e-10	8.57e-08	ENSBTAG00000017266	ENSBTAT00000022960	ITGA6	NA	integrin subunit alpha 6 [Source:VGNC Symbol;Acc:VGNC:30318]	2	24091577	24179151	-1
24 hpi	M2	286865	26.4771	-1.51853	0.313008	-4.8514	1.23e-06	4.86e-05	ENSBTAG00000002979	ENSBTAT00000003878	PIK3R3	NM_174796	"Bos taurus phosphoinositide-3-kinase regulatory subunit 3 (PIK3R3), mRNA. [Source:RefSeq mRNA;Acc:NM_174796]"	3	99963094	100063831	1
24 hpi	M2	509857	1623.76	0.946121	0.159657	5.92596	3.1e-09	3.7e-07	ENSBTAG00000005814	ENSBTAT00000007642	PSME2	NA	"Bos taurus proteasome activator subunit 2 (PSME2), mRNA. [Source:RefSeq mRNA;Acc:NM_001014889]"	10	20993568	21007790	1
24 hpi	M2	535704	3892.36	-1.24797	0.244939	-5.09505	3.49e-07	1.74e-05	ENSBTAG00000047502	ENSBTAT00000064387	FKBP5	NM_001192862	"Bos taurus FK506 binding protein 5 (FKBP5), mRNA. [Source:RefSeq mRNA;Acc:NM_001192862]"	23	9555619	9672159	-1
24 hpi	M2										ARAF
24 hpi	M2										ALB
24 hpi	M2										WASL
24 hpi	M2										IDB-35634 complex
24 hpi	M2										MCL1
24 hpi	M2	505554	1055.43	0.602644	0.140268	4.29638	1.74e-05	0.000392179	ENSBTAG00000005674	ENSBTAT00000007454	NEU1	NM_001083642	"Bos taurus neuraminidase 1 (NEU1), mRNA. [Source:RefSeq mRNA;Acc:NM_001083642]"	23	27494530	27498491	1
24 hpi	M2										LYZ
24 hpi	M2	281251	80188	4.74005	0.847719	5.59153	2.25e-08	1.95e-06	ENSBTAG00000001321	ENSBTAT00000001745	IL1B	NA	interleukin 1 beta	11	46543408	46551922	minus
24 hpi	M2	540719	1853.99	0.500366	0.111682	4.48028	7.45e-06	0.000204955	ENSBTAG00000004850	ENSBTAT00000006376	KPNA3	NA	karyopherin subunit alpha 3 [Source:VGNC Symbol;Acc:VGNC:30702]	12	19243142	19339516	-1
24 hpi	M2	505923	199.561	0.897654	0.189239	4.7435	2.1e-06	7.46e-05	ENSBTAG00000011771	ENSBTAT00000015620	FICD	NM_001205526	"Bos taurus FIC domain containing (FICD), mRNA. [Source:RefSeq mRNA;Acc:NM_001205526]"	17	64408095	64412616	-1
24 hpi	M2	618056	1064.86	0.915978	0.190699	4.80326	1.56e-06	5.87e-05	ENSBTAG00000023377	ENSBTAT00000031822	SH3BP5	NA	SH3 domain binding protein 5 [Source:VGNC Symbol;Acc:VGNC:34568]	1	152286347	152366452	-1
24 hpi	M2	281534	11463.2	0.867676	0.187766	4.62104	3.82e-06	0.000122091	ENSBTAG00000008008	ENSBTAT00000010530	TLR2	NM_174197	"Bos taurus toll like receptor 2 (TLR2), mRNA. [Source:RefSeq mRNA;Acc:NM_174197]"	17	3954019	3967242	-1
24 hpi	M2	530618	988.567	-0.482957	0.0944137	-5.11533	3.13e-07	1.61e-05	ENSBTAG00000005824	ENSBTAT00000007660	SPOP	NM_001075936	"Bos taurus speckle type BTB/POZ protein (SPOP), mRNA. [Source:RefSeq mRNA;Acc:NM_001075936]"	19	36937900	37020386	1
24 hpi	M2	507054	57.3364	3.01027	0.71179	4.22915	2.35e-05	0.00048371	ENSBTAG00000018347	ENSBTAT00000024412	IL33	NM_001075297	"Bos taurus interleukin 33 (IL33), mRNA. [Source:RefSeq mRNA;Acc:NM_001075297]"	8	38472459	38546405	-1
24 hpi	M2	524075	80.3288	-1.14122	0.239223	-4.77052	1.84e-06	6.69e-05	ENSBTAG00000008744	ENSBTAT00000034924	PDK2	NM_001075853	"Bos taurus pyruvate dehydrogenase kinase 2 (PDK2), transcript variant 1, mRNA. [Source:RefSeq mRNA;Acc:NM_001159481]"	19	36544867	36561186	-1
24 hpi	M2	100298642	1961.68	3.03704	0.429636	7.06887	1.56e-12	5.23e-10	ENSBTAG00000047107	ENSBTAT00000064143	TNIP3	NA	TNFAIP3 interacting protein 3 [Source:VGNC Symbol;Acc:VGNC:36181]	17	68139936	68183686	-1
24 hpi	M2	512993	228.819	0.521473	0.117739	4.42906	9.46e-06	0.000246144	ENSBTAG00000014102	ENSBTAT00000018753	WDR77	NM_001015584	"Bos taurus WD repeat domain 77 (WDR77), mRNA. [Source:RefSeq mRNA;Acc:NM_001015584]"	3	31863581	31873115	1
24 hpi	M2										IDB-72420 complex
24 hpi	M2	525937	2858.96	-2.12476	0.429536	-4.94664	7.55e-07	3.25e-05	ENSBTAG00000011545	ENSBTAT00000015339	GDA	NA	guanine deaminase [Source:VGNC Symbol;Acc:VGNC:29294]	8	48359127	48483138	1
24 hpi	M2										FASLG
24 hpi	M2	617095	24195	0.82357	0.16316	5.04762	4.47e-07	2.14e-05	ENSBTAG00000025644	ENSBTAT00000036194	CALM1	NM_001242572	"Bos taurus calmodulin 1 (CALM1), mRNA. [Source:RefSeq mRNA;Acc:NM_001242572]"	10	102005601	102013441	1
24 hpi	M2	280814	7194.84	0.943056	0.219837	4.2898	1.79e-05	0.000399494	ENSBTAG00000007932	ENSBTAT00000056914	HCK	NA	"Bos taurus HCK proto-oncogene, Src family tyrosine kinase (HCK), transcript variant 1, mRNA. [Source:RefSeq mRNA;Acc:NM_001110194]"	13	61563070	61608503	1
24 hpi	M2	282662	3841.18	3.18564	0.526329	6.05256	1.43e-09	1.96e-07	ENSBTAG00000014906	ENSBTAT00000019848	VCAN	NM_181035	"Bos taurus versican (VCAN), mRNA. [Source:RefSeq mRNA;Acc:NM_181035]"	7	83356440	83476139	1
24 hpi	M2	508607	313.259	-0.515379	0.120178	-4.28847	1.8e-05	0.000401334	ENSBTAG00000001707	ENSBTAT00000065067	UIMC1	NA	"Bos taurus ubiquitin interaction motif containing 1 (UIMC1), transcript variant 1, mRNA. [Source:RefSeq mRNA;Acc:NM_001038061]"	7	38357664	38496216	-1
24 hpi	M2	538519	401.185	-0.723263	0.135457	-5.33943	9.32e-08	6.27e-06	ENSBTAG00000018049	ENSBTAT00000024029	MKNK2	NA	MAP kinase interacting serine/threonine kinase 2 [Source:VGNC Symbol;Acc:VGNC:31492]	7	21489873	21501464	1
24 hpi	M2	507481	4144.87	0.527293	0.125445	4.20338	2.63e-05	0.000529329	ENSBTAG00000015718	ENSBTAT00000038313	CASP8	NA	"Bos taurus caspase 8 (CASP8), mRNA. [Source:RefSeq mRNA;Acc:NM_001045970]"	2	89861141	89885545	1
24 hpi	M2	514076	1382.7	2.12025	0.284296	7.45791	8.79e-14	4.42e-11	ENSBTAG00000046158	ENSBTAT00000009800	CFB	NM_001040526	"Bos taurus complement factor B (CFB), mRNA. [Source:RefSeq mRNA;Acc:NM_001040526]"	23	27415355	27421377	-1
24 hpi	M2										APP
24 hpi	M2	510342	1085.55	0.881746	0.195488	4.51048	6.47e-06	0.000181852	ENSBTAG00000007636	ENSBTAT00000033701	IRAK3	NM_001190299	"Bos taurus interleukin 1 receptor associated kinase 3 (IRAK3), mRNA. [Source:RefSeq mRNA;Acc:NM_001190299]"	5	47564309	47624668	-1
24 hpi	M2	531389	527.978	2.74309	0.504136	5.44118	5.29e-08	3.9e-06	ENSBTAG00000006194	ENSBTAT00000008136	FOSL1	NM_001205985	"Bos taurus FOS like 1, AP-1 transcription factor subunit (FOSL1), mRNA. [Source:RefSeq mRNA;Acc:NM_001205985]"	29	44006997	44013529	-1
24 hpi	M2	534407	1109.8	0.567255	0.14118	4.01796	5.87e-05	0.000986639	ENSBTAG00000015271	ENSBTAT00000063793	RIPK2	NA	receptor interacting serine/threonine kinase 2 [Source:VGNC Symbol;Acc:VGNC:33982]	14	73895603	73936735	-1
24 hpi	M2	531877	6027.19	0.870628	0.142855	6.09448	1.1e-09	1.58e-07	ENSBTAG00000003825	ENSBTAT00000004985	PTPN12	NM_001205991	"Bos taurus protein tyrosine phosphatase, non-receptor type 12 (PTPN12), mRNA. [Source:RefSeq mRNA;Acc:NM_001205991]"	4	43598679	43690863	-1
24 hpi	M2										IDB-14721 complex
24 hpi	M2	788926	2503.95	1.04235	0.233756	4.45912	8.23e-06	0.000221715	ENSBTAG00000013108	ENSBTAT00000060994	HK2	NA	hexokinase 2 [Source:VGNC Symbol;Acc:VGNC:29865]	11	9743172	9810098	-1
24 hpi	M2	281839	6692.77	1.27116	0.204782	6.20738	5.39e-10	8.58e-08	ENSBTAG00000010303	ENSBTAT00000013608	ICAM1	NA	intercellular adhesion molecule 1	7	14813843	14824411	plus
24 hpi	M2	507659	538.324	0.464417	0.0940472	4.93813	7.89e-07	3.37e-05	ENSBTAG00000013563	ENSBTAT00000018032	TSG101	NM_001097995	"Bos taurus tumor susceptibility 101 (TSG101), mRNA. [Source:RefSeq mRNA;Acc:NM_001097995]"	29	26197623	26239206	1
24 hpi	M2	282170	3755.31	3.73025	0.745768	5.00188	5.68e-07	2.58e-05	ENSBTAG00000025250	ENSBTAT00000035430	CCL3	NA	chemokine (C-C motif) ligand 3	19	14360209	14361720	plus
24 hpi	M2	527528	769.684	3.23102	0.656971	4.91805	8.74e-07	3.66e-05	NA	NA	IFIT2	NA	interferon induced protein with tetratricopeptide repeats 2 [Source:VGNC Symbol;Acc:VGNC:30049]	26	11028206	11035934	1
24 hpi	M2										SOD1
24 hpi	M2	533276	1158.54	0.645633	0.124634	5.18024	2.22e-07	1.25e-05	ENSBTAG00000018447	ENSBTAT00000024551	RABGGTB	NA	Rab geranylgeranyltransferase subunit beta [Source:VGNC Symbol;Acc:VGNC:33671]	3	69057556	69065985	-1
24 hpi	M2	497199	5211	1.04034	0.206378	5.04095	4.63e-07	2.2e-05	ENSBTAG00000010998	ENSBTAT00000014607	CFLAR	NA	CASP8 and FADD like apoptosis regulator [Source:VGNC Symbol;Acc:VGNC:27255]	2	89703845	89757452	1
24 hpi	M2	521747	1509.42	0.438338	0.100407	4.36561	1.27e-05	0.000307376	ENSBTAG00000014388	ENSBTAT00000019134	EIF3I	NM_001015628	"Bos taurus eukaryotic translation initiation factor 3 subunit I (EIF3I), mRNA. [Source:RefSeq mRNA;Acc:NM_001015628]"	2	121298262	121306107	-1
24 hpi	M2	788176	26.9419	-3.10738	0.566143	-5.48868	4.05e-08	3.12e-06	ENSBTAG00000017369	ENSBTAT00000023092	MAMDC2	NA	MAM domain containing 2 [Source:VGNC Symbol;Acc:VGNC:31157]	8	46233994	46396740	1
24 hpi	M2										IL1R1
24 hpi	M2										IDB-4049 complex
24 hpi	M2	515202	467.838	1.99138	0.399417	4.98571	6.17e-07	2.77e-05	ENSBTAG00000016661	ENSBTAT00000053400	USP18	NA	"Bos taurus ubiquitin specific peptidase 18 (USP18), mRNA. [Source:RefSeq mRNA;Acc:NM_001017940]"	5	75988786	76019180	1
24 hpi	M2	507476	14258.6	1.05997	0.220838	4.79978	1.59e-06	5.93e-05	ENSBTAG00000000894	ENSBTAT00000001187	PGK1	NM_001034299	"Bos taurus phosphoglycerate kinase 1 (PGK1), mRNA. [Source:RefSeq mRNA;Acc:NM_001034299]"	X	74244893	74267571	-1
24 hpi	M2										PLG
24 hpi	M2	514246	2998.64	1.0649	0.179329	5.93828	2.88e-09	3.51e-07	ENSBTAG00000012046	ENSBTAT00000015987	JUNB	NM_001075656	"Bos taurus JunB proto-oncogene, AP-1 transcription factor subunit (JUNB), mRNA. [Source:RefSeq mRNA;Acc:NM_001075656]"	7	12736091	12737893	-1
24 hpi	M2	281915	28748.2	0.816451	0.177873	4.59008	4.43e-06	0.000135998	ENSBTAG00000014824	ENSBTAT00000019744	MMP14	NA	matrix metallopeptidase 14	10	21969250	21977729	minus
24 hpi	M2	515700	67.8816	3.66096	0.853254	4.29059	1.78e-05	0.000399336	ENSBTAG00000006343	ENSBTAT00000008322	IL1R2	NA	interleukin 1 receptor type 2 [Source:VGNC Symbol;Acc:VGNC:30132]	11	6689610	6728985	1
24 hpi	M2	532261	567.509	0.621402	0.106747	5.82123	5.84e-09	6.18e-07	ENSBTAG00000020760	ENSBTAT00000027666	SNAP29	NM_001075959	"Bos taurus synaptosome associated protein 29 (SNAP29), mRNA. [Source:RefSeq mRNA;Acc:NM_001075959]"	17	72268871	72277819	1
24 hpi	M2	617828	63.1163	3.37735	0.440486	7.66732	1.76e-14	1.18e-11	ENSBTAG00000016944	ENSBTAT00000029397	ADORA2A	NA	adenosine A2a receptor [Source:VGNC Symbol;Acc:VGNC:25687]	17	71592531	71608102	-1
24 hpi	M2	281751	2383.63	0.578189	0.127714	4.52723	5.98e-06	0.000170127	ENSBTAG00000009522	ENSBTAT00000012530	EIF4E	NA	eukaryotic translation initiation factor 4E	6	25667219	25705749	plus
24 hpi	M2										EIF2C1
24 hpi	M2	281801	139.052	-1.39595	0.303345	-4.60185	4.19e-06	0.000129772	ENSBTAG00000007981	ENSBTAT00000010492	GRK5	NA	G protein-coupled receptor kinase 5 [Source:VGNC Symbol;Acc:VGNC:29656]	26	39360203	39592150	1
24 hpi	M2	280781	108.405	3.49266	0.601121	5.81025	6.24e-09	6.56e-07	ENSBTAG00000019517	ENSBTAT00000057593	ELN	NA	"Bos taurus elastin (ELN), mRNA. [Source:RefSeq mRNA;Acc:NM_175772]"	25	33277644	33310763	-1
24 hpi	M2	514005	713.028	-0.706216	0.164932	-4.28187	1.85e-05	0.00041002	ENSBTAG00000009427	ENSBTAT00000012404	PPM1D	NM_001191444	"Bos taurus protein phosphatase, Mg2+/Mn2+ dependent 1D (PPM1D), mRNA. [Source:RefSeq mRNA;Acc:NM_001191444]"	19	12299125	12359979	-1
24 hpi	M2										CD79A
24 hpi	M2	504958	17827.2	0.491383	0.0958044	5.12902	2.91e-07	1.52e-05	ENSBTAG00000000132	ENSBTAT00000000144	EIF4A1	NA	eukaryotic translation initiation factor 4A1	19	27305544	27311552	plus
24 hpi	M2										Psmd14
24 hpi	M2	523206	1072.43	1.48822	0.291192	5.11078	3.21e-07	1.64e-05	ENSBTAG00000014297	ENSBTAT00000018997	MOV10	NA	Mov10 RISC complex RNA helicase [Source:VGNC Symbol;Acc:VGNC:31566]	3	30624734	30652245	-1
24 hpi	M2	520278	232.14	3.79703	0.787713	4.82032	1.43e-06	5.51e-05	ENSBTAG00000014585	ENSBTAT00000019413	PTGIR	NA	prostaglandin I2 receptor [Source:VGNC Symbol;Acc:VGNC:49149]	18	53750873	53755896	-1
24 hpi	M2	516046	185.709	-1.17572	0.268866	-4.37288	1.23e-05	0.000298816	ENSBTAG00000047988	ENSBTAT00000053853	CD1D	NA	"CD1D antigen, d polypeptide [Source:NCBI gene;Acc:516046]"	3	11914670	11919678	-1
24 hpi	M2	785016	324.919	-1.08568	0.208897	-5.19721	2.02e-07	1.17e-05	ENSBTAG00000021912	ENSBTAT00000029212	DUSP7	NM_001101294	"Bos taurus dual specificity phosphatase 7 (DUSP7), mRNA. [Source:RefSeq mRNA;Acc:NM_001101294]"	22	48825120	48832342	1
24 hpi	M2	280943	3523.2	3.19267	0.510103	6.25887	3.88e-10	6.63e-08	ENSBTAG00000025471	ENSBTAT00000035815	TNF	NM_173966	"Bos taurus tumor necrosis factor (TNF), mRNA. [Source:RefSeq mRNA;Acc:NM_173966]"	23	27716168	27719047	-1
24 hpi	M2	512898	589.296	0.585635	0.113412	5.16376	2.42e-07	1.32e-05	ENSBTAG00000017068	ENSBTAT00000022696	DDA1	NM_001015583	"Bos taurus DET1 and DDB1 associated 1 (DDA1), mRNA. [Source:RefSeq mRNA;Acc:NM_001015583]"	7	5807201	5817259	-1
24 hpi	M2	510155	2253.95	0.582033	0.123161	4.7258	2.29e-06	7.91e-05	ENSBTAG00000020641	ENSBTAT00000027507	PSMA5	NM_001015566	"Bos taurus proteasome subunit alpha 5 (PSMA5), mRNA. [Source:RefSeq mRNA;Acc:NM_001015566]"	3	34012638	34033681	1
24 hpi	M2										RAB7A
24 hpi	M2	338039	5058.9	0.999571	0.184153	5.42795	5.7e-08	4.14e-06	ENSBTAG00000020884	ENSBTAT00000027820	CASP4	NM_176638	"Bos taurus caspase 4, apoptosis-related cysteine peptidase (CASP4), mRNA. [Source:RefSeq mRNA;Acc:NM_176638]"	15	3250231	3269687	1
24 hpi	M2	505511	1480.52	-0.455059	0.0910721	-4.9967	5.83e-07	2.63e-05	ENSBTAG00000018893	ENSBTAT00000055113	AHCYL1	NM_001101052	"Bos taurus adenosylhomocysteinase like 1 (AHCYL1), mRNA. [Source:RefSeq mRNA;Acc:NM_001101052]"	3	33403800	33444827	-1
24 hpi	M2										EGFR
24 hpi	M2	531240	1622.99	2.04152	0.350413	5.82605	5.68e-09	6.05e-07	ENSBTAG00000009159	ENSBTAT00000030589	PLXNA1	NA	plexin A1 [Source:VGNC Symbol;Acc:VGNC:33059]	22	60240226	60280068	-1
24 hpi	M2	518180	1704.04	0.72816	0.155756	4.67501	2.94e-06	9.81e-05	NA	NA	CRKL	NA	"CRK like proto-oncogene, adaptor protein [Source:VGNC Symbol;Acc:VGNC:53897]"	17	72288644	72307365	1
24 hpi	M2	534649	205.502	1.67713	0.297744	5.63279	1.77e-08	1.63e-06	ENSBTAG00000005760	ENSBTAT00000066234	TBC1D4	NM_001206310	"Bos taurus TBC1 domain family member 4 (TBC1D4), mRNA. [Source:RefSeq mRNA;Acc:NM_001206310]"	12	50330163	50540017	-1
24 hpi	M2	537511	2893.95	0.739682	0.148807	4.97074	6.67e-07	2.95e-05	ENSBTAG00000004603	ENSBTAT00000006041	PHC2	NM_001192908	"Bos taurus polyhomeotic homolog 2 (PHC2), mRNA. [Source:RefSeq mRNA;Acc:NM_001192908]"	2	120344483	120393885	1
24 hpi	M2	282863	21.5202	5.10113	0.953934	5.34747	8.92e-08	6.06e-06	ENSBTAG00000002150	ENSBTAT00000002786	IL17A	NM_001008412	"Bos taurus interleukin 17A (IL17A), mRNA. [Source:RefSeq mRNA;Acc:NM_001008412]"	23	24605962	24609483	1
24 hpi	M2	506727	1177.16	0.960734	0.209481	4.58625	4.51e-06	0.000137991	ENSBTAG00000013705	ENSBTAT00000035966	NFKBIE	NM_001130746	"Bos taurus NFKB inhibitor epsilon (NFKBIE), mRNA. [Source:RefSeq mRNA;Acc:NM_001130746]"	23	17764635	17771918	-1
24 hpi	M2	539781	4159.1	0.738806	0.150937	4.8948	9.84e-07	4.04e-05	ENSBTAG00000012383	ENSBTAT00000016431	CHMP5	NM_001034682	"Bos taurus charged multivesicular body protein 5 (CHMP5), mRNA. [Source:RefSeq mRNA;Acc:NM_001034682]"	8	75033192	75047111	1
24 hpi	M2	789216	4934	1.67904	0.282041	5.95315	2.63e-09	3.31e-07	ENSBTAG00000031231	ENSBTAT00000044218	IRF1	NM_001191261	"Bos taurus interferon regulatory factor 1 (IRF1), mRNA. [Source:RefSeq mRNA;Acc:NM_001191261]"	7	21938614	21946679	1
24 hpi	M2	286811	394.324	0.63826	0.138903	4.59501	4.33e-06	0.000133079	ENSBTAG00000011263	ENSBTAT00000014966	EIF6	NA	eukaryotic translation initiation factor 6 [Source:VGNC Symbol;Acc:VGNC:57006]	13	64544773	64553147	-1
24 hpi	M2	510814	16466.6	1.21654	0.266174	4.57046	4.87e-06	0.000147132	ENSBTAG00000007867	ENSBTAT00000061553	STAT1	NA	"Bos taurus signal transducer and activator of transcription 1 (STAT1), mRNA. [Source:RefSeq mRNA;Acc:NM_001077900]"	2	79518741	79560102	-1
24 hpi	M2	280686	2508.17	4.35914	0.886608	4.91665	8.8e-07	3.68e-05	ENSBTAG00000007101	ENSBTAT00000009341	F3	NM_173878	"Bos taurus coagulation factor III, tissue factor (F3), mRNA. [Source:RefSeq mRNA;Acc:NM_173878]"	3	48954585	48965477	1
24 hpi	M2										DLD
24 hpi	M2	404148	14336	0.690623	0.153515	4.49872	6.84e-06	0.000190562	ENSBTAG00000012697	ENSBTAT00000032937	PGAM1	NM_001034054	"Bos taurus phosphoglycerate mutase 1 (PGAM1), mRNA. [Source:RefSeq mRNA;Acc:NM_001034054]"	26	18649023	18655665	1
24 hpi	M2	508566	542.462	1.40979	0.274086	5.14362	2.69e-07	1.43e-05	ENSBTAG00000000786	ENSBTAT00000040161	NQO2	NA	"Bos taurus N-ribosyldihydronicotinamide:quinone reductase 2 (NQO2), mRNA. [Source:RefSeq mRNA;Acc:NM_001034323]"	23	50621892	50632743	-1
24 hpi	M2	281605	108.436	-1.80091	0.306374	-5.87812	4.15e-09	4.7e-07	ENSBTAG00000002144	ENSBTAT00000002779	ADRB2	NM_174231	"Bos taurus adrenoceptor beta 2 (ADRB2), mRNA. [Source:RefSeq mRNA;Acc:NM_174231]"	7	60232706	60234735	1
24 hpi	M2	281427	2089.18	0.886448	0.206346	4.29594	1.74e-05	0.000392413	ENSBTAG00000027937	ENSBTAT00000040292	PRNP	NA	prion protein	13	47039937	47060168	plus
24 hpi	M2	540195	6979.68	1.01913	0.222195	4.58665	4.5e-06	0.000137989	ENSBTAG00000017833	ENSBTAT00000023707	RNF19A	NA	"Bos taurus ring finger protein 19A, RBR E3 ubiquitin protein ligase (RNF19A), mRNA. [Source:RefSeq mRNA;Acc:NM_001191331]"	14	64047857	64103385	1
24 hpi	M2										UBC
24 hpi	M2	281831	48128.4	0.637257	0.117853	5.40724	6.4e-08	4.56e-06	ENSBTAG00000013162	ENSBTAT00000017497	HSPA8	NM_174345	"Bos taurus heat shock protein family A (Hsp70) member 8 (HSPA8), mRNA. [Source:RefSeq mRNA;Acc:NM_174345]"	15	33679009	33683436	-1
24 hpi	M2	505850	5304.48	-0.672528	0.127797	-5.26246	1.42e-07	8.73e-06	ENSBTAG00000006883	ENSBTAT00000009044	EIF4B	NA	"Bos taurus eukaryotic translation initiation factor 4B (EIF4B), mRNA. [Source:RefSeq mRNA;Acc:NM_001035028]"	5	26925465	26949409	-1
24 hpi	M2	530164	587.351	-0.86499	0.201607	-4.29048	1.78e-05	0.000399336	ENSBTAG00000044053	ENSBTAT00000061225	SLC17A5	NM_001205974	"Bos taurus solute carrier family 17 member 5 (SLC17A5), mRNA. [Source:RefSeq mRNA;Acc:NM_001205974]"	9	13086269	13161408	-1
24 hpi	M2	281057	31041.4	0.87423	0.162356	5.38465	7.26e-08	5.06e-06	ENSBTAG00000011578	ENSBTAT00000015381	CD44	NA	"Bos taurus CD44 molecule (CD44), mRNA. [Source:RefSeq mRNA;Acc:NM_174013]"	15	65649433	65737462	1
24 hpi	M2	618793	158.319	-1.3653	0.283102	-4.82263	1.42e-06	5.48e-05	ENSBTAG00000004879	ENSBTAT00000006418	FOXO4	NM_001101277	"Bos taurus forkhead box O4 (FOXO4), mRNA. [Source:RefSeq mRNA;Acc:NM_001101277]"	X	79528190	79535525	-1
24 hpi	M2										IDB-2644 complex
24 hpi	M2	414347	6388.5	4.80944	0.679356	7.07942	1.45e-12	5.03e-10	ENSBTAG00000025257	ENSBTAT00000009446	CCL4	NM_001075147	"Bos taurus C-C motif chemokine ligand 4 (CCL4), mRNA. [Source:RefSeq mRNA;Acc:NM_001075147]"	19	14339700	14341265	-1
24 hpi	M2	100138286	35.302	-2.98269	0.673778	-4.42681	9.56e-06	0.000247705	ENSBTAG00000008705	ENSBTAT00000011471	CABLES1	NA	Cdk5 and Abl enzyme substrate 1 [Source:VGNC Symbol;Acc:VGNC:26664]	24	33306982	33408139	-1
24 hpi	M2	538510	1913.27	0.75081	0.176787	4.24696	2.17e-05	0.000455582	NA	NA	HTR7	NA	5-hydroxytryptamine receptor 7	26	12381044	12475893	minus
24 hpi	M2										HSPD1
24 hpi	M2	282713	7606.51	2.53352	0.335443	7.55276	4.26e-14	2.28e-11	ENSBTAG00000010987	ENSBTAT00000014591	NFKBIZ	NM_174726	"Bos taurus NFKB inhibitor zeta (NFKBIZ), mRNA. [Source:RefSeq mRNA;Acc:NM_174726]"	1	46190242	46201247	1
24 hpi	M2	506103	895.008	0.557448	0.108158	5.15403	2.55e-07	1.38e-05	ENSBTAG00000015882	ENSBTAT00000021109	UBE2J2	NM_001038043	"Bos taurus ubiquitin conjugating enzyme E2 J2 (UBE2J2), mRNA. [Source:RefSeq mRNA;Acc:NM_001038043]"	16	51239385	51252236	1
24 hpi	M2	534996	12815.1	0.839039	0.136415	6.15062	7.72e-10	1.17e-07	ENSBTAG00000020034	ENSBTAT00000026686	LYN	NA	"Bos taurus LYN proto-oncogene, Src family tyrosine kinase (LYN), mRNA. [Source:RefSeq mRNA;Acc:NM_001177740]"	14	23134995	23244752	1
24 hpi	M2										FBN1
24 hpi	M2										CASP1
24 hpi	M2										TP53
24 hpi	M2	522670	825.14	1.03255	0.156857	6.58274	4.62e-11	1.04e-08	ENSBTAG00000038428	ENSBTAT00000065862	RELB	NA	"RELB proto-oncogene, NF-kB subunit"	18	52695761	52724159	plus
24 hpi	M2	782110	17.78	-2.97795	0.651669	-4.56973	4.88e-06	0.000147366	ENSBTAG00000020598	ENSBTAT00000044884	PPP2R2C	NA	protein phosphatase 2 regulatory subunit Bgamma [Source:VGNC Symbol;Acc:VGNC:33257]	6	102716789	102881084	1
24 hpi	M2	531945	491.954	-0.611624	0.145224	-4.2116	2.54e-05	0.000516257	ENSBTAG00000010426	ENSBTAT00000013758	XRCC5	NA	X-ray repair cross complementing 5 [Source:VGNC Symbol;Acc:VGNC:37006]	2	104134456	104223320	1
24 hpi	M2										TIRAP
24 hpi	M2	535622	4756.22	1.25967	0.212026	5.9411	2.83e-09	3.5e-07	ENSBTAG00000011600	ENSBTAT00000015413	MAP3K8	NA	mitogen-activated protein kinase kinase kinase 8 [Source:VGNC Symbol;Acc:VGNC:31202]	13	35293958	35321804	1
24 hpi	M2	281250	12136.9	4.42704	0.696563	6.35555	2.08e-10	3.88e-08	ENSBTAG00000010349	ENSBTAT00000013665	IL1A	NM_174092	"Bos taurus interleukin 1 alpha (IL1A), mRNA. [Source:RefSeq mRNA;Acc:NM_174092]"	11	46482543	46493673	-1
24 hpi	M2	614688	335.135	0.69159	0.148837	4.64664	3.37e-06	0.0001112	ENSBTAG00000000225	ENSBTAT00000000276	POLB	NM_001034764	"Bos taurus DNA polymerase beta (POLB), mRNA. [Source:RefSeq mRNA;Acc:NM_001034764]"	27	37192520	37217387	1
24 hpi	M2	510586	10126	0.618885	0.135709	4.56038	5.11e-06	0.000150966	ENSBTAG00000005793	ENSBTAT00000007616	PEA15	NM_001075456	"Bos taurus proliferation and apoptosis adaptor protein 15 (PEA15), mRNA. [Source:RefSeq mRNA;Acc:NM_001075456]"	3	9460717	9471684	-1
24 hpi	M2										IDB-33233 complex
24 hpi	M2	615727	54.765	2.49927	0.534208	4.67846	2.89e-06	9.67e-05	NA	NA	DUSP8	NA	dual specificity phosphatase 8 [Source:NCBI gene;Acc:615727]	29	49970526	49980774	1
24 hpi	M2	404154	2325.57	0.931475	0.172908	5.3871	7.16e-08	5.03e-06	ENSBTAG00000001602	ENSBTAT00000002098	IL4R	NM_001075142	"Bos taurus interleukin 4 receptor (IL4R), mRNA. [Source:RefSeq mRNA;Acc:NM_001075142]"	25	24872629	24922650	1
24 hpi	M2										CCR5
24 hpi	M2	517559	142.478	1.22415	0.27849	4.39567	1.1e-05	0.00027581	ENSBTAG00000017764	ENSBTAT00000023621	HDAC4	NA	histone deacetylase 4	3	118221446	118512913	minus
24 hpi	M2	282018	5041.32	0.441436	0.101163	4.36361	1.28e-05	0.000309428	ENSBTAG00000045828	ENSBTAT00000066124	PTBP1	NM_001302784	"Bos taurus polypyrimidine tract binding protein 1 (PTBP1), transcript variant 1, mRNA. [Source:RefSeq mRNA;Acc:NM_001302784]"	7	43367474	43378190	1
24 hpi	M2	514373	1099.11	1.74258	0.364488	4.7809	1.75e-06	6.41e-05	ENSBTAG00000020538	ENSBTAT00000052811	HERC5	NM_001101995	"Bos taurus HECT and RLD domain containing E3 ubiquitin protein ligase 5 (HERC5), mRNA. [Source:RefSeq mRNA;Acc:NM_001101995]"	6	36257293	36302174	-1
24 hpi	M2	541148	482.369	3.00623	0.652676	4.606	4.1e-06	0.000128447	ENSBTAG00000009012	ENSBTAT00000011863	PTX3	NM_001076259	"Bos taurus pentraxin 3 (PTX3), mRNA. [Source:RefSeq mRNA;Acc:NM_001076259]"	1	110158198	110164262	-1
24 hpi	M2										MAPK14
24 hpi	M2	510813	7452.09	0.919672	0.134146	6.85577	7.09e-12	1.87e-09	ENSBTAG00000006846	ENSBTAT00000009025	LGALS9	NA	galectin 9 [Source:NCBI gene;Acc:510813]	19	19368210	19387215	1
24 hpi	M2	511197	194.304	0.95211	0.18638	5.10843	3.25e-07	1.65e-05	ENSBTAG00000016908	ENSBTAT00000022487	METTL1	NA	methyltransferase like 1 [Source:VGNC Symbol;Acc:VGNC:31400]	5	55693579	55697768	1
24 hpi	M2										HSP90AA1
24 hpi	M2										MAPK8
24 hpi	M2	524694	9.16721	-5.38229	0.825891	-6.51695	7.18e-11	1.5e-08	ENSBTAG00000008583	ENSBTAT00000011320	PALD1	NA	phosphatase domain containing paladin 1 [Source:VGNC Symbol;Acc:VGNC:50088]	28	26677156	26762598	1
24 hpi	M2	533815	755.355	0.586504	0.113213	5.18055	2.21e-07	1.25e-05	ENSBTAG00000026234	ENSBTAT00000037202	STK3	NA	"Bos taurus serine/threonine kinase 3 (STK3), mRNA. [Source:RefSeq mRNA;Acc:NM_001079607]"	14	65475373	65785445	1
24 hpi	M2	521189	2793.13	2.1497	0.236572	9.08685	1.02e-19	3.18e-16	ENSBTAG00000032914	ENSBTAT00000055494	SLC11A2	NA	"Bos taurus solute carrier family 11 member 2 (SLC11A2), mRNA. [Source:RefSeq mRNA;Acc:NM_001101103]"	5	28723262	28753680	1
24 hpi	M2	282291	10472	1.00211	0.142985	7.00847	2.41e-12	7.31e-10	ENSBTAG00000016683	ENSBTAT00000022183	NFKBIA	NA	NFKB inhibitor alpha [Source:VGNC Symbol;Acc:VGNC:32045]	21	45639133	45643131	-1
24 hpi	M2	506182	596.271	1.20569	0.251306	4.7977	1.6e-06	5.98e-05	ENSBTAG00000013475	ENSBTAT00000017918	TRAF3	NA	TNF receptor associated factor 3 [Source:VGNC Symbol;Acc:VGNC:36272]	21	67549224	67603033	1
24 hpi	M2	514170	7562.83	1.33397	0.172676	7.7253	1.12e-14	8.16e-12	ENSBTAG00000018189	ENSBTAT00000024208	CSTB	NA	cystatin B (stefin B) [Source:NCBI gene;Acc:514170]	1	143819489	143823793	-1
24 hpi	M2	282258	3529.22	0.631697	0.150225	4.20501	2.61e-05	0.000526189	ENSBTAG00000015212	ENSBTAT00000020239	IFNAR2	NM_174553	"Bos taurus interferon alpha and beta receptor subunit 2 (IFNAR2), mRNA. [Source:RefSeq mRNA;Acc:NM_174553]"	1	2315596	2350090	-1
24 hpi	M2	286815	906.958	1.83018	0.263488	6.94599	3.76e-12	1.1e-09	ENSBTAG00000040151	ENSBTAT00000009020	GCH1	NA	GTP cyclohydrolase 1 [Source:VGNC Symbol;Acc:VGNC:29286]	10	67345440	67400407	-1
24 hpi	M2	515798	2647.96	0.456765	0.0823095	5.54936	2.87e-08	2.35e-06	ENSBTAG00000007993	ENSBTAT00000010507	CORO1C	NM_001081590	"Bos taurus coronin 1C (CORO1C), mRNA. [Source:RefSeq mRNA;Acc:NM_001081590]"	17	64209162	64284057	1
24 hpi	M2	100336382	383.535	0.90733	0.177614	5.10843	3.25e-07	1.65e-05	ENSBTAG00000015126	ENSBTAT00000020124	TNIP2	NM_001244591	"Bos taurus TNFAIP3 interacting protein 2 (TNIP2), mRNA. [Source:RefSeq mRNA;Acc:NM_001244591]"	6	115983795	116011719	1
24 hpi	M2	521867	111.579	2.52732	0.491163	5.14558	2.67e-07	1.42e-05	NA	NA	MACC1	NA	MET transcriptional regulator MACC1 [Source:VGNC Symbol;Acc:VGNC:53651]	4	28790424	28886703	-1
24 hpi	M2										FASN
24 hpi	M2	539513	1058.68	0.660612	0.112149	5.89052	3.85e-09	4.42e-07	ENSBTAG00000006654	ENSBTAT00000046172	TANK	NM_001192264	"Bos taurus TRAF family member associated NFKB activator (TANK), mRNA. [Source:RefSeq mRNA;Acc:NM_001192264]"	2	35143374	35239417	-1
24 hpi	M2	529195	1675.93	3.36044	0.592103	5.67544	1.38e-08	1.29e-06	NA	NA	MEFV	NA	"MEFV innate immuity regulator, pyrin"	25	2695156	2714696	minus
24 hpi	M2										CISH
24 hpi	M2	286870	21345.5	0.418787	0.0872296	4.80098	1.58e-06	5.91e-05	ENSBTAG00000020308	ENSBTAT00000055320	EIF4G2	NA	"Bos taurus eukaryotic translation initiation factor 4 gamma 2 (EIF4G2), mRNA. [Source:RefSeq mRNA;Acc:NM_001099859]"	15	41870512	41881439	1
24 hpi	M2	281073	1053.14	0.432847	0.0983469	4.40122	1.08e-05	0.000270516	ENSBTAG00000007591	ENSBTAT00000009985	CHUK	NM_174021	"Bos taurus conserved helix-loop-helix ubiquitous kinase (CHUK), mRNA. [Source:RefSeq mRNA;Acc:NM_174021]"	26	21096934	21139264	-1
24 hpi	M2	525504	33.2652	3.17482	0.699083	4.54141	5.59e-06	0.000161407	ENSBTAG00000015046	ENSBTAT00000020028	MST1R	NA	macrophage stimulating 1 receptor [Source:VGNC Symbol;Acc:VGNC:31708]	22	50357168	50370270	1
24 hpi	M2										TRAF6
24 hpi	M2										DLAT
24 hpi	M2	526392	2587.94	1.63419	0.22745	7.18486	6.73e-13	2.77e-10	ENSBTAG00000006017	ENSBTAT00000007904	NFKB2	NM_001102101	"Bos taurus nuclear factor kappa B subunit 2 (NFKB2), mRNA. [Source:RefSeq mRNA;Acc:NM_001102101]"	26	23019572	23026090	1
24 hpi	M2	515854	13988	1.11901	0.226989	4.9298	8.23e-07	3.47e-05	ENSBTAG00000004269	ENSBTAT00000005592	SGK1	NA	"Bos taurus serum/glucocorticoid regulated kinase 1 (SGK1), mRNA. [Source:RefSeq mRNA;Acc:NM_001102033]"	9	72305979	72418535	-1
24 hpi	M2	282716	2897.89	0.819013	0.178793	4.58078	4.63e-06	0.000141115	ENSBTAG00000014068	ENSBTAT00000029899	VDAC3	NA	"Bos taurus voltage dependent anion channel 3 (VDAC3), mRNA. [Source:RefSeq mRNA;Acc:NM_174729]"	27	37235271	37246636	1
24 hpi	M2	497204	977.169	1.77816	0.353114	5.03565	4.76e-07	2.24e-05	ENSBTAG00000012335	ENSBTAT00000016365	UBA7	NA	"Bos taurus ubiquitin like modifier activating enzyme 7 (UBA7), mRNA. [Source:RefSeq mRNA;Acc:NM_001012284]"	22	50420590	50430092	1
24 hpi	M2	616115	4287.24	0.785048	0.16578	4.73548	2.19e-06	7.58e-05	ENSBTAG00000020270	ENSBTAT00000027016	NFKB1	NM_001076409	"Bos taurus nuclear factor kappa B subunit 1 (NFKB1), mRNA. [Source:RefSeq mRNA;Acc:NM_001076409]"	6	22205847	22328613	-1
24 hpi	M2										RAB5A
24 hpi	M2	618644	1617.98	1.58494	0.313506	5.05554	4.29e-07	2.09e-05	ENSBTAG00000010763	ENSBTAT00000000929	DUSP16	NA	dual specificity phosphatase 16 [Source:VGNC Symbol;Acc:VGNC:28253]	5	97282682	97334536	1
24 hpi	M2										IDB-1858 complex
24 hpi	M2	507213	5656.28	0.939916	0.128891	7.29236	3.05e-13	1.32e-10	ENSBTAG00000009683	ENSBTAT00000012773	PSMA6	NM_001045962	"Bos taurus proteasome subunit alpha 6 (PSMA6), mRNA. [Source:RefSeq mRNA;Acc:NM_001045962]"	21	45548878	45572660	1
24 hpi	M2										PIK3R1
24 hpi	M2	508105	6155.72	1.95831	0.248758	7.87233	3.48e-15	2.95e-12	ENSBTAG00000000436	ENSBTAT00000000557	TNFAIP3	NA	TNF alpha induced protein 3 [Source:VGNC Symbol;Acc:VGNC:36155]	9	75740934	75756753	1
24 hpi	M2	535008	1752.14	2.55018	0.317063	8.04314	8.76e-16	8.28e-13	ENSBTAG00000011982	ENSBTAT00000015898	BATF3	NA	"Bos taurus basic leucine zipper ATF-like transcription factor 3 (BATF3), mRNA. [Source:RefSeq mRNA;Acc:NM_001193235]"	16	70845328	70859124	1
24 hpi	M2	525408	659.933	0.612538	0.137089	4.46819	7.89e-06	0.00021324	ENSBTAG00000001778	ENSBTAT00000002330	NFKBIB	NA	NFKB inhibitor beta [Source:VGNC Symbol;Acc:VGNC:32046]	18	48614217	48624966	1
24 hpi	M2										ITGAL
24 hpi	M2	525303	90.2196	-1.30768	0.193957	-6.74215	1.56e-11	3.75e-09	ENSBTAG00000007534	ENSBTAT00000009917	GGH	NM_001105394	"Bos taurus gamma-glutamyl hydrolase (GGH), mRNA. [Source:RefSeq mRNA;Acc:NM_001105394]"	14	28047727	28070375	-1
24 hpi	M2	505212	389.693	1.4156	0.254521	5.56183	2.67e-08	2.22e-06	ENSBTAG00000005976	ENSBTAT00000007841	HSD17B7	NA	"Bos taurus hydroxysteroid 17-beta dehydrogenase 7 (HSD17B7), mRNA. [Source:RefSeq mRNA;Acc:NM_001083375]"	3	6634642	6664654	-1
24 hpi	M2	282290	2621.42	0.510996	0.108031	4.73011	2.24e-06	7.76e-05	ENSBTAG00000004871	ENSBTAT00000006405	NDUFV2	NM_174565	"Bos taurus NADH:ubiquinone oxidoreductase core subunit V2 (NDUFV2), mRNA. [Source:RefSeq mRNA;Acc:NM_174565]"	24	41415091	41433991	1
24 hpi	M2	508619	3617.39	-0.936593	0.158587	-5.90585	3.51e-09	4.09e-07	ENSBTAG00000012544	ENSBTAT00000016650	IFNGR1	NM_001035063	"Bos taurus interferon gamma receptor 1 (IFNGR1), mRNA. [Source:RefSeq mRNA;Acc:NM_001035063]"	9	75081985	75106375	-1
24 hpi	M2	539141	1612.33	0.863209	0.173948	4.96246	6.96e-07	3.06e-05	ENSBTAG00000000990	ENSBTAT00000001309	PSMA2	NM_001034662	"Bos taurus proteasome subunit alpha 2 (PSMA2), mRNA. [Source:RefSeq mRNA;Acc:NM_001034662]"	4	78127061	78137712	1
24 hpi	M2										FIBP
24 hpi	M2	281666	63.6727	7.63945	0.909647	8.39825	4.53e-17	6.63e-14	ENSBTAG00000021326	ENSBTAT00000028430	CCL20	NA	C-C motif chemokine ligand 20 [Source:VGNC Symbol;Acc:VGNC:26947]	2	115948258	115951955	1
24 hpi	M2	518795	297.729	1.91553	0.319828	5.98925	2.11e-09	2.76e-07	ENSBTAG00000004386	ENSBTAT00000005753	SOCS1	NA	suppressor of cytokine signaling 1 [Source:VGNC Symbol;Acc:VGNC:35119]	25	9913007	9913678	-1
24 hpi	M2	539555	1459.71	2.11525	0.355213	5.95489	2.6e-09	3.3e-07	NA	NA	MARCKSL1	NM_001076172	"Bos taurus MARCKS like 1 (MARCKSL1), mRNA. [Source:RefSeq mRNA;Acc:NM_001076172]"	2	121223027	121225422	1
24 hpi	M2	510767	1757.27	0.842249	0.175359	4.803	1.56e-06	5.87e-05	ENSBTAG00000022613	ENSBTAT00000007918	CYCS	NA	cytochrome c [Source:NCBI gene;Acc:100847700]	11	98327773	98328090	-1
24 hpi	M2										AICDA
24 hpi	M2										CD9
24 hpi	M2	515266	3754.89	1.45157	0.337444	4.30165	1.7e-05	0.00038638	ENSBTAG00000008545	ENSBTAT00000011265	ATF3	NM_001046193	"Bos taurus activating transcription factor 3 (ATF3), mRNA. [Source:RefSeq mRNA;Acc:NM_001046193]"	16	70924511	70937490	-1
24 hpi	M2	407100	57.8232	-0.834995	0.192637	-4.33456	1.46e-05	0.000339958	ENSBTAG00000018342	ENSBTAT00000024404	TJP3	NM_001045874	"Bos taurus tight junction protein 3 (TJP3), mRNA. [Source:RefSeq mRNA;Acc:NM_001045874]"	7	20221723	20252247	-1
24 hpi	M2	519758	4165.52	1.71453	0.39191	4.37481	1.22e-05	0.000298589	ENSBTAG00000002688	ENSBTAT00000046914	ATP1B1	NA	ATPase Na+/K+ transporting subunit beta 1	16	36759192	36784732	plus
24 hpi	M2	615599	4262.35	0.608811	0.12142	5.01409	5.33e-07	2.46e-05	NA	NA	UBE2E1	NM_001206216	"Bos taurus ubiquitin conjugating enzyme E2 E1 (UBE2E1), mRNA. [Source:RefSeq mRNA;Acc:NM_001206216]"	27	42078805	42139598	-1
24 hpi	M2	767903	1250.87	0.473742	0.113136	4.18738	2.82e-05	0.00055896	ENSBTAG00000017525	ENSBTAT00000023301	ATG12	NA	autophagy related 12	10	4680210	4702517	minus
24 hpi	M2	100125591	444.947	1.72717	0.345305	5.00187	5.68e-07	2.58e-05	ENSBTAG00000047680	ENSBTAT00000065006	IRF7	NM_001105040	"Bos taurus interferon regulatory factor 7 (IRF7), mRNA. [Source:RefSeq mRNA;Acc:NM_001105040]"	29	50695300	50698405	1
24 hpi	M2	513789	803.227	-0.909933	0.189924	-4.79103	1.66e-06	6.14e-05	ENSBTAG00000015720	ENSBTAT00000020867	WWP1	NM_001037463	"Bos taurus WW domain containing E3 ubiquitin protein ligase 1 (WWP1), mRNA. [Source:RefSeq mRNA;Acc:NM_001037463]"	14	76218264	76322858	-1
24 hpi	M2	505647	137.616	-2.0101	0.349822	-5.74608	9.13e-09	9.07e-07	ENSBTAG00000048122	ENSBTAT00000063284	CFD	NM_001034255	"Bos taurus complement factor D (CFD), mRNA. [Source:RefSeq mRNA;Acc:NM_001034255]"	7	43416200	43418803	1
24 hpi	M2	538887	5597.37	0.965489	0.169666	5.69052	1.27e-08	1.2e-06	NA	NA	SLC44A1	NA	solute carrier family 44 member 1 [Source:VGNC Symbol;Acc:VGNC:56984]	8	95034378	95265375	1
24 hpi	M2	282705	4403.41	0.495138	0.0955101	5.18414	2.17e-07	1.24e-05	ENSBTAG00000011757	ENSBTAT00000015615	PSEN1	NA	"Bos taurus presenilin 1 (PSEN1), mRNA. [Source:RefSeq mRNA;Acc:NM_174721]"	10	84619690	84686874	1
24 hpi	M2	535702	1077.86	2.05411	0.304416	6.74772	1.5e-11	3.66e-09	ENSBTAG00000002129	ENSBTAT00000002751	KLF5	NM_001083727	"Bos taurus Kruppel like factor 5 (KLF5), mRNA. [Source:RefSeq mRNA;Acc:NM_001083727]"	12	47799472	47818754	1
24 hpi	M2	286845	120.695	-1.22924	0.259557	-4.73594	2.18e-06	7.57e-05	ENSBTAG00000009637	ENSBTAT00000012701	SLC12A2	NA	"Bos taurus solute carrier family 12 member 2 (SLC12A2), mRNA. [Source:RefSeq mRNA;Acc:NM_174782]"	7	25761272	25853058	-1
24 hpi	M2										NOD2
24 hpi	M2	614238	692.321	0.617705	0.118584	5.209	1.9e-07	1.11e-05	ENSBTAG00000032433	ENSBTAT00000045998	DENR	NM_001046528	"Bos taurus density regulated re-initiation and release factor (DENR), mRNA. [Source:RefSeq mRNA;Acc:NM_001046528]"	17	52750181	52762092	-1
24 hpi	M2	514386	7054.33	2.13987	0.30236	7.07723	1.47e-12	5.03e-10	NA	NA	BIRC3	NM_001035293	"Bos taurus baculoviral IAP repeat containing 3 (BIRC3), mRNA. [Source:RefSeq mRNA;Acc:NM_001035293]"	15	6392614	6406143	-1
24 hpi	M2	281375	681.302	2.13468	0.480488	4.44274	8.88e-06	0.00023613	ENSBTAG00000014465	ENSBTAT00000019232	SERPINE1	NA	serpin family E member 1	25	35596134	35607587	minus
24 hpi	M2	510075	8477.85	0.859426	0.199359	4.31095	1.63e-05	0.000375061	ENSBTAG00000014261	ENSBTAT00000018947	TARS	NM_001034370	"Bos taurus threonyl-tRNA synthetase (TARS), mRNA. [Source:RefSeq mRNA;Acc:NM_001034370]"	20	40309676	40332876	-1
24 hpi	M2	521554	10914.8	2.20247	0.464546	4.74113	2.13e-06	7.49e-05	ENSBTAG00000019975	ENSBTAT00000026608	IL7R	NA	interleukin 7 receptor [Source:VGNC Symbol;Acc:VGNC:30170]	20	38299694	38334389	-1
24 hpi	M2	281188	4551.79	0.712368	0.148787	4.78784	1.69e-06	6.21e-05	ENSBTAG00000012125	ENSBTAT00000016093	GDI1	NA	GDP dissociation inhibitor 1 [Source:VGNC Symbol;Acc:VGNC:29307]	X	37497182	37503260	1
24 hpi	M2	515503	2871.42	0.644516	0.123204	5.23128	1.68e-07	9.95e-06	ENSBTAG00000006564	ENSBTAT00000008621	PSMA1	NM_001035310	"Bos taurus proteasome subunit alpha 1 (PSMA1), mRNA. [Source:RefSeq mRNA;Acc:NM_001035310]"	15	38213868	38226753	1
24 hpi	M2	540838	13448	0.530057	0.112743	4.70144	2.58e-06	8.71e-05	ENSBTAG00000010386	ENSBTAT00000013707	ARPC2	NA	actin related protein 2/3 complex subunit 2 [Source:VGNC Symbol;Acc:VGNC:55326]	2	106256621	106284396	1
24 hpi	M2	527263	696.848	2.0182	0.390833	5.16385	2.42e-07	1.32e-05	ENSBTAG00000011851	ENSBTAT00000015730	FYN	NM_001077972	"Bos taurus FYN proto-oncogene, Src family tyrosine kinase (FYN), mRNA. [Source:RefSeq mRNA;Acc:NM_001077972]"	9	38628871	38780948	1
24 hpi	M2	280872	12497	2.53586	0.512358	4.94939	7.44e-07	3.23e-05	ENSBTAG00000030913	ENSBTAT00000012035	MX1	NM_173940	"Bos taurus MX dynamin like GTPase 1 (MX1), mRNA. [Source:RefSeq mRNA;Acc:NM_173940]"	1	141677687	141706496	1
24 hpi	M2	508608	695.496	0.400087	0.0901073	4.44012	8.99e-06	0.000237456	ENSBTAG00000007513	ENSBTAT00000009887	PGAM5	NM_001192191	"Bos taurus PGAM family member 5, mitochondrial serine/threonine protein phosphatase (PGAM5), mRNA. [Source:RefSeq mRNA;Acc:NM_001192191]"	17	44502890	44510533	-1
24 hpi	M3	504844	2464.25	-0.976261	0.204894	-4.76472	1.89e-06	6.85e-05	ENSBTAG00000009711	ENSBTAT00000012812	RPA1	NA	replication protein A1 [Source:VGNC Symbol;Acc:VGNC:34094]	19	22899633	22946071	1
24 hpi	M3	510423	2040.81	0.54164	0.129196	4.1924	2.76e-05	0.000551646	ENSBTAG00000014440	ENSBTAT00000019203	PSMA4	NM_001034381	"Bos taurus proteasome subunit alpha 4 (PSMA4), mRNA. [Source:RefSeq mRNA;Acc:NM_001034381]"	21	30920003	30927850	1
24 hpi	M3	281160	34.4574	2.78811	0.600524	4.64279	3.44e-06	0.000112669	ENSBTAG00000005198	ENSBTAT00000043056	FGF1	NM_001314006	"Bos taurus fibroblast growth factor 1 (FGF1), transcript variant 2, mRNA. [Source:RefSeq mRNA;Acc:NM_174055]"	7	53622273	53729308	-1
24 hpi	M3										A2M
24 hpi	M3	522469	360.42	2.45784	0.486787	5.04911	4.44e-07	2.14e-05	ENSBTAG00000011467	ENSBTAT00000015237	BATF2	NA	basic leucine zipper ATF-like transcription factor 2 [Source:VGNC Symbol;Acc:VGNC:26426]	29	43205606	43212737	-1
24 hpi	M3	531942	766.18	1.15913	0.253276	4.57654	4.73e-06	0.000143461	ENSBTAG00000009493	ENSBTAT00000012490	BCL3	NA	B cell CLL/lymphoma 3 [Source:NCBI gene;Acc:531942]	18	52519991	52529588	1
24 hpi	M3	282081	3905.54	2.2005	0.323323	6.80588	1e-11	2.53e-09	ENSBTAG00000008441	ENSBTAT00000011106	SOCS3	NM_174466	"Bos taurus suppressor of cytokine signaling 3 (SOCS3), mRNA. [Source:RefSeq mRNA;Acc:NM_174466]"	19	53840159	53840858	1
24 hpi	M3	518356	1375.34	1.64792	0.312226	5.27796	1.31e-07	8.24e-06	ENSBTAG00000009019	ENSBTAT00000011874	SH3PXD2B	NA	SH3 and PX domains 2B [Source:VGNC Symbol;Acc:VGNC:34578]	20	4104991	4223391	-1
24 hpi	M3	515503	2871.42	0.644516	0.123204	5.23128	1.68e-07	9.95e-06	ENSBTAG00000006564	ENSBTAT00000008621	PSMA1	NM_001035310	"Bos taurus proteasome subunit alpha 1 (PSMA1), mRNA. [Source:RefSeq mRNA;Acc:NM_001035310]"	15	38213868	38226753	1
24 hpi	M3	538675	1112.64	-0.987784	0.186735	-5.28975	1.22e-07	7.88e-06	ENSBTAG00000015016	ENSBTAT00000019992	CALCOCO1	NA	calcium binding and coiled-coil domain 1 [Source:VGNC Symbol;Acc:VGNC:26702]	5	26328331	26342538	1
24 hpi	M3	526103	14604.7	1.63819	0.19583	8.36539	5.99e-17	8.03e-14	ENSBTAG00000012671	ENSBTAT00000016836	TNIP1	NM_001024554	"Bos taurus TNFAIP3 interacting protein 1 (TNIP1), mRNA. [Source:RefSeq mRNA;Acc:NM_001024554]"	7	62293510	62337815	-1
24 hpi	M3	534206	2114.01	0.808576	0.180056	4.49069	7.1e-06	0.000196351	ENSBTAG00000046337	ENSBTAT00000044261	TUBB6	NM_001046373	"Bos taurus tubulin beta 6 class V (TUBB6), mRNA. [Source:RefSeq mRNA;Acc:NM_001046373]"	24	42799984	42808150	1
24 hpi	M3										MAP3K5
24 hpi	M3	511951	1428.72	-0.668876	0.126149	-5.30227	1.14e-07	7.51e-06	ENSBTAG00000021569	ENSBTAT00000028740	DDB1	NA	damage specific DNA binding protein 1	29	39814485	39842339	minus
24 hpi	M3										IDB-42359 complex
24 hpi	M3	504948	3219.43	1.05807	0.235024	4.50197	6.73e-06	0.000188002	ENSBTAG00000009770	ENSBTAT00000012886	GPD2	NA	"Bos taurus glycerol-3-phosphate dehydrogenase 2 (GPD2), mRNA. [Source:RefSeq mRNA;Acc:NM_001100296]"	2	39653910	39803015	-1
24 hpi	M3										Smad6
24 hpi	M3	281044	648.152	3.9549	0.575876	6.86763	6.53e-12	1.75e-09	ENSBTAG00000014113	ENSBTAT00000018757	CCL8	NM_174007	"Bos taurus chemokine (C-C motif) ligand 8 (CCL8), mRNA. [Source:RefSeq mRNA;Acc:NM_174007]"	19	15807710	15809743	-1
24 hpi	M3										HLA-DRB1
24 hpi	M3	528862	3304.78	0.738086	0.135637	5.44164	5.28e-08	3.9e-06	ENSBTAG00000016265	ENSBTAT00000036866	DNAJA1	NM_001015637	"Bos taurus DnaJ heat shock protein family (Hsp40) member A1 (DNAJA1), mRNA. [Source:RefSeq mRNA;Acc:NM_001015637]"	8	74790616	74800322	1
24 hpi	M3	338319	1770.36	1.17841	0.223597	5.27022	1.36e-07	8.49e-06	NA	NA	CEBPB	NM_176788	"Bos taurus CCAAT enhancer binding protein beta (CEBPB), mRNA. [Source:RefSeq mRNA;Acc:NM_176788]"	13	78205757	78206803	1
24 hpi	M3	506604	88.4179	3.50153	0.571724	6.12451	9.1e-10	1.35e-07	ENSBTAG00000014762	ENSBTAT00000065058	ISG20	NA	interferon stimulated exonuclease gene 20 [Source:VGNC Symbol;Acc:VGNC:30294]	21	19607426	19625071	1
24 hpi	M3	281274	41967.1	1.16489	0.250158	4.65661	3.21e-06	0.000107046	ENSBTAG00000008683	ENSBTAT00000011447	LDHA	NM_174099	"Bos taurus lactate dehydrogenase A (LDHA), mRNA. [Source:RefSeq mRNA;Acc:NM_174099]"	29	26290893	26301350	-1
24 hpi	M3	281871	2351.61	3.68471	0.559867	6.58141	4.66e-11	1.04e-08	ENSBTAG00000014707	ENSBTAT00000019573	ISG15	NM_174366	"Bos taurus ISG15 ubiquitin-like modifier (ISG15), mRNA. [Source:RefSeq mRNA;Acc:NM_174366]"	16	51464069	51465107	-1
24 hpi	M3	282641	3981.31	-1.07305	0.205204	-5.22919	1.7e-07	1e-05	ENSBTAG00000009552	ENSBTAT00000012570	ATP2B1	NM_174696	"Bos taurus ATPase plasma membrane Ca2+ transporting 1 (ATP2B1), mRNA. [Source:RefSeq mRNA;Acc:NM_174696]"	5	19476824	19607517	-1
24 hpi	M3	539882	10272.1	0.813592	0.161603	5.03451	4.79e-07	2.25e-05	ENSBTAG00000012244	ENSBTAT00000016242	TUBA1B	NA	"tubulin, alpha 1b"	5	30699311	30702912	plus
24 hpi	M3	540642	1804.44	0.440671	0.106073	4.15441	3.26e-05	0.000623715	ENSBTAG00000015376	ENSBTAT00000061118	FBXW11	NA	F-box and WD repeat domain containing 11 [Source:VGNC Symbol;Acc:VGNC:28922]	20	3678207	3809572	-1
24 hpi	M3	614134	1771.14	1.49363	0.23398	6.38356	1.73e-10	3.31e-08	ENSBTAG00000026754	ENSBTAT00000038204	RNF41	NM_001046525	"Bos taurus ring finger protein 41 (RNF41), mRNA. [Source:RefSeq mRNA;Acc:NM_001046525]"	5	57103613	57130431	1
24 hpi	M3										ATF4
24 hpi	M3	280826	1089.37	6.53958	0.688039	9.50466	2.01e-21	1.08e-17	ENSBTAG00000014921	ENSBTAT00000019865	IL6	NM_173923	"Bos taurus interleukin 6 (IL6), mRNA. [Source:RefSeq mRNA;Acc:NM_173923]"	4	31454749	31459131	1
24 hpi	M3										EIF2C2
24 hpi	M3										IDB-57575 complex
24 hpi	M3	504244	320.25	2.20113	0.439335	5.01013	5.44e-07	2.49e-05	ENSBTAG00000039992	ENSBTAT00000038370	TUBA1C	NM_001034204	"Bos taurus tubulin alpha 1c (TUBA1C), mRNA. [Source:RefSeq mRNA;Acc:NM_001034204]"	5	30565046	30572546	-1
24 hpi	M3	507571	223.021	-0.75969	0.171884	-4.41978	9.88e-06	0.000254263	ENSBTAG00000012509	ENSBTAT00000016607	DYRK1B	NA	dual specificity tyrosine phosphorylation regulated kinase 1B	18	49379800	49388201	minus
24 hpi	M3	515204	2688.84	1.0321	0.236007	4.37319	1.22e-05	0.000298816	NA	NA	SP110	NA	SP110 nuclear body protein [Source:NCBI gene;Acc:515204]	2	118183281	118232898	-1
24 hpi	M3	281735	149172	3.23551	0.696205	4.64735	3.36e-06	0.0001112	ENSBTAG00000009812	ENSBTAT00000012939	CXCL5	NM_174300	"Bos taurus chemokine (C-X-C motif) ligand 5 (CXCL5), mRNA. [Source:RefSeq mRNA;Acc:NM_174300]"	6	88897012	88899124	1
24 hpi	M3	504698	29226.3	1.29315	0.230047	5.62123	1.9e-08	1.7e-06	ENSBTAG00000032719	ENSBTAT00000046421	TFRC	NM_001206577	"Bos taurus transferrin receptor (TFRC), mRNA. [Source:RefSeq mRNA;Acc:NM_001206577]"	1	70652654	70679923	-1
24 hpi	M3	534150	3957.77	0.943026	0.16336	5.77268	7.8e-09	7.89e-07	ENSBTAG00000016401	ENSBTAT00000021808	OPTN	NA	optineurin [Source:VGNC Symbol;Acc:VGNC:32442]	13	27800706	27840043	1
24 hpi	M3	539835	186.138	1.82579	0.428535	4.26054	2.04e-05	0.000436764	ENSBTAG00000039035	ENSBTAT00000057500	HSPA6	NA	heat shock protein family A (Hsp70) member 6	3	8031338	8033861	minus
24 hpi	M3	282097	3251.42	-0.523268	0.109811	-4.76516	1.89e-06	6.85e-05	ENSBTAG00000004593	ENSBTAT00000006030	TOP2B	NA	DNA topoisomerase II beta [Source:VGNC Symbol;Acc:VGNC:49158]	27	40151096	40196738	1
24 hpi	M3	509566	15027.5	0.666982	0.162335	4.10867	3.98e-05	0.000733167	ENSBTAG00000012927	ENSBTAT00000017177	ALDOA	NA	"Bos taurus aldolase, fructose-bisphosphate A (ALDOA), mRNA. [Source:RefSeq mRNA;Acc:NM_001101915]"	25	26212553	26218476	-1
24 hpi	M3										AKT1
24 hpi	M3	616503	238.15	0.953278	0.166067	5.74032	9.45e-09	9.32e-07	ENSBTAG00000020983	ENSBTAT00000027944	RRAS	NM_001038688	"Bos taurus RAS related (RRAS), mRNA. [Source:RefSeq mRNA;Acc:NM_001038688]"	18	56042097	56045849	-1
24 hpi	M3										IDB-15781 complex
24 hpi	M3	507781	343.604	1.29078	0.255104	5.05983	4.2e-07	2.05e-05	ENSBTAG00000013793	ENSBTAT00000018331	NEDD4	NA	"neural precursor cell expressed, developmentally down-regulated 4, E3 ubiquitin protein ligase [Source:VGNC Symbol;Acc:VGNC:55128]"	10	54425968	54570727	1
24 hpi	M3										FCGR3A
24 hpi	M3	534171	7644.56	1.23869	0.204325	6.06235	1.34e-09	1.86e-07	ENSBTAG00000002623	ENSBTAT00000003394	SAMSN1	NM_001035404	"Bos taurus SAM domain, SH3 domain and nuclear localization signals 1 (SAMSN1), mRNA. [Source:RefSeq mRNA;Acc:NM_001035404]"	1	22617489	22675629	1
24 hpi	M3	615493	299.68	-0.84456	0.163006	-5.18116	2.21e-07	1.25e-05	ENSBTAG00000021008	ENSBTAT00000027974	ZNF219	NA	zinc finger protein 219 [Source:VGNC Symbol;Acc:VGNC:37229]	10	25997903	26000852	1
24 hpi	M3	281141	18379.9	0.8579	0.156059	5.49729	3.86e-08	2.99e-06	ENSBTAG00000013411	ENSBTAT00000017839	ENO1	NM_174049	"Bos taurus enolase 1 (ENO1), mRNA. [Source:RefSeq mRNA;Acc:NM_174049]"	16	44553028	44566771	1
24 hpi	M3	281677	246.124	-1.77884	0.377935	-4.70674	2.52e-06	8.52e-05	NA	NA	CEBPA	NA	CCAAT enhancer binding protein alpha	18	43728248	43729478	minus
24 hpi	M3	504336	1547.61	0.999588	0.174381	5.73222	9.91e-09	9.6e-07	ENSBTAG00000016830	ENSBTAT00000022388	DAXX	NA	"Bos taurus death domain associated protein (DAXX), mRNA. [Source:RefSeq mRNA;Acc:NM_001075155]"	23	7487546	7491922	-1
24 hpi	M3	528833	240.431	0.487928	0.111955	4.35825	1.31e-05	0.000314264	ENSBTAG00000010235	ENSBTAT00000047185	NOP9	NM_001103265	"Bos taurus NOP9 nucleolar protein (NOP9), mRNA. [Source:RefSeq mRNA;Acc:NM_001103265]"	10	20865162	20871269	-1
24 hpi	M3	281169	1213.41	0.586211	0.140441	4.17408	2.99e-05	0.000584715	ENSBTAG00000003201	ENSBTAT00000004159	FNTA	NM_177498	"Bos taurus farnesyltransferase, CAAX box, alpha (FNTA), mRNA. [Source:RefSeq mRNA;Acc:NM_177498]"	27	37703749	37727639	1
24 hpi	M3	281496	36140.1	2.83356	0.369575	7.66707	1.76e-14	1.18e-11	ENSBTAG00000006523	ENSBTAT00000008569	SOD2	NA	superoxide dismutase 2	9	95955349	95965385	minus
24 hpi	M3										CD40LG
24 hpi	M3	286849	1836.41	1.88416	0.276638	6.81093	9.7e-12	2.52e-09	ENSBTAG00000020736	ENSBTAT00000027630	CD40	NA	CD40 molecule [Source:VGNC Symbol;Acc:VGNC:27033]	13	74842191	74853116	1
24 hpi	M3	535344	925.465	2.80284	0.346434	8.09054	5.94e-16	5.97e-13	ENSBTAG00000011316	ENSBTAT00000015041	ZC3H12A	NM_001102187	"Bos taurus zinc finger CCCH-type containing 12A (ZC3H12A), mRNA. [Source:RefSeq mRNA;Acc:NM_001102187]"	3	108403027	108412520	-1
24 hpi	M3										MYD88
24 hpi	M3										IDB-15834 complex
24 hpi	M3										CXCR2
24 hpi	M3										UNG
24 hpi	M3	517850	907.53	-0.73297	0.166679	-4.3975	1.1e-05	0.000274765	ENSBTAG00000006824	ENSBTAT00000008971	APPL1	NM_001099003	"Bos taurus adaptor protein, phosphotyrosine interacting with PH domain and leucine zipper 1 (APPL1), mRNA. [Source:RefSeq mRNA;Acc:NM_001099003]"	22	43851906	43882728	-1
24 hpi	M3	510041	3620.24	0.885619	0.141409	6.26281	3.78e-10	6.54e-08	ENSBTAG00000021395	ENSBTAT00000028520	PSME1	NA	proteasome activator subunit 1 [Source:VGNC Symbol;Acc:VGNC:33473]	10	20998111	21026409	-1
24 hpi	M3	282876	6960.06	4.35539	0.795836	5.47272	4.43e-08	3.38e-06	ENSBTAG00000006894	ENSBTAT00000009062	NOS2	NM_001076799	"Bos taurus nitric oxide synthase 2 (NOS2), mRNA. [Source:RefSeq mRNA;Acc:NM_001076799]"	19	19388579	19429569	-1
24 hpi	M3	613667	14855.3	4.56876	0.63916	7.14807	8.8e-13	3.45e-10	ENSBTAG00000037778	ENSBTAT00000045994	CXCL3	NA	chemokine (C-X-C motif) ligand 3	6	89061330	89063355	plus
24 hpi	M3	538639	3693.33	1.25916	0.20509	6.13954	8.28e-10	1.24e-07	ENSBTAG00000001273	ENSBTAT00000001675	NLRP3	NM_001102219	"Bos taurus NLR family pyrin domain containing 3 (NLRP3), mRNA. [Source:RefSeq mRNA;Acc:NM_001102219]"	7	40663606	40710647	1
24 hpi	M3	538284	3544.07	0.654283	0.154023	4.24795	2.16e-05	0.000454761	ENSBTAG00000010428	ENSBTAT00000037574	USP15	NM_001046430	"Bos taurus ubiquitin specific peptidase 15 (USP15), mRNA. [Source:RefSeq mRNA;Acc:NM_001046430]"	5	51147112	51276079	-1
24 hpi	M3	541127	872.492	-0.496933	0.112618	-4.41254	1.02e-05	0.000261654	ENSBTAG00000004368	ENSBTAT00000005727	NFATC3	NA	"Bos taurus nuclear factor of activated T cells 3 (NFATC3), mRNA. [Source:RefSeq mRNA;Acc:NM_001192831]"	18	35517797	35609581	1
24 hpi	M3	515039	193.403	-1.40242	0.291306	-4.81425	1.48e-06	5.62e-05	ENSBTAG00000000838	ENSBTAT00000061454	CCDC88C	NA	"Bos taurus coiled-coil domain containing 88C (CCDC88C), mRNA. [Source:RefSeq mRNA;Acc:NM_001102017]"	21	56040106	56183841	-1
24 hpi	M3	783879	4.89034	-3.24745	0.764158	-4.24971	2.14e-05	0.000452393	ENSBTAG00000037673	ENSBTAT00000021896	GSTM1	NA	glutathione S-transferase mu 1 [Source:NCBI gene;Acc:783879]	3	33759204	33765942	-1
24 hpi	M3	280845	18.6611	2.54973	0.616775	4.13397	3.57e-05	0.000670738	ENSBTAG00000000016	ENSBTAT00000000018	LTA	NM_001013401	"Bos taurus lymphotoxin alpha (LTA), mRNA. [Source:RefSeq mRNA;Acc:NM_001013401]"	23	27720176	27721739	-1
24 hpi	M3	539003	12712.1	1.2148	0.235653	5.15504	2.54e-07	1.38e-05	ENSBTAG00000016420	ENSBTAT00000021838	CTNNB1	NM_001076141	"Bos taurus catenin beta 1 (CTNNB1), mRNA. [Source:RefSeq mRNA;Acc:NM_001076141]"	22	13798884	13845848	1
24 hpi	M3	540482	367.052	-0.481296	0.10842	-4.43918	9.03e-06	0.000238099	ENSBTAG00000020608	ENSBTAT00000027461	ATG9A	NM_001034706	"Bos taurus autophagy related 9A (ATG9A), mRNA. [Source:RefSeq mRNA;Acc:NM_001034706]"	2	107170269	107179679	-1
24 hpi	M3	613533	1044.11	1.53728	0.327223	4.69796	2.63e-06	8.83e-05	ENSBTAG00000022004	ENSBTAT00000029348	FLNB	NM_001191460	"Bos taurus filamin B (FLNB), mRNA. [Source:RefSeq mRNA;Acc:NM_001191460]"	22	43132187	43272493	-1
24 hpi	M3										PARK2
24 hpi	M3	510368	1777.67	0.55156	0.119742	4.60624	4.1e-06	0.000128447	ENSBTAG00000016760	ENSBTAT00000056583	LRRFIP2	NM_001038070	"Bos taurus LRR binding FLII interacting protein 2 (LRRFIP2), mRNA. [Source:RefSeq mRNA;Acc:NM_001038070]"	22	10347060	10455986	1
24 hpi	M3										CSF2 gene
24 hpi	M3	506433	2164.36	-0.440308	0.103476	-4.25516	2.09e-05	0.000445018	ENSBTAG00000005221	ENSBTAT00000006875	WNK1	NA	WNK lysine deficient protein kinase 1 [Source:VGNC Symbol;Acc:VGNC:36949]	5	107577726	107706571	1
24 hpi	M3	521748	424.731	2.91568	0.414928	7.02697	2.11e-12	6.53e-10	ENSBTAG00000046266	ENSBTAT00000064514	TNFSF9	NA	TNF superfamily member 9 [Source:VGNC Symbol;Acc:VGNC:36178]	7	17963471	17966413	-1
24 hpi	M3	507479	411.93	-0.608687	0.142851	-4.26099	2.04e-05	0.00043646	ENSBTAG00000006021	ENSBTAT00000007911	CEP250	NA	centrosomal protein 250 [Source:VGNC Symbol;Acc:VGNC:27200]	13	64699831	64746870	1
24 hpi	M3	507837	975.275	-0.925426	0.149653	-6.18381	6.26e-10	9.77e-08	ENSBTAG00000019044	ENSBTAT00000025350	BAIAP2	NM_001017937	"Bos taurus BAI1 associated protein 2 (BAIAP2), mRNA. [Source:RefSeq mRNA;Acc:NM_001017937]"	19	51578606	51642239	-1
24 hpi	M3	617455	31.1337	2.31062	0.426379	5.41916	5.99e-08	4.3e-06	ENSBTAG00000025181	ENSBTAT00000035288	CCDC85C	NA	coiled-coil domain containing 85C [Source:VGNC Symbol;Acc:VGNC:26925]	21	64523697	64601628	-1
24 hpi	M3										MAPK3
24 hpi	M3	530547	624.1	0.630473	0.136687	4.61252	3.98e-06	0.000126204	NA	NA	UFM1	NM_001046314	"Bos taurus ubiquitin fold modifier 1 (UFM1), mRNA. [Source:RefSeq mRNA;Acc:NM_001046314]"	12	23680676	23695013	-1
24 hpi	M3	281214	21801.5	4.04008	0.857178	4.71324	2.44e-06	8.34e-05	ENSBTAG00000027513	ENSBTAT00000039536	CXCL2	NM_174299	"Bos taurus chemokine (C-X-C motif) ligand 2 (CXCL2), mRNA. [Source:RefSeq mRNA;Acc:NM_174299]"	6	88946402	88948465	1
24 hpi	M3	506787	650.899	0.712159	0.127935	5.56659	2.6e-08	2.18e-06	ENSBTAG00000015909	ENSBTAT00000021155	PDE8A	NM_001191455	"Bos taurus phosphodiesterase 8A (PDE8A), mRNA. [Source:RefSeq mRNA;Acc:NM_001191455]"	21	22656735	22799519	1
24 hpi	M3	525647	3133.6	0.743612	0.171511	4.33564	1.45e-05	0.000338774	ENSBTAG00000019933	ENSBTAT00000026556	MKNK1	NM_001035358	"Bos taurus MAP kinase interacting serine/threonine kinase 1 (MKNK1), mRNA. [Source:RefSeq mRNA;Acc:NM_001035358]"	3	99527442	99573233	1
24 hpi	M3	505455	3566.69	3.20852	0.436574	7.34931	1.99e-13	8.9e-11	ENSBTAG00000011358	ENSBTAT00000015092	IER3	NM_001075202	"Bos taurus immediate early response 3 (IER3), mRNA. [Source:RefSeq mRNA;Acc:NM_001075202]"	23	28284912	28286183	1
24 hpi	M3	281814	23441.1	1.1738	0.150524	7.79811	6.28e-15	4.81e-12	ENSBTAG00000020935	ENSBTAT00000027885	HIF1A	NM_174339	"Bos taurus hypoxia inducible factor 1 subunit alpha (HIF1A), mRNA. [Source:RefSeq mRNA;Acc:NM_174339]"	10	73836334	73881299	1
24 hpi	M3	515777	64.4868	1.39539	0.335741	4.15616	3.24e-05	0.000621175	ENSBTAG00000003519	ENSBTAT00000004574	NOL3	NA	nucleolar protein 3 [Source:VGNC Symbol;Acc:VGNC:32156]	18	34807714	34812057	1
24 hpi	M3	535043	1577.05	-1.92353	0.309794	-6.20906	5.33e-10	8.57e-08	ENSBTAG00000017266	ENSBTAT00000022960	ITGA6	NA	integrin subunit alpha 6 [Source:VGNC Symbol;Acc:VGNC:30318]	2	24091577	24179151	-1
24 hpi	M3	286865	26.4771	-1.51853	0.313008	-4.8514	1.23e-06	4.86e-05	ENSBTAG00000002979	ENSBTAT00000003878	PIK3R3	NM_174796	"Bos taurus phosphoinositide-3-kinase regulatory subunit 3 (PIK3R3), mRNA. [Source:RefSeq mRNA;Acc:NM_174796]"	3	99963094	100063831	1
24 hpi	M3	509857	1623.76	0.946121	0.159657	5.92596	3.1e-09	3.7e-07	ENSBTAG00000005814	ENSBTAT00000007642	PSME2	NA	"Bos taurus proteasome activator subunit 2 (PSME2), mRNA. [Source:RefSeq mRNA;Acc:NM_001014889]"	10	20993568	21007790	1
24 hpi	M3	535704	3892.36	-1.24797	0.244939	-5.09505	3.49e-07	1.74e-05	ENSBTAG00000047502	ENSBTAT00000064387	FKBP5	NM_001192862	"Bos taurus FK506 binding protein 5 (FKBP5), mRNA. [Source:RefSeq mRNA;Acc:NM_001192862]"	23	9555619	9672159	-1
24 hpi	M3										HSPA4
24 hpi	M3										ARAF
24 hpi	M3										WASL
24 hpi	M3										CDKN1A
24 hpi	M3										IDB-35634 complex
24 hpi	M3	505554	1055.43	0.602644	0.140268	4.29638	1.74e-05	0.000392179	ENSBTAG00000005674	ENSBTAT00000007454	NEU1	NM_001083642	"Bos taurus neuraminidase 1 (NEU1), mRNA. [Source:RefSeq mRNA;Acc:NM_001083642]"	23	27494530	27498491	1
24 hpi	M3	616818	14494.7	1.87919	0.452265	4.15506	3.25e-05	0.00062268	ENSBTAG00000012640	ENSBTAT00000016774	S100A8	NA	S100 calcium binding protein A8 [Source:VGNC Symbol;Acc:VGNC:34246]	3	17085577	17086827	1
24 hpi	M3	281251	80188	4.74005	0.847719	5.59153	2.25e-08	1.95e-06	ENSBTAG00000001321	ENSBTAT00000001745	IL1B	NA	interleukin 1 beta	11	46543408	46551922	minus
24 hpi	M3	540719	1853.99	0.500366	0.111682	4.48028	7.45e-06	0.000204955	ENSBTAG00000004850	ENSBTAT00000006376	KPNA3	NA	karyopherin subunit alpha 3 [Source:VGNC Symbol;Acc:VGNC:30702]	12	19243142	19339516	-1
24 hpi	M3	618056	1064.86	0.915978	0.190699	4.80326	1.56e-06	5.87e-05	ENSBTAG00000023377	ENSBTAT00000031822	SH3BP5	NA	SH3 domain binding protein 5 [Source:VGNC Symbol;Acc:VGNC:34568]	1	152286347	152366452	-1
24 hpi	M3	281534	11463.2	0.867676	0.187766	4.62104	3.82e-06	0.000122091	ENSBTAG00000008008	ENSBTAT00000010530	TLR2	NM_174197	"Bos taurus toll like receptor 2 (TLR2), mRNA. [Source:RefSeq mRNA;Acc:NM_174197]"	17	3954019	3967242	-1
24 hpi	M3	530618	988.567	-0.482957	0.0944137	-5.11533	3.13e-07	1.61e-05	ENSBTAG00000005824	ENSBTAT00000007660	SPOP	NM_001075936	"Bos taurus speckle type BTB/POZ protein (SPOP), mRNA. [Source:RefSeq mRNA;Acc:NM_001075936]"	19	36937900	37020386	1
24 hpi	M3	507054	57.3364	3.01027	0.71179	4.22915	2.35e-05	0.00048371	ENSBTAG00000018347	ENSBTAT00000024412	IL33	NM_001075297	"Bos taurus interleukin 33 (IL33), mRNA. [Source:RefSeq mRNA;Acc:NM_001075297]"	8	38472459	38546405	-1
24 hpi	M3	327677	734.827	2.7652	0.586795	4.71237	2.45e-06	8.36e-05	ENSBTAG00000013569	ENSBTAT00000018042	CD38	NA	"Bos taurus CD38 molecule (CD38), mRNA. [Source:RefSeq mRNA;Acc:NM_175798]"	6	110986237	111044215	1
24 hpi	M3										WAS
24 hpi	M3	100298642	1961.68	3.03704	0.429636	7.06887	1.56e-12	5.23e-10	ENSBTAG00000047107	ENSBTAT00000064143	TNIP3	NA	TNFAIP3 interacting protein 3 [Source:VGNC Symbol;Acc:VGNC:36181]	17	68139936	68183686	-1
24 hpi	M3	512993	228.819	0.521473	0.117739	4.42906	9.46e-06	0.000246144	ENSBTAG00000014102	ENSBTAT00000018753	WDR77	NM_001015584	"Bos taurus WD repeat domain 77 (WDR77), mRNA. [Source:RefSeq mRNA;Acc:NM_001015584]"	3	31863581	31873115	1
24 hpi	M3										IDB-72420 complex
24 hpi	M3	525937	2858.96	-2.12476	0.429536	-4.94664	7.55e-07	3.25e-05	ENSBTAG00000011545	ENSBTAT00000015339	GDA	NA	guanine deaminase [Source:VGNC Symbol;Acc:VGNC:29294]	8	48359127	48483138	1
24 hpi	M3										FASLG
24 hpi	M3	617095	24195	0.82357	0.16316	5.04762	4.47e-07	2.14e-05	ENSBTAG00000025644	ENSBTAT00000036194	CALM1	NM_001242572	"Bos taurus calmodulin 1 (CALM1), mRNA. [Source:RefSeq mRNA;Acc:NM_001242572]"	10	102005601	102013441	1
24 hpi	M3	280814	7194.84	0.943056	0.219837	4.2898	1.79e-05	0.000399494	ENSBTAG00000007932	ENSBTAT00000056914	HCK	NA	"Bos taurus HCK proto-oncogene, Src family tyrosine kinase (HCK), transcript variant 1, mRNA. [Source:RefSeq mRNA;Acc:NM_001110194]"	13	61563070	61608503	1
24 hpi	M3	282662	3841.18	3.18564	0.526329	6.05256	1.43e-09	1.96e-07	ENSBTAG00000014906	ENSBTAT00000019848	VCAN	NM_181035	"Bos taurus versican (VCAN), mRNA. [Source:RefSeq mRNA;Acc:NM_181035]"	7	83356440	83476139	1
24 hpi	M3	508607	313.259	-0.515379	0.120178	-4.28847	1.8e-05	0.000401334	ENSBTAG00000001707	ENSBTAT00000065067	UIMC1	NA	"Bos taurus ubiquitin interaction motif containing 1 (UIMC1), transcript variant 1, mRNA. [Source:RefSeq mRNA;Acc:NM_001038061]"	7	38357664	38496216	-1
24 hpi	M3	538519	401.185	-0.723263	0.135457	-5.33943	9.32e-08	6.27e-06	ENSBTAG00000018049	ENSBTAT00000024029	MKNK2	NA	MAP kinase interacting serine/threonine kinase 2 [Source:VGNC Symbol;Acc:VGNC:31492]	7	21489873	21501464	1
24 hpi	M3	507481	4144.87	0.527293	0.125445	4.20338	2.63e-05	0.000529329	ENSBTAG00000015718	ENSBTAT00000038313	CASP8	NA	"Bos taurus caspase 8 (CASP8), mRNA. [Source:RefSeq mRNA;Acc:NM_001045970]"	2	89861141	89885545	1
24 hpi	M3										APP
24 hpi	M3	510342	1085.55	0.881746	0.195488	4.51048	6.47e-06	0.000181852	ENSBTAG00000007636	ENSBTAT00000033701	IRAK3	NM_001190299	"Bos taurus interleukin 1 receptor associated kinase 3 (IRAK3), mRNA. [Source:RefSeq mRNA;Acc:NM_001190299]"	5	47564309	47624668	-1
24 hpi	M3	616730	223.151	-0.942478	0.200074	-4.71066	2.47e-06	8.41e-05	ENSBTAG00000046218	ENSBTAT00000066246	KLF11	NM_001190301	"Bos taurus Kruppel like factor 11 (KLF11), mRNA. [Source:RefSeq mRNA;Acc:NM_001190301]"	11	87547144	87558851	-1
24 hpi	M3										JAK2
24 hpi	M3	531389	527.978	2.74309	0.504136	5.44118	5.29e-08	3.9e-06	ENSBTAG00000006194	ENSBTAT00000008136	FOSL1	NM_001205985	"Bos taurus FOS like 1, AP-1 transcription factor subunit (FOSL1), mRNA. [Source:RefSeq mRNA;Acc:NM_001205985]"	29	44006997	44013529	-1
24 hpi	M3										IDB-31911 complex
24 hpi	M3	531877	6027.19	0.870628	0.142855	6.09448	1.1e-09	1.58e-07	ENSBTAG00000003825	ENSBTAT00000004985	PTPN12	NM_001205991	"Bos taurus protein tyrosine phosphatase, non-receptor type 12 (PTPN12), mRNA. [Source:RefSeq mRNA;Acc:NM_001205991]"	4	43598679	43690863	-1
24 hpi	M3	514128	167.966	0.822288	0.197627	4.16081	3.17e-05	0.00061155	ENSBTAG00000010101	ENSBTAT00000013326	BYSL	NA	bystin like [Source:VGNC Symbol;Acc:VGNC:26611]	23	15687963	15698295	1
24 hpi	M3										IDB-14721 complex
24 hpi	M3	788926	2503.95	1.04235	0.233756	4.45912	8.23e-06	0.000221715	ENSBTAG00000013108	ENSBTAT00000060994	HK2	NA	hexokinase 2 [Source:VGNC Symbol;Acc:VGNC:29865]	11	9743172	9810098	-1
24 hpi	M3										VASP
24 hpi	M3	281839	6692.77	1.27116	0.204782	6.20738	5.39e-10	8.58e-08	ENSBTAG00000010303	ENSBTAT00000013608	ICAM1	NA	intercellular adhesion molecule 1	7	14813843	14824411	plus
24 hpi	M3	282170	3755.31	3.73025	0.745768	5.00188	5.68e-07	2.58e-05	ENSBTAG00000025250	ENSBTAT00000035430	CCL3	NA	chemokine (C-C motif) ligand 3	19	14360209	14361720	plus
24 hpi	M3	527528	769.684	3.23102	0.656971	4.91805	8.74e-07	3.66e-05	NA	NA	IFIT2	NA	interferon induced protein with tetratricopeptide repeats 2 [Source:VGNC Symbol;Acc:VGNC:30049]	26	11028206	11035934	1
24 hpi	M3										SOD1
24 hpi	M3	538442	2807.4	0.515631	0.121115	4.25738	2.07e-05	0.000441803	ENSBTAG00000001311	ENSBTAT00000001731	MORF4L2	NM_001099084	"Bos taurus mortality factor 4 like 2 (MORF4L2), mRNA. [Source:RefSeq mRNA;Acc:NM_001099084]"	X	52424387	52436523	-1
24 hpi	M3	404074	420.362	-3.30079	0.773911	-4.26508	2e-05	0.000431419	ENSBTAG00000020319	ENSBTAT00000027080	ALOX5	NM_001192792	"Bos taurus arachidonate 5-lipoxygenase (ALOX5), mRNA. [Source:RefSeq mRNA;Acc:NM_001192792]"	28	44346285	44392546	-1
24 hpi	M3	533276	1158.54	0.645633	0.124634	5.18024	2.22e-07	1.25e-05	ENSBTAG00000018447	ENSBTAT00000024551	RABGGTB	NA	Rab geranylgeranyltransferase subunit beta [Source:VGNC Symbol;Acc:VGNC:33671]	3	69057556	69065985	-1
24 hpi	M3	282661	11655.1	0.526568	0.113948	4.62114	3.82e-06	0.000122091	ENSBTAG00000003585	ENSBTAT00000055450	CD47	NM_174708	"Bos taurus CD47 molecule (CD47), mRNA. [Source:RefSeq mRNA;Acc:NM_174708]"	1	52712128	52777176	-1
24 hpi	M3	497199	5211	1.04034	0.206378	5.04095	4.63e-07	2.2e-05	ENSBTAG00000010998	ENSBTAT00000014607	CFLAR	NA	CASP8 and FADD like apoptosis regulator [Source:VGNC Symbol;Acc:VGNC:27255]	2	89703845	89757452	1
24 hpi	M3	521747	1509.42	0.438338	0.100407	4.36561	1.27e-05	0.000307376	ENSBTAG00000014388	ENSBTAT00000019134	EIF3I	NM_001015628	"Bos taurus eukaryotic translation initiation factor 3 subunit I (EIF3I), mRNA. [Source:RefSeq mRNA;Acc:NM_001015628]"	2	121298262	121306107	-1
24 hpi	M3	788176	26.9419	-3.10738	0.566143	-5.48868	4.05e-08	3.12e-06	ENSBTAG00000017369	ENSBTAT00000023092	MAMDC2	NA	MAM domain containing 2 [Source:VGNC Symbol;Acc:VGNC:31157]	8	46233994	46396740	1
24 hpi	M3										STUB1
24 hpi	M3										HBB
24 hpi	M3										IL1R1
24 hpi	M3	515202	467.838	1.99138	0.399417	4.98571	6.17e-07	2.77e-05	ENSBTAG00000016661	ENSBTAT00000053400	USP18	NA	"Bos taurus ubiquitin specific peptidase 18 (USP18), mRNA. [Source:RefSeq mRNA;Acc:NM_001017940]"	5	75988786	76019180	1
24 hpi	M3	529245	591.382	0.691573	0.164961	4.19234	2.76e-05	0.000551646	ENSBTAG00000015291	ENSBTAT00000020335	ORC4	NA	"Bos taurus origin recognition complex subunit 4 (ORC4), mRNA. [Source:RefSeq mRNA;Acc:NM_001046301]"	2	48181494	48275918	1
24 hpi	M3	507476	14258.6	1.05997	0.220838	4.79978	1.59e-06	5.93e-05	ENSBTAG00000000894	ENSBTAT00000001187	PGK1	NM_001034299	"Bos taurus phosphoglycerate kinase 1 (PGK1), mRNA. [Source:RefSeq mRNA;Acc:NM_001034299]"	X	74244893	74267571	-1
24 hpi	M3	514246	2998.64	1.0649	0.179329	5.93828	2.88e-09	3.51e-07	ENSBTAG00000012046	ENSBTAT00000015987	JUNB	NM_001075656	"Bos taurus JunB proto-oncogene, AP-1 transcription factor subunit (JUNB), mRNA. [Source:RefSeq mRNA;Acc:NM_001075656]"	7	12736091	12737893	-1
24 hpi	M3	515700	67.8816	3.66096	0.853254	4.29059	1.78e-05	0.000399336	ENSBTAG00000006343	ENSBTAT00000008322	IL1R2	NA	interleukin 1 receptor type 2 [Source:VGNC Symbol;Acc:VGNC:30132]	11	6689610	6728985	1
24 hpi	M3	532261	567.509	0.621402	0.106747	5.82123	5.84e-09	6.18e-07	ENSBTAG00000020760	ENSBTAT00000027666	SNAP29	NM_001075959	"Bos taurus synaptosome associated protein 29 (SNAP29), mRNA. [Source:RefSeq mRNA;Acc:NM_001075959]"	17	72268871	72277819	1
24 hpi	M3	281801	139.052	-1.39595	0.303345	-4.60185	4.19e-06	0.000129772	ENSBTAG00000007981	ENSBTAT00000010492	GRK5	NA	G protein-coupled receptor kinase 5 [Source:VGNC Symbol;Acc:VGNC:29656]	26	39360203	39592150	1
24 hpi	M3	514005	713.028	-0.706216	0.164932	-4.28187	1.85e-05	0.00041002	ENSBTAG00000009427	ENSBTAT00000012404	PPM1D	NM_001191444	"Bos taurus protein phosphatase, Mg2+/Mn2+ dependent 1D (PPM1D), mRNA. [Source:RefSeq mRNA;Acc:NM_001191444]"	19	12299125	12359979	-1
24 hpi	M3	504958	17827.2	0.491383	0.0958044	5.12902	2.91e-07	1.52e-05	ENSBTAG00000000132	ENSBTAT00000000144	EIF4A1	NA	eukaryotic translation initiation factor 4A1	19	27305544	27311552	plus
24 hpi	M3	785016	324.919	-1.08568	0.208897	-5.19721	2.02e-07	1.17e-05	ENSBTAG00000021912	ENSBTAT00000029212	DUSP7	NM_001101294	"Bos taurus dual specificity phosphatase 7 (DUSP7), mRNA. [Source:RefSeq mRNA;Acc:NM_001101294]"	22	48825120	48832342	1
24 hpi	M3	280943	3523.2	3.19267	0.510103	6.25887	3.88e-10	6.63e-08	ENSBTAG00000025471	ENSBTAT00000035815	TNF	NM_173966	"Bos taurus tumor necrosis factor (TNF), mRNA. [Source:RefSeq mRNA;Acc:NM_173966]"	23	27716168	27719047	-1
24 hpi	M3	512898	589.296	0.585635	0.113412	5.16376	2.42e-07	1.32e-05	ENSBTAG00000017068	ENSBTAT00000022696	DDA1	NM_001015583	"Bos taurus DET1 and DDB1 associated 1 (DDA1), mRNA. [Source:RefSeq mRNA;Acc:NM_001015583]"	7	5807201	5817259	-1
24 hpi	M3	510155	2253.95	0.582033	0.123161	4.7258	2.29e-06	7.91e-05	ENSBTAG00000020641	ENSBTAT00000027507	PSMA5	NM_001015566	"Bos taurus proteasome subunit alpha 5 (PSMA5), mRNA. [Source:RefSeq mRNA;Acc:NM_001015566]"	3	34012638	34033681	1
24 hpi	M3										RAB7A
24 hpi	M3	338039	5058.9	0.999571	0.184153	5.42795	5.7e-08	4.14e-06	ENSBTAG00000020884	ENSBTAT00000027820	CASP4	NM_176638	"Bos taurus caspase 4, apoptosis-related cysteine peptidase (CASP4), mRNA. [Source:RefSeq mRNA;Acc:NM_176638]"	15	3250231	3269687	1
24 hpi	M3	505511	1480.52	-0.455059	0.0910721	-4.9967	5.83e-07	2.63e-05	ENSBTAG00000018893	ENSBTAT00000055113	AHCYL1	NM_001101052	"Bos taurus adenosylhomocysteinase like 1 (AHCYL1), mRNA. [Source:RefSeq mRNA;Acc:NM_001101052]"	3	33403800	33444827	-1
24 hpi	M3										EGFR
24 hpi	M3	531240	1622.99	2.04152	0.350413	5.82605	5.68e-09	6.05e-07	ENSBTAG00000009159	ENSBTAT00000030589	PLXNA1	NA	plexin A1 [Source:VGNC Symbol;Acc:VGNC:33059]	22	60240226	60280068	-1
24 hpi	M3	518180	1704.04	0.72816	0.155756	4.67501	2.94e-06	9.81e-05	NA	NA	CRKL	NA	"CRK like proto-oncogene, adaptor protein [Source:VGNC Symbol;Acc:VGNC:53897]"	17	72288644	72307365	1
24 hpi	M3	534649	205.502	1.67713	0.297744	5.63279	1.77e-08	1.63e-06	ENSBTAG00000005760	ENSBTAT00000066234	TBC1D4	NM_001206310	"Bos taurus TBC1 domain family member 4 (TBC1D4), mRNA. [Source:RefSeq mRNA;Acc:NM_001206310]"	12	50330163	50540017	-1
24 hpi	M3										HAVCR2
24 hpi	M3	282863	21.5202	5.10113	0.953934	5.34747	8.92e-08	6.06e-06	ENSBTAG00000002150	ENSBTAT00000002786	IL17A	NM_001008412	"Bos taurus interleukin 17A (IL17A), mRNA. [Source:RefSeq mRNA;Acc:NM_001008412]"	23	24605962	24609483	1
24 hpi	M3	506727	1177.16	0.960734	0.209481	4.58625	4.51e-06	0.000137991	ENSBTAG00000013705	ENSBTAT00000035966	NFKBIE	NM_001130746	"Bos taurus NFKB inhibitor epsilon (NFKBIE), mRNA. [Source:RefSeq mRNA;Acc:NM_001130746]"	23	17764635	17771918	-1
24 hpi	M3	539781	4159.1	0.738806	0.150937	4.8948	9.84e-07	4.04e-05	ENSBTAG00000012383	ENSBTAT00000016431	CHMP5	NM_001034682	"Bos taurus charged multivesicular body protein 5 (CHMP5), mRNA. [Source:RefSeq mRNA;Acc:NM_001034682]"	8	75033192	75047111	1
24 hpi	M3	789216	4934	1.67904	0.282041	5.95315	2.63e-09	3.31e-07	ENSBTAG00000031231	ENSBTAT00000044218	IRF1	NM_001191261	"Bos taurus interferon regulatory factor 1 (IRF1), mRNA. [Source:RefSeq mRNA;Acc:NM_001191261]"	7	21938614	21946679	1
24 hpi	M3	286811	394.324	0.63826	0.138903	4.59501	4.33e-06	0.000133079	ENSBTAG00000011263	ENSBTAT00000014966	EIF6	NA	eukaryotic translation initiation factor 6 [Source:VGNC Symbol;Acc:VGNC:57006]	13	64544773	64553147	-1
24 hpi	M3	510814	16466.6	1.21654	0.266174	4.57046	4.87e-06	0.000147132	ENSBTAG00000007867	ENSBTAT00000061553	STAT1	NA	"Bos taurus signal transducer and activator of transcription 1 (STAT1), mRNA. [Source:RefSeq mRNA;Acc:NM_001077900]"	2	79518741	79560102	-1
24 hpi	M3	281507	78.8499	-2.89732	0.660056	-4.3895	1.14e-05	0.000282428	ENSBTAG00000033345	ENSBTAT00000047426	STAR	NM_174189	"Bos taurus steroidogenic acute regulatory protein (STAR), mRNA. [Source:RefSeq mRNA;Acc:NM_174189]"	27	33312972	33320397	-1
24 hpi	M3	281572	770.098	2.63982	0.313617	8.41733	3.85e-17	6.19e-14	ENSBTAG00000005339	ENSBTAT00000007026	VEGFA	NM_001316956	"Bos taurus vascular endothelial growth factor A (VEGFA), transcript variant 4, mRNA. [Source:RefSeq mRNA;Acc:NM_001316956]"	23	17281915	17297193	1
24 hpi	M3	504937	2720.87	0.675653	0.159569	4.23423	2.29e-05	0.000476558	ENSBTAG00000021461	ENSBTAT00000028608	PSMD3	NM_001045900	"Bos taurus proteasome 26S subunit, non-ATPase 3 (PSMD3), mRNA. [Source:RefSeq mRNA;Acc:NM_001045900]"	19	40310336	40323655	1
24 hpi	M3	404148	14336	0.690623	0.153515	4.49872	6.84e-06	0.000190562	ENSBTAG00000012697	ENSBTAT00000032937	PGAM1	NM_001034054	"Bos taurus phosphoglycerate mutase 1 (PGAM1), mRNA. [Source:RefSeq mRNA;Acc:NM_001034054]"	26	18649023	18655665	1
24 hpi	M3	508566	542.462	1.40979	0.274086	5.14362	2.69e-07	1.43e-05	ENSBTAG00000000786	ENSBTAT00000040161	NQO2	NA	"Bos taurus N-ribosyldihydronicotinamide:quinone reductase 2 (NQO2), mRNA. [Source:RefSeq mRNA;Acc:NM_001034323]"	23	50621892	50632743	-1
24 hpi	M3	767817	2509.35	0.464428	0.109755	4.2315	2.32e-05	0.000480536	ENSBTAG00000020012	ENSBTAT00000026654	CDC5L	NA	cell division cycle 5 like [Source:VGNC Symbol;Acc:VGNC:27080]	23	17866548	17907737	1
24 hpi	M3										MAPK1
24 hpi	M3	281605	108.436	-1.80091	0.306374	-5.87812	4.15e-09	4.7e-07	ENSBTAG00000002144	ENSBTAT00000002779	ADRB2	NM_174231	"Bos taurus adrenoceptor beta 2 (ADRB2), mRNA. [Source:RefSeq mRNA;Acc:NM_174231]"	7	60232706	60234735	1
24 hpi	M3	281427	2089.18	0.886448	0.206346	4.29594	1.74e-05	0.000392413	ENSBTAG00000027937	ENSBTAT00000040292	PRNP	NA	prion protein	13	47039937	47060168	plus
24 hpi	M3	540195	6979.68	1.01913	0.222195	4.58665	4.5e-06	0.000137989	ENSBTAG00000017833	ENSBTAT00000023707	RNF19A	NA	"Bos taurus ring finger protein 19A, RBR E3 ubiquitin protein ligase (RNF19A), mRNA. [Source:RefSeq mRNA;Acc:NM_001191331]"	14	64047857	64103385	1
24 hpi	M3	281831	48128.4	0.637257	0.117853	5.40724	6.4e-08	4.56e-06	ENSBTAG00000013162	ENSBTAT00000017497	HSPA8	NM_174345	"Bos taurus heat shock protein family A (Hsp70) member 8 (HSPA8), mRNA. [Source:RefSeq mRNA;Acc:NM_174345]"	15	33679009	33683436	-1
24 hpi	M3	505850	5304.48	-0.672528	0.127797	-5.26246	1.42e-07	8.73e-06	ENSBTAG00000006883	ENSBTAT00000009044	EIF4B	NA	"Bos taurus eukaryotic translation initiation factor 4B (EIF4B), mRNA. [Source:RefSeq mRNA;Acc:NM_001035028]"	5	26925465	26949409	-1
24 hpi	M3	521196	2447.45	-0.515832	0.128142	-4.02547	5.69e-05	0.000962718	ENSBTAG00000004514	ENSBTAT00000005930	RAF1	NM_001102505	"Bos taurus Raf-1 proto-oncogene, serine/threonine kinase (RAF1), mRNA. [Source:RefSeq mRNA;Acc:NM_001102505]"	22	56467496	56543343	1
24 hpi	M3	530164	587.351	-0.86499	0.201607	-4.29048	1.78e-05	0.000399336	ENSBTAG00000044053	ENSBTAT00000061225	SLC17A5	NM_001205974	"Bos taurus solute carrier family 17 member 5 (SLC17A5), mRNA. [Source:RefSeq mRNA;Acc:NM_001205974]"	9	13086269	13161408	-1
24 hpi	M3	281057	31041.4	0.87423	0.162356	5.38465	7.26e-08	5.06e-06	ENSBTAG00000011578	ENSBTAT00000015381	CD44	NA	"Bos taurus CD44 molecule (CD44), mRNA. [Source:RefSeq mRNA;Acc:NM_174013]"	15	65649433	65737462	1
24 hpi	M3	618793	158.319	-1.3653	0.283102	-4.82263	1.42e-06	5.48e-05	ENSBTAG00000004879	ENSBTAT00000006418	FOXO4	NM_001101277	"Bos taurus forkhead box O4 (FOXO4), mRNA. [Source:RefSeq mRNA;Acc:NM_001101277]"	X	79528190	79535525	-1
24 hpi	M3										IDB-2644 complex
24 hpi	M3										VDAC1
24 hpi	M3	414347	6388.5	4.80944	0.679356	7.07942	1.45e-12	5.03e-10	ENSBTAG00000025257	ENSBTAT00000009446	CCL4	NM_001075147	"Bos taurus C-C motif chemokine ligand 4 (CCL4), mRNA. [Source:RefSeq mRNA;Acc:NM_001075147]"	19	14339700	14341265	-1
24 hpi	M3	282713	7606.51	2.53352	0.335443	7.55276	4.26e-14	2.28e-11	ENSBTAG00000010987	ENSBTAT00000014591	NFKBIZ	NM_174726	"Bos taurus NFKB inhibitor zeta (NFKBIZ), mRNA. [Source:RefSeq mRNA;Acc:NM_174726]"	1	46190242	46201247	1
24 hpi	M3	506103	895.008	0.557448	0.108158	5.15403	2.55e-07	1.38e-05	ENSBTAG00000015882	ENSBTAT00000021109	UBE2J2	NM_001038043	"Bos taurus ubiquitin conjugating enzyme E2 J2 (UBE2J2), mRNA. [Source:RefSeq mRNA;Acc:NM_001038043]"	16	51239385	51252236	1
24 hpi	M3	534996	12815.1	0.839039	0.136415	6.15062	7.72e-10	1.17e-07	ENSBTAG00000020034	ENSBTAT00000026686	LYN	NA	"Bos taurus LYN proto-oncogene, Src family tyrosine kinase (LYN), mRNA. [Source:RefSeq mRNA;Acc:NM_001177740]"	14	23134995	23244752	1
24 hpi	M3										CASP1
24 hpi	M3	540944	1145.38	0.769711	0.185405	4.15151	3.3e-05	0.000630923	ENSBTAG00000003012	ENSBTAT00000043659	TRAF1	NM_001192801	"Bos taurus TNF receptor associated factor 1 (TRAF1), mRNA. [Source:RefSeq mRNA;Acc:NM_001192801]"	8	110293213	110317276	-1
24 hpi	M3	522670	825.14	1.03255	0.156857	6.58274	4.62e-11	1.04e-08	ENSBTAG00000038428	ENSBTAT00000065862	RELB	NA	"RELB proto-oncogene, NF-kB subunit"	18	52695761	52724159	plus
24 hpi	M3	531945	491.954	-0.611624	0.145224	-4.2116	2.54e-05	0.000516257	ENSBTAG00000010426	ENSBTAT00000013758	XRCC5	NA	X-ray repair cross complementing 5 [Source:VGNC Symbol;Acc:VGNC:37006]	2	104134456	104223320	1
24 hpi	M3										TIRAP
24 hpi	M3	535622	4756.22	1.25967	0.212026	5.9411	2.83e-09	3.5e-07	ENSBTAG00000011600	ENSBTAT00000015413	MAP3K8	NA	mitogen-activated protein kinase kinase kinase 8 [Source:VGNC Symbol;Acc:VGNC:31202]	13	35293958	35321804	1
24 hpi	M3	281250	12136.9	4.42704	0.696563	6.35555	2.08e-10	3.88e-08	ENSBTAG00000010349	ENSBTAT00000013665	IL1A	NM_174092	"Bos taurus interleukin 1 alpha (IL1A), mRNA. [Source:RefSeq mRNA;Acc:NM_174092]"	11	46482543	46493673	-1
24 hpi	M3	614688	335.135	0.69159	0.148837	4.64664	3.37e-06	0.0001112	ENSBTAG00000000225	ENSBTAT00000000276	POLB	NM_001034764	"Bos taurus DNA polymerase beta (POLB), mRNA. [Source:RefSeq mRNA;Acc:NM_001034764]"	27	37192520	37217387	1
24 hpi	M3	510586	10126	0.618885	0.135709	4.56038	5.11e-06	0.000150966	ENSBTAG00000005793	ENSBTAT00000007616	PEA15	NM_001075456	"Bos taurus proliferation and apoptosis adaptor protein 15 (PEA15), mRNA. [Source:RefSeq mRNA;Acc:NM_001075456]"	3	9460717	9471684	-1
24 hpi	M3										IDB-33233 complex
24 hpi	M3	615727	54.765	2.49927	0.534208	4.67846	2.89e-06	9.67e-05	NA	NA	DUSP8	NA	dual specificity phosphatase 8 [Source:NCBI gene;Acc:615727]	29	49970526	49980774	1
24 hpi	M3	404154	2325.57	0.931475	0.172908	5.3871	7.16e-08	5.03e-06	ENSBTAG00000001602	ENSBTAT00000002098	IL4R	NM_001075142	"Bos taurus interleukin 4 receptor (IL4R), mRNA. [Source:RefSeq mRNA;Acc:NM_001075142]"	25	24872629	24922650	1
24 hpi	M3										CCR5
24 hpi	M3	517559	142.478	1.22415	0.27849	4.39567	1.1e-05	0.00027581	ENSBTAG00000017764	ENSBTAT00000023621	HDAC4	NA	histone deacetylase 4	3	118221446	118512913	minus
24 hpi	M3										PPP1CA
24 hpi	M3	282018	5041.32	0.441436	0.101163	4.36361	1.28e-05	0.000309428	ENSBTAG00000045828	ENSBTAT00000066124	PTBP1	NM_001302784	"Bos taurus polypyrimidine tract binding protein 1 (PTBP1), transcript variant 1, mRNA. [Source:RefSeq mRNA;Acc:NM_001302784]"	7	43367474	43378190	1
24 hpi	M3	514373	1099.11	1.74258	0.364488	4.7809	1.75e-06	6.41e-05	ENSBTAG00000020538	ENSBTAT00000052811	HERC5	NM_001101995	"Bos taurus HECT and RLD domain containing E3 ubiquitin protein ligase 5 (HERC5), mRNA. [Source:RefSeq mRNA;Acc:NM_001101995]"	6	36257293	36302174	-1
24 hpi	M3	539292	51.0528	-1.74155	0.39822	-4.37334	1.22e-05	0.000298816	ENSBTAG00000005917	ENSBTAT00000007772	PARD6G	NM_001098100	"Bos taurus par-6 family cell polarity regulator gamma (PARD6G), mRNA. [Source:RefSeq mRNA;Acc:NM_001098100]"	24	341633	418744	1
24 hpi	M3	510813	7452.09	0.919672	0.134146	6.85577	7.09e-12	1.87e-09	ENSBTAG00000006846	ENSBTAT00000009025	LGALS9	NA	galectin 9 [Source:NCBI gene;Acc:510813]	19	19368210	19387215	1
24 hpi	M3	511197	194.304	0.95211	0.18638	5.10843	3.25e-07	1.65e-05	ENSBTAG00000016908	ENSBTAT00000022487	METTL1	NA	methyltransferase like 1 [Source:VGNC Symbol;Acc:VGNC:31400]	5	55693579	55697768	1
24 hpi	M3										MAPK8
24 hpi	M3	524694	9.16721	-5.38229	0.825891	-6.51695	7.18e-11	1.5e-08	ENSBTAG00000008583	ENSBTAT00000011320	PALD1	NA	phosphatase domain containing paladin 1 [Source:VGNC Symbol;Acc:VGNC:50088]	28	26677156	26762598	1
24 hpi	M3	533815	755.355	0.586504	0.113213	5.18055	2.21e-07	1.25e-05	ENSBTAG00000026234	ENSBTAT00000037202	STK3	NA	"Bos taurus serine/threonine kinase 3 (STK3), mRNA. [Source:RefSeq mRNA;Acc:NM_001079607]"	14	65475373	65785445	1
24 hpi	M3	521189	2793.13	2.1497	0.236572	9.08685	1.02e-19	3.18e-16	ENSBTAG00000032914	ENSBTAT00000055494	SLC11A2	NA	"Bos taurus solute carrier family 11 member 2 (SLC11A2), mRNA. [Source:RefSeq mRNA;Acc:NM_001101103]"	5	28723262	28753680	1
24 hpi	M3	282291	10472	1.00211	0.142985	7.00847	2.41e-12	7.31e-10	ENSBTAG00000016683	ENSBTAT00000022183	NFKBIA	NA	NFKB inhibitor alpha [Source:VGNC Symbol;Acc:VGNC:32045]	21	45639133	45643131	-1
24 hpi	M3	506182	596.271	1.20569	0.251306	4.7977	1.6e-06	5.98e-05	ENSBTAG00000013475	ENSBTAT00000017918	TRAF3	NA	TNF receptor associated factor 3 [Source:VGNC Symbol;Acc:VGNC:36272]	21	67549224	67603033	1
24 hpi	M3	515798	2647.96	0.456765	0.0823095	5.54936	2.87e-08	2.35e-06	ENSBTAG00000007993	ENSBTAT00000010507	CORO1C	NM_001081590	"Bos taurus coronin 1C (CORO1C), mRNA. [Source:RefSeq mRNA;Acc:NM_001081590]"	17	64209162	64284057	1
24 hpi	M3	100336382	383.535	0.90733	0.177614	5.10843	3.25e-07	1.65e-05	ENSBTAG00000015126	ENSBTAT00000020124	TNIP2	NM_001244591	"Bos taurus TNFAIP3 interacting protein 2 (TNIP2), mRNA. [Source:RefSeq mRNA;Acc:NM_001244591]"	6	115983795	116011719	1
24 hpi	M3	521867	111.579	2.52732	0.491163	5.14558	2.67e-07	1.42e-05	NA	NA	MACC1	NA	MET transcriptional regulator MACC1 [Source:VGNC Symbol;Acc:VGNC:53651]	4	28790424	28886703	-1
24 hpi	M3	539513	1058.68	0.660612	0.112149	5.89052	3.85e-09	4.42e-07	ENSBTAG00000006654	ENSBTAT00000046172	TANK	NM_001192264	"Bos taurus TRAF family member associated NFKB activator (TANK), mRNA. [Source:RefSeq mRNA;Acc:NM_001192264]"	2	35143374	35239417	-1
24 hpi	M3	529195	1675.93	3.36044	0.592103	5.67544	1.38e-08	1.29e-06	NA	NA	MEFV	NA	"MEFV innate immuity regulator, pyrin"	25	2695156	2714696	minus
24 hpi	M3	286870	21345.5	0.418787	0.0872296	4.80098	1.58e-06	5.91e-05	ENSBTAG00000020308	ENSBTAT00000055320	EIF4G2	NA	"Bos taurus eukaryotic translation initiation factor 4 gamma 2 (EIF4G2), mRNA. [Source:RefSeq mRNA;Acc:NM_001099859]"	15	41870512	41881439	1
24 hpi	M3	282023	3055.18	3.49945	0.507915	6.88984	5.59e-12	1.56e-09	ENSBTAG00000014127	ENSBTAT00000018774	PTGS2	NM_174445	"Bos taurus prostaglandin-endoperoxide synthase 2 (PTGS2), mRNA. [Source:RefSeq mRNA;Acc:NM_174445]"	16	67728006	67735629	-1
24 hpi	M3	532076	776.83	-0.679422	0.140793	-4.82569	1.4e-06	5.41e-05	ENSBTAG00000018024	ENSBTAT00000023994	NR1D2	NM_001289793	"Bos taurus nuclear receptor subfamily 1 group D member 2 (NR1D2), mRNA. [Source:RefSeq mRNA;Acc:NM_001289793]"	27	41987493	42013751	-1
24 hpi	M3	281073	1053.14	0.432847	0.0983469	4.40122	1.08e-05	0.000270516	ENSBTAG00000007591	ENSBTAT00000009985	CHUK	NM_174021	"Bos taurus conserved helix-loop-helix ubiquitous kinase (CHUK), mRNA. [Source:RefSeq mRNA;Acc:NM_174021]"	26	21096934	21139264	-1
24 hpi	M3	525504	33.2652	3.17482	0.699083	4.54141	5.59e-06	0.000161407	ENSBTAG00000015046	ENSBTAT00000020028	MST1R	NA	macrophage stimulating 1 receptor [Source:VGNC Symbol;Acc:VGNC:31708]	22	50357168	50370270	1
24 hpi	M3										TRAF6
24 hpi	M3	528920	3845.34	0.708209	0.147804	4.79154	1.66e-06	6.13e-05	ENSBTAG00000009354	ENSBTAT00000012311	EVI2A	NM_001034568	"Bos taurus ecotropic viral integration site 2A (EVI2A), mRNA. [Source:RefSeq mRNA;Acc:NM_001034568]"	19	18667321	18671399	1
24 hpi	M3	526392	2587.94	1.63419	0.22745	7.18486	6.73e-13	2.77e-10	ENSBTAG00000006017	ENSBTAT00000007904	NFKB2	NM_001102101	"Bos taurus nuclear factor kappa B subunit 2 (NFKB2), mRNA. [Source:RefSeq mRNA;Acc:NM_001102101]"	26	23019572	23026090	1
24 hpi	M3	515854	13988	1.11901	0.226989	4.9298	8.23e-07	3.47e-05	ENSBTAG00000004269	ENSBTAT00000005592	SGK1	NA	"Bos taurus serum/glucocorticoid regulated kinase 1 (SGK1), mRNA. [Source:RefSeq mRNA;Acc:NM_001102033]"	9	72305979	72418535	-1
24 hpi	M3	282716	2897.89	0.819013	0.178793	4.58078	4.63e-06	0.000141115	ENSBTAG00000014068	ENSBTAT00000029899	VDAC3	NA	"Bos taurus voltage dependent anion channel 3 (VDAC3), mRNA. [Source:RefSeq mRNA;Acc:NM_174729]"	27	37235271	37246636	1
24 hpi	M3	497204	977.169	1.77816	0.353114	5.03565	4.76e-07	2.24e-05	ENSBTAG00000012335	ENSBTAT00000016365	UBA7	NA	"Bos taurus ubiquitin like modifier activating enzyme 7 (UBA7), mRNA. [Source:RefSeq mRNA;Acc:NM_001012284]"	22	50420590	50430092	1
24 hpi	M3										MME
24 hpi	M3	616115	4287.24	0.785048	0.16578	4.73548	2.19e-06	7.58e-05	ENSBTAG00000020270	ENSBTAT00000027016	NFKB1	NM_001076409	"Bos taurus nuclear factor kappa B subunit 1 (NFKB1), mRNA. [Source:RefSeq mRNA;Acc:NM_001076409]"	6	22205847	22328613	-1
24 hpi	M3										CD14
24 hpi	M3	618644	1617.98	1.58494	0.313506	5.05554	4.29e-07	2.09e-05	ENSBTAG00000010763	ENSBTAT00000000929	DUSP16	NA	dual specificity phosphatase 16 [Source:VGNC Symbol;Acc:VGNC:28253]	5	97282682	97334536	1
24 hpi	M3	507213	5656.28	0.939916	0.128891	7.29236	3.05e-13	1.32e-10	ENSBTAG00000009683	ENSBTAT00000012773	PSMA6	NM_001045962	"Bos taurus proteasome subunit alpha 6 (PSMA6), mRNA. [Source:RefSeq mRNA;Acc:NM_001045962]"	21	45548878	45572660	1
24 hpi	M3										PIK3R1
24 hpi	M3	508105	6155.72	1.95831	0.248758	7.87233	3.48e-15	2.95e-12	ENSBTAG00000000436	ENSBTAT00000000557	TNFAIP3	NA	TNF alpha induced protein 3 [Source:VGNC Symbol;Acc:VGNC:36155]	9	75740934	75756753	1
24 hpi	M3	535008	1752.14	2.55018	0.317063	8.04314	8.76e-16	8.28e-13	ENSBTAG00000011982	ENSBTAT00000015898	BATF3	NA	"Bos taurus basic leucine zipper ATF-like transcription factor 3 (BATF3), mRNA. [Source:RefSeq mRNA;Acc:NM_001193235]"	16	70845328	70859124	1
24 hpi	M3	525408	659.933	0.612538	0.137089	4.46819	7.89e-06	0.00021324	ENSBTAG00000001778	ENSBTAT00000002330	NFKBIB	NA	NFKB inhibitor beta [Source:VGNC Symbol;Acc:VGNC:32046]	18	48614217	48624966	1
24 hpi	M3	282290	2621.42	0.510996	0.108031	4.73011	2.24e-06	7.76e-05	ENSBTAG00000004871	ENSBTAT00000006405	NDUFV2	NM_174565	"Bos taurus NADH:ubiquinone oxidoreductase core subunit V2 (NDUFV2), mRNA. [Source:RefSeq mRNA;Acc:NM_174565]"	24	41415091	41433991	1
24 hpi	M3	508619	3617.39	-0.936593	0.158587	-5.90585	3.51e-09	4.09e-07	ENSBTAG00000012544	ENSBTAT00000016650	IFNGR1	NM_001035063	"Bos taurus interferon gamma receptor 1 (IFNGR1), mRNA. [Source:RefSeq mRNA;Acc:NM_001035063]"	9	75081985	75106375	-1
24 hpi	M3	539141	1612.33	0.863209	0.173948	4.96246	6.96e-07	3.06e-05	ENSBTAG00000000990	ENSBTAT00000001309	PSMA2	NM_001034662	"Bos taurus proteasome subunit alpha 2 (PSMA2), mRNA. [Source:RefSeq mRNA;Acc:NM_001034662]"	4	78127061	78137712	1
24 hpi	M3										FIBP
24 hpi	M3	281666	63.6727	7.63945	0.909647	8.39825	4.53e-17	6.63e-14	ENSBTAG00000021326	ENSBTAT00000028430	CCL20	NA	C-C motif chemokine ligand 20 [Source:VGNC Symbol;Acc:VGNC:26947]	2	115948258	115951955	1
24 hpi	M3	518795	297.729	1.91553	0.319828	5.98925	2.11e-09	2.76e-07	ENSBTAG00000004386	ENSBTAT00000005753	SOCS1	NA	suppressor of cytokine signaling 1 [Source:VGNC Symbol;Acc:VGNC:35119]	25	9913007	9913678	-1
24 hpi	M3	539555	1459.71	2.11525	0.355213	5.95489	2.6e-09	3.3e-07	NA	NA	MARCKSL1	NM_001076172	"Bos taurus MARCKS like 1 (MARCKSL1), mRNA. [Source:RefSeq mRNA;Acc:NM_001076172]"	2	121223027	121225422	1
24 hpi	M3	510767	1757.27	0.842249	0.175359	4.803	1.56e-06	5.87e-05	ENSBTAG00000022613	ENSBTAT00000007918	CYCS	NA	cytochrome c [Source:NCBI gene;Acc:100847700]	11	98327773	98328090	-1
24 hpi	M3										CD9
24 hpi	M3	515266	3754.89	1.45157	0.337444	4.30165	1.7e-05	0.00038638	ENSBTAG00000008545	ENSBTAT00000011265	ATF3	NM_001046193	"Bos taurus activating transcription factor 3 (ATF3), mRNA. [Source:RefSeq mRNA;Acc:NM_001046193]"	16	70924511	70937490	-1
24 hpi	M3	407100	57.8232	-0.834995	0.192637	-4.33456	1.46e-05	0.000339958	ENSBTAG00000018342	ENSBTAT00000024404	TJP3	NM_001045874	"Bos taurus tight junction protein 3 (TJP3), mRNA. [Source:RefSeq mRNA;Acc:NM_001045874]"	7	20221723	20252247	-1
24 hpi	M3	519758	4165.52	1.71453	0.39191	4.37481	1.22e-05	0.000298589	ENSBTAG00000002688	ENSBTAT00000046914	ATP1B1	NA	ATPase Na+/K+ transporting subunit beta 1	16	36759192	36784732	plus
24 hpi	M3	615599	4262.35	0.608811	0.12142	5.01409	5.33e-07	2.46e-05	NA	NA	UBE2E1	NM_001206216	"Bos taurus ubiquitin conjugating enzyme E2 E1 (UBE2E1), mRNA. [Source:RefSeq mRNA;Acc:NM_001206216]"	27	42078805	42139598	-1
24 hpi	M3	504492	86.2202	2.35721	0.420265	5.60887	2.04e-08	1.78e-06	ENSBTAG00000014554	ENSBTAT00000019345	SNAI1	NA	"Bos taurus snail family transcriptional repressor 1 (SNAI1), mRNA. [Source:RefSeq mRNA;Acc:NM_001112708]"	13	78036327	78042585	1
24 hpi	M3										RORC
24 hpi	M3	100125591	444.947	1.72717	0.345305	5.00187	5.68e-07	2.58e-05	ENSBTAG00000047680	ENSBTAT00000065006	IRF7	NM_001105040	"Bos taurus interferon regulatory factor 7 (IRF7), mRNA. [Source:RefSeq mRNA;Acc:NM_001105040]"	29	50695300	50698405	1
24 hpi	M3	513789	803.227	-0.909933	0.189924	-4.79103	1.66e-06	6.14e-05	ENSBTAG00000015720	ENSBTAT00000020867	WWP1	NM_001037463	"Bos taurus WW domain containing E3 ubiquitin protein ligase 1 (WWP1), mRNA. [Source:RefSeq mRNA;Acc:NM_001037463]"	14	76218264	76322858	-1
24 hpi	M3	538887	5597.37	0.965489	0.169666	5.69052	1.27e-08	1.2e-06	NA	NA	SLC44A1	NA	solute carrier family 44 member 1 [Source:VGNC Symbol;Acc:VGNC:56984]	8	95034378	95265375	1
24 hpi	M3	282705	4403.41	0.495138	0.0955101	5.18414	2.17e-07	1.24e-05	ENSBTAG00000011757	ENSBTAT00000015615	PSEN1	NA	"Bos taurus presenilin 1 (PSEN1), mRNA. [Source:RefSeq mRNA;Acc:NM_174721]"	10	84619690	84686874	1
24 hpi	M3	535702	1077.86	2.05411	0.304416	6.74772	1.5e-11	3.66e-09	ENSBTAG00000002129	ENSBTAT00000002751	KLF5	NM_001083727	"Bos taurus Kruppel like factor 5 (KLF5), mRNA. [Source:RefSeq mRNA;Acc:NM_001083727]"	12	47799472	47818754	1
24 hpi	M3	514386	7054.33	2.13987	0.30236	7.07723	1.47e-12	5.03e-10	NA	NA	BIRC3	NM_001035293	"Bos taurus baculoviral IAP repeat containing 3 (BIRC3), mRNA. [Source:RefSeq mRNA;Acc:NM_001035293]"	15	6392614	6406143	-1
24 hpi	M3	510075	8477.85	0.859426	0.199359	4.31095	1.63e-05	0.000375061	ENSBTAG00000014261	ENSBTAT00000018947	TARS	NM_001034370	"Bos taurus threonyl-tRNA synthetase (TARS), mRNA. [Source:RefSeq mRNA;Acc:NM_001034370]"	20	40309676	40332876	-1
24 hpi	M3	521554	10914.8	2.20247	0.464546	4.74113	2.13e-06	7.49e-05	ENSBTAG00000019975	ENSBTAT00000026608	IL7R	NA	interleukin 7 receptor [Source:VGNC Symbol;Acc:VGNC:30170]	20	38299694	38334389	-1
24 hpi	M3	540838	13448	0.530057	0.112743	4.70144	2.58e-06	8.71e-05	ENSBTAG00000010386	ENSBTAT00000013707	ARPC2	NA	actin related protein 2/3 complex subunit 2 [Source:VGNC Symbol;Acc:VGNC:55326]	2	106256621	106284396	1
24 hpi	M3	527263	696.848	2.0182	0.390833	5.16385	2.42e-07	1.32e-05	ENSBTAG00000011851	ENSBTAT00000015730	FYN	NM_001077972	"Bos taurus FYN proto-oncogene, Src family tyrosine kinase (FYN), mRNA. [Source:RefSeq mRNA;Acc:NM_001077972]"	9	38628871	38780948	1
24 hpi	M3	280872	12497	2.53586	0.512358	4.94939	7.44e-07	3.23e-05	ENSBTAG00000030913	ENSBTAT00000012035	MX1	NM_173940	"Bos taurus MX dynamin like GTPase 1 (MX1), mRNA. [Source:RefSeq mRNA;Acc:NM_173940]"	1	141677687	141706496	1
24 hpi	M3	508608	695.496	0.400087	0.0901073	4.44012	8.99e-06	0.000237456	ENSBTAG00000007513	ENSBTAT00000009887	PGAM5	NM_001192191	"Bos taurus PGAM family member 5, mitochondrial serine/threonine protein phosphatase (PGAM5), mRNA. [Source:RefSeq mRNA;Acc:NM_001192191]"	17	44502890	44510533	-1
24 hpi	M4	282081	3905.54	2.2005	0.323323	6.80588	1e-11	2.53e-09	ENSBTAG00000008441	ENSBTAT00000011106	SOCS3	NM_174466	"Bos taurus suppressor of cytokine signaling 3 (SOCS3), mRNA. [Source:RefSeq mRNA;Acc:NM_174466]"	19	53840159	53840858	1
24 hpi	M4	526103	14604.7	1.63819	0.19583	8.36539	5.99e-17	8.03e-14	ENSBTAG00000012671	ENSBTAT00000016836	TNIP1	NM_001024554	"Bos taurus TNFAIP3 interacting protein 1 (TNIP1), mRNA. [Source:RefSeq mRNA;Acc:NM_001024554]"	7	62293510	62337815	-1
24 hpi	M4	282291	10472	1.00211	0.142985	7.00847	2.41e-12	7.31e-10	ENSBTAG00000016683	ENSBTAT00000022183	NFKBIA	NA	NFKB inhibitor alpha [Source:VGNC Symbol;Acc:VGNC:32045]	21	45639133	45643131	-1
24 hpi	M4	506182	596.271	1.20569	0.251306	4.7977	1.6e-06	5.98e-05	ENSBTAG00000013475	ENSBTAT00000017918	TRAF3	NA	TNF receptor associated factor 3 [Source:VGNC Symbol;Acc:VGNC:36272]	21	67549224	67603033	1
24 hpi	M4	281857	63.6751	3.94412	0.856867	4.60296	4.17e-06	0.000129336	ENSBTAG00000004741	ENSBTAT00000006222	IL12B	NA	interleukin 12B [Source:VGNC Symbol;Acc:VGNC:30111]	7	70893041	70912103	-1
24 hpi	M4	539513	1058.68	0.660612	0.112149	5.89052	3.85e-09	4.42e-07	ENSBTAG00000006654	ENSBTAT00000046172	TANK	NM_001192264	"Bos taurus TRAF family member associated NFKB activator (TANK), mRNA. [Source:RefSeq mRNA;Acc:NM_001192264]"	2	35143374	35239417	-1
24 hpi	M4	280943	3523.2	3.19267	0.510103	6.25887	3.88e-10	6.63e-08	ENSBTAG00000025471	ENSBTAT00000035815	TNF	NM_173966	"Bos taurus tumor necrosis factor (TNF), mRNA. [Source:RefSeq mRNA;Acc:NM_173966]"	23	27716168	27719047	-1
24 hpi	M4	281856	2.75337	5.31647	0.895231	5.93865	2.87e-09	3.51e-07	ENSBTAG00000015150	ENSBTAT00000020153	IL12A	NA	interleukin 12A [Source:VGNC Symbol;Acc:VGNC:30110]	1	107432967	107440547	-1
24 hpi	M4	281044	648.152	3.9549	0.575876	6.86763	6.53e-12	1.75e-09	ENSBTAG00000014113	ENSBTAT00000018757	CCL8	NM_174007	"Bos taurus chemokine (C-C motif) ligand 8 (CCL8), mRNA. [Source:RefSeq mRNA;Acc:NM_174007]"	19	15807710	15809743	-1
24 hpi	M4	510155	2253.95	0.582033	0.123161	4.7258	2.29e-06	7.91e-05	ENSBTAG00000020641	ENSBTAT00000027507	PSMA5	NM_001015566	"Bos taurus proteasome subunit alpha 5 (PSMA5), mRNA. [Source:RefSeq mRNA;Acc:NM_001015566]"	3	34012638	34033681	1
24 hpi	M4	281073	1053.14	0.432847	0.0983469	4.40122	1.08e-05	0.000270516	ENSBTAG00000007591	ENSBTAT00000009985	CHUK	NM_174021	"Bos taurus conserved helix-loop-helix ubiquitous kinase (CHUK), mRNA. [Source:RefSeq mRNA;Acc:NM_174021]"	26	21096934	21139264	-1
24 hpi	M4										IDB-117861 complex
24 hpi	M4	526392	2587.94	1.63419	0.22745	7.18486	6.73e-13	2.77e-10	ENSBTAG00000006017	ENSBTAT00000007904	NFKB2	NM_001102101	"Bos taurus nuclear factor kappa B subunit 2 (NFKB2), mRNA. [Source:RefSeq mRNA;Acc:NM_001102101]"	26	23019572	23026090	1
24 hpi	M4	281871	2351.61	3.68471	0.559867	6.58141	4.66e-11	1.04e-08	ENSBTAG00000014707	ENSBTAT00000019573	ISG15	NM_174366	"Bos taurus ISG15 ubiquitin-like modifier (ISG15), mRNA. [Source:RefSeq mRNA;Acc:NM_174366]"	16	51464069	51465107	-1
24 hpi	M4	616115	4287.24	0.785048	0.16578	4.73548	2.19e-06	7.58e-05	ENSBTAG00000020270	ENSBTAT00000027016	NFKB1	NM_001076409	"Bos taurus nuclear factor kappa B subunit 1 (NFKB1), mRNA. [Source:RefSeq mRNA;Acc:NM_001076409]"	6	22205847	22328613	-1
24 hpi	M4	533141	1679.28	0.455891	0.113039	4.03303	5.51e-05	0.000939142	ENSBTAG00000017401	ENSBTAT00000023134	TBK1	NM_001192755	"Bos taurus TANK binding kinase 1 (TBK1), mRNA. [Source:RefSeq mRNA;Acc:NM_001192755]"	5	49272465	49315761	-1
24 hpi	M4	514933	212.35	3.42351	0.395405	8.65823	4.79e-18	1.1e-14	ENSBTAG00000012829	ENSBTAT00000017046	EBI3	NM_001100365	"Bos taurus Epstein-Barr virus induced 3 (EBI3), mRNA. [Source:RefSeq mRNA;Acc:NM_001100365]"	7	19814211	19819636	-1
24 hpi	M4	540642	1804.44	0.440671	0.106073	4.15441	3.26e-05	0.000623715	ENSBTAG00000015376	ENSBTAT00000061118	FBXW11	NA	F-box and WD repeat domain containing 11 [Source:VGNC Symbol;Acc:VGNC:28922]	20	3678207	3809572	-1
24 hpi	M4	281251	80188	4.74005	0.847719	5.59153	2.25e-08	1.95e-06	ENSBTAG00000001321	ENSBTAT00000001745	IL1B	NA	interleukin 1 beta	11	46543408	46551922	minus
24 hpi	M4	510814	16466.6	1.21654	0.266174	4.57046	4.87e-06	0.000147132	ENSBTAG00000007867	ENSBTAT00000061553	STAT1	NA	"Bos taurus signal transducer and activator of transcription 1 (STAT1), mRNA. [Source:RefSeq mRNA;Acc:NM_001077900]"	2	79518741	79560102	-1
24 hpi	M4										IL12RB2
24 hpi	M4	508105	6155.72	1.95831	0.248758	7.87233	3.48e-15	2.95e-12	ENSBTAG00000000436	ENSBTAT00000000557	TNFAIP3	NA	TNF alpha induced protein 3 [Source:VGNC Symbol;Acc:VGNC:36155]	9	75740934	75756753	1
24 hpi	M4	281534	11463.2	0.867676	0.187766	4.62104	3.82e-06	0.000122091	ENSBTAG00000008008	ENSBTAT00000010530	TLR2	NM_174197	"Bos taurus toll like receptor 2 (TLR2), mRNA. [Source:RefSeq mRNA;Acc:NM_174197]"	17	3954019	3967242	-1
24 hpi	M4	767817	2509.35	0.464428	0.109755	4.2315	2.32e-05	0.000480536	ENSBTAG00000020012	ENSBTAT00000026654	CDC5L	NA	cell division cycle 5 like [Source:VGNC Symbol;Acc:VGNC:27080]	23	17866548	17907737	1
24 hpi	M4	534150	3957.77	0.943026	0.16336	5.77268	7.8e-09	7.89e-07	ENSBTAG00000016401	ENSBTAT00000021808	OPTN	NA	optineurin [Source:VGNC Symbol;Acc:VGNC:32442]	13	27800706	27840043	1
24 hpi	M4										CD80
24 hpi	M4	508619	3617.39	-0.936593	0.158587	-5.90585	3.51e-09	4.09e-07	ENSBTAG00000012544	ENSBTAT00000016650	IFNGR1	NM_001035063	"Bos taurus interferon gamma receptor 1 (IFNGR1), mRNA. [Source:RefSeq mRNA;Acc:NM_001035063]"	9	75081985	75106375	-1
24 hpi	M4	281831	48128.4	0.637257	0.117853	5.40724	6.4e-08	4.56e-06	ENSBTAG00000013162	ENSBTAT00000017497	HSPA8	NM_174345	"Bos taurus heat shock protein family A (Hsp70) member 8 (HSPA8), mRNA. [Source:RefSeq mRNA;Acc:NM_174345]"	15	33679009	33683436	-1
24 hpi	M4										RALBP1
24 hpi	M4										IDB-13855 complex
24 hpi	M4	281666	63.6727	7.63945	0.909647	8.39825	4.53e-17	6.63e-14	ENSBTAG00000021326	ENSBTAT00000028430	CCL20	NA	C-C motif chemokine ligand 20 [Source:VGNC Symbol;Acc:VGNC:26947]	2	115948258	115951955	1
24 hpi	M4	518795	297.729	1.91553	0.319828	5.98925	2.11e-09	2.76e-07	ENSBTAG00000004386	ENSBTAT00000005753	SOCS1	NA	suppressor of cytokine signaling 1 [Source:VGNC Symbol;Acc:VGNC:35119]	25	9913007	9913678	-1
24 hpi	M4	509977	1084.42	-0.618846	0.153631	-4.02814	5.62e-05	0.000954842	ENSBTAG00000021506	ENSBTAT00000028661	ARL6IP5	NM_001014891	"Bos taurus ADP ribosylation factor like GTPase 6 interacting protein 5 (ARL6IP5), mRNA. [Source:RefSeq mRNA;Acc:NM_001014891]"	22	32436509	32457970	-1
24 hpi	M4	507481	4144.87	0.527293	0.125445	4.20338	2.63e-05	0.000529329	ENSBTAG00000015718	ENSBTAT00000038313	CASP8	NA	"Bos taurus caspase 8 (CASP8), mRNA. [Source:RefSeq mRNA;Acc:NM_001045970]"	2	89861141	89885545	1
24 hpi	M4	414347	6388.5	4.80944	0.679356	7.07942	1.45e-12	5.03e-10	ENSBTAG00000025257	ENSBTAT00000009446	CCL4	NM_001075147	"Bos taurus C-C motif chemokine ligand 4 (CCL4), mRNA. [Source:RefSeq mRNA;Acc:NM_001075147]"	19	14339700	14341265	-1
24 hpi	M4										ELAVL1
24 hpi	M4										JAK2
24 hpi	M4	534407	1109.8	0.567255	0.14118	4.01796	5.87e-05	0.000986639	ENSBTAG00000015271	ENSBTAT00000063793	RIPK2	NA	receptor interacting serine/threonine kinase 2 [Source:VGNC Symbol;Acc:VGNC:33982]	14	73895603	73936735	-1
24 hpi	M4	534996	12815.1	0.839039	0.136415	6.15062	7.72e-10	1.17e-07	ENSBTAG00000020034	ENSBTAT00000026686	LYN	NA	"Bos taurus LYN proto-oncogene, Src family tyrosine kinase (LYN), mRNA. [Source:RefSeq mRNA;Acc:NM_001177740]"	14	23134995	23244752	1
24 hpi	M4	286849	1836.41	1.88416	0.276638	6.81093	9.7e-12	2.52e-09	ENSBTAG00000020736	ENSBTAT00000027630	CD40	NA	CD40 molecule [Source:VGNC Symbol;Acc:VGNC:27033]	13	74842191	74853116	1
24 hpi	M4										CTLA4
24 hpi	M4										BIRC2
24 hpi	M4	540944	1145.38	0.769711	0.185405	4.15151	3.3e-05	0.000630923	ENSBTAG00000003012	ENSBTAT00000043659	TRAF1	NM_001192801	"Bos taurus TNF receptor associated factor 1 (TRAF1), mRNA. [Source:RefSeq mRNA;Acc:NM_001192801]"	8	110293213	110317276	-1
24 hpi	M4	282876	6960.06	4.35539	0.795836	5.47272	4.43e-08	3.38e-06	ENSBTAG00000006894	ENSBTAT00000009062	NOS2	NM_001076799	"Bos taurus nitric oxide synthase 2 (NOS2), mRNA. [Source:RefSeq mRNA;Acc:NM_001076799]"	19	19388579	19429569	-1
24 hpi	M4	533834	4554.35	1.63599	0.36437	4.48992	7.12e-06	0.000196563	ENSBTAG00000000095	ENSBTAT00000008067	CD274	NA	CD274 molecule [Source:VGNC Symbol;Acc:VGNC:27019]	8	39246075	39263677	-1
24 hpi	M4	282170	3755.31	3.73025	0.745768	5.00188	5.68e-07	2.58e-05	ENSBTAG00000025250	ENSBTAT00000035430	CCL3	NA	chemokine (C-C motif) ligand 3	19	14360209	14361720	plus
24 hpi	M4	538284	3544.07	0.654283	0.154023	4.24795	2.16e-05	0.000454761	ENSBTAG00000010428	ENSBTAT00000037574	USP15	NM_001046430	"Bos taurus ubiquitin specific peptidase 15 (USP15), mRNA. [Source:RefSeq mRNA;Acc:NM_001046430]"	5	51147112	51276079	-1
24 hpi	M4	506270	487.472	0.63424	0.154577	4.10307	4.08e-05	0.000748586	ENSBTAG00000009578	ENSBTAT00000064860	PTK2	NA	protein tyrosine kinase 2	14	2844183	3037070	plus
24 hpi	M4	540203	2296.34	0.435324	0.10476	4.15544	3.25e-05	0.00062239	ENSBTAG00000013454	ENSBTAT00000017897	TAB2	NA	"Bos taurus TGF-beta activated kinase 1 (MAP3K7) binding protein 2 (TAB2), mRNA. [Source:RefSeq mRNA;Acc:NM_001192372]"	9	86593316	86652158	1
24 hpi	M4	280845	18.6611	2.54973	0.616775	4.13397	3.57e-05	0.000670738	ENSBTAG00000000016	ENSBTAT00000000018	LTA	NM_001013401	"Bos taurus lymphotoxin alpha (LTA), mRNA. [Source:RefSeq mRNA;Acc:NM_001013401]"	23	27720176	27721739	-1
24 hpi	M4	541130	1492.64	0.722942	0.178477	4.05062	5.11e-05	0.000888213	ENSBTAG00000021767	ENSBTAT00000052393	UBE2N	NM_001076258	"Bos taurus ubiquitin conjugating enzyme E2 N (UBE2N), mRNA. [Source:RefSeq mRNA;Acc:NM_001076258]"	5	23214338	23255510	-1
24 hpi	M4										CCR5
24 hpi	M4	527263	696.848	2.0182	0.390833	5.16385	2.42e-07	1.32e-05	ENSBTAG00000011851	ENSBTAT00000015730	FYN	NM_001077972	"Bos taurus FYN proto-oncogene, Src family tyrosine kinase (FYN), mRNA. [Source:RefSeq mRNA;Acc:NM_001077972]"	9	38628871	38780948	1
24 hpi	M5	497199	5211	1.04034	0.206378	5.04095	4.63e-07	2.2e-05	ENSBTAG00000010998	ENSBTAT00000014607	CFLAR	NA	CASP8 and FADD like apoptosis regulator [Source:VGNC Symbol;Acc:VGNC:27255]	2	89703845	89757452
24 hpi	M5										TLR9
24 hpi	M5	510423	2040.81	0.54164	0.129196	4.1924	2.76e-05	0.000551646	ENSBTAG00000014440	ENSBTAT00000019203	PSMA4	NM_001034381	"Bos taurus proteasome subunit alpha 4 (PSMA4), mRNA. [Source:RefSeq mRNA;Acc:NM_001034381]"	21	30920003	30927850
24 hpi	M5	515202	467.838	1.99138	0.399417	4.98571	6.17e-07	2.77e-05	ENSBTAG00000016661	ENSBTAT00000053400	USP18	NA	"Bos taurus ubiquitin specific peptidase 18 (USP18), mRNA. [Source:RefSeq mRNA;Acc:NM_001017940]"	5	75988786	76019180
24 hpi	M5	507476	14258.6	1.05997	0.220838	4.79978	1.59e-06	5.93e-05	ENSBTAG00000000894	ENSBTAT00000001187	PGK1	NM_001034299	"Bos taurus phosphoglycerate kinase 1 (PGK1), mRNA. [Source:RefSeq mRNA;Acc:NM_001034299]"	X	74244893	74267571
24 hpi	M5										PLG
24 hpi	M5	514246	2998.64	1.0649	0.179329	5.93828	2.88e-09	3.51e-07	ENSBTAG00000012046	ENSBTAT00000015987	JUNB	NM_001075656	"Bos taurus JunB proto-oncogene, AP-1 transcription factor subunit (JUNB), mRNA. [Source:RefSeq mRNA;Acc:NM_001075656]"	7	12736091	12737893
24 hpi	M5	282081	3905.54	2.2005	0.323323	6.80588	1e-11	2.53e-09	ENSBTAG00000008441	ENSBTAT00000011106	SOCS3	NM_174466	"Bos taurus suppressor of cytokine signaling 3 (SOCS3), mRNA. [Source:RefSeq mRNA;Acc:NM_174466]"	19	53840159	53840858
24 hpi	M5	538505	1496.33	0.589657	0.135225	4.36055	1.3e-05	0.000311449	NA	NA	STAM2	NM_001076106	"Bos taurus signal transducing adaptor molecule 2 (STAM2), mRNA. [Source:RefSeq mRNA;Acc:NM_001076106]"	2	44006701	44053721
24 hpi	M5	518356	1375.34	1.64792	0.312226	5.27796	1.31e-07	8.24e-06	ENSBTAG00000009019	ENSBTAT00000011874	SH3PXD2B	NA	SH3 and PX domains 2B [Source:VGNC Symbol;Acc:VGNC:34578]	20	4104991	4223391
24 hpi	M5	515503	2871.42	0.644516	0.123204	5.23128	1.68e-07	9.95e-06	ENSBTAG00000006564	ENSBTAT00000008621	PSMA1	NM_001035310	"Bos taurus proteasome subunit alpha 1 (PSMA1), mRNA. [Source:RefSeq mRNA;Acc:NM_001035310]"	15	38213868	38226753
24 hpi	M5	526103	14604.7	1.63819	0.19583	8.36539	5.99e-17	8.03e-14	ENSBTAG00000012671	ENSBTAT00000016836	TNIP1	NM_001024554	"Bos taurus TNFAIP3 interacting protein 1 (TNIP1), mRNA. [Source:RefSeq mRNA;Acc:NM_001024554]"	7	62293510	62337815
24 hpi	M5	534206	2114.01	0.808576	0.180056	4.49069	7.1e-06	0.000196351	ENSBTAG00000046337	ENSBTAT00000044261	TUBB6	NM_001046373	"Bos taurus tubulin beta 6 class V (TUBB6), mRNA. [Source:RefSeq mRNA;Acc:NM_001046373]"	24	42799984	42808150
24 hpi	M5										MAP3K5
24 hpi	M5										Psmd14
24 hpi	M5										HSPA1A
24 hpi	M5	280943	3523.2	3.19267	0.510103	6.25887	3.88e-10	6.63e-08	ENSBTAG00000025471	ENSBTAT00000035815	TNF	NM_173966	"Bos taurus tumor necrosis factor (TNF), mRNA. [Source:RefSeq mRNA;Acc:NM_173966]"	23	27716168	27719047
24 hpi	M5	281044	648.152	3.9549	0.575876	6.86763	6.53e-12	1.75e-09	ENSBTAG00000014113	ENSBTAT00000018757	CCL8	NM_174007	"Bos taurus chemokine (C-C motif) ligand 8 (CCL8), mRNA. [Source:RefSeq mRNA;Acc:NM_174007]"	19	15807710	15809743
24 hpi	M5	510155	2253.95	0.582033	0.123161	4.7258	2.29e-06	7.91e-05	ENSBTAG00000020641	ENSBTAT00000027507	PSMA5	NM_001015566	"Bos taurus proteasome subunit alpha 5 (PSMA5), mRNA. [Source:RefSeq mRNA;Acc:NM_001015566]"	3	34012638	34033681
24 hpi	M5	528862	3304.78	0.738086	0.135637	5.44164	5.28e-08	3.9e-06	ENSBTAG00000016265	ENSBTAT00000036866	DNAJA1	NM_001015637	"Bos taurus DnaJ heat shock protein family (Hsp40) member A1 (DNAJA1), mRNA. [Source:RefSeq mRNA;Acc:NM_001015637]"	8	74790616	74800322
24 hpi	M5	338319	1770.36	1.17841	0.223597	5.27022	1.36e-07	8.49e-06	NA	NA	CEBPB	NM_176788	"Bos taurus CCAAT enhancer binding protein beta (CEBPB), mRNA. [Source:RefSeq mRNA;Acc:NM_176788]"	13	78205757	78206803
24 hpi	M5	338039	5058.9	0.999571	0.184153	5.42795	5.7e-08	4.14e-06	ENSBTAG00000020884	ENSBTAT00000027820	CASP4	NM_176638	"Bos taurus caspase 4, apoptosis-related cysteine peptidase (CASP4), mRNA. [Source:RefSeq mRNA;Acc:NM_176638]"	15	3250231	3269687
24 hpi	M5	518180	1704.04	0.72816	0.155756	4.67501	2.94e-06	9.81e-05	NA	NA	CRKL	NA	"CRK like proto-oncogene, adaptor protein [Source:VGNC Symbol;Acc:VGNC:53897]"	17	72288644	72307365
24 hpi	M5	281274	41967.1	1.16489	0.250158	4.65661	3.21e-06	0.000107046	ENSBTAG00000008683	ENSBTAT00000011447	LDHA	NM_174099	"Bos taurus lactate dehydrogenase A (LDHA), mRNA. [Source:RefSeq mRNA;Acc:NM_174099]"	29	26290893	26301350
24 hpi	M5	281871	2351.61	3.68471	0.559867	6.58141	4.66e-11	1.04e-08	ENSBTAG00000014707	ENSBTAT00000019573	ISG15	NM_174366	"Bos taurus ISG15 ubiquitin-like modifier (ISG15), mRNA. [Source:RefSeq mRNA;Acc:NM_174366]"	16	51464069	51465107
24 hpi	M5	282863	21.5202	5.10113	0.953934	5.34747	8.92e-08	6.06e-06	ENSBTAG00000002150	ENSBTAT00000002786	IL17A	NM_001008412	"Bos taurus interleukin 17A (IL17A), mRNA. [Source:RefSeq mRNA;Acc:NM_001008412]"	23	24605962	24609483
24 hpi	M5	539882	10272.1	0.813592	0.161603	5.03451	4.79e-07	2.25e-05	ENSBTAG00000012244	ENSBTAT00000016242	TUBA1B	NA	"tubulin, alpha 1b"	5	30699311	30702912
24 hpi	M5	281047	5696.57	0.518425	0.125523	4.13011	3.63e-05	0.000679699	ENSBTAG00000014233	ENSBTAT00000018917	CCT8	NM_001033609	"Bos taurus chaperonin containing TCP1 subunit 8 (CCT8), mRNA. [Source:RefSeq mRNA;Acc:NM_001033609]"	1	7114205	7127950
24 hpi	M5	539781	4159.1	0.738806	0.150937	4.8948	9.84e-07	4.04e-05	ENSBTAG00000012383	ENSBTAT00000016431	CHMP5	NM_001034682	"Bos taurus charged multivesicular body protein 5 (CHMP5), mRNA. [Source:RefSeq mRNA;Acc:NM_001034682]"	8	75033192	75047111
24 hpi	M5	789216	4934	1.67904	0.282041	5.95315	2.63e-09	3.31e-07	ENSBTAG00000031231	ENSBTAT00000044218	IRF1	NM_001191261	"Bos taurus interferon regulatory factor 1 (IRF1), mRNA. [Source:RefSeq mRNA;Acc:NM_001191261]"	7	21938614	21946679
24 hpi	M5	539220	1786.26	0.634287	0.120515	5.26313	1.42e-07	8.73e-06	ENSBTAG00000020477	ENSBTAT00000035554	AHSA1	NA	activator of HSP90 ATPase activity 1 [Source:VGNC Symbol;Acc:VGNC:25755]	10	88648515	88656337
24 hpi	M5	540642	1804.44	0.440671	0.106073	4.15441	3.26e-05	0.000623715	ENSBTAG00000015376	ENSBTAT00000061118	FBXW11	NA	F-box and WD repeat domain containing 11 [Source:VGNC Symbol;Acc:VGNC:28922]	20	3678207	3809572
24 hpi	M5	510814	16466.6	1.21654	0.266174	4.57046	4.87e-06	0.000147132	ENSBTAG00000007867	ENSBTAT00000061553	STAT1	NA	"Bos taurus signal transducer and activator of transcription 1 (STAT1), mRNA. [Source:RefSeq mRNA;Acc:NM_001077900]"	2	79518741	79560102
24 hpi	M5										IDB-10016 complex
24 hpi	M5	280686	2508.17	4.35914	0.886608	4.91665	8.8e-07	3.68e-05	ENSBTAG00000007101	ENSBTAT00000009341	F3	NM_173878	"Bos taurus coagulation factor III, tissue factor (F3), mRNA. [Source:RefSeq mRNA;Acc:NM_173878]"	3	48954585	48965477
24 hpi	M5										JAK1
24 hpi	M5	515204	2688.84	1.0321	0.236007	4.37319	1.22e-05	0.000298816	NA	NA	SP110	NA	SP110 nuclear body protein [Source:NCBI gene;Acc:515204]	2	118183281	118232898
24 hpi	M5	504937	2720.87	0.675653	0.159569	4.23423	2.29e-05	0.000476558	ENSBTAG00000021461	ENSBTAT00000028608	PSMD3	NM_001045900	"Bos taurus proteasome 26S subunit, non-ATPase 3 (PSMD3), mRNA. [Source:RefSeq mRNA;Acc:NM_001045900]"	19	40310336	40323655
24 hpi	M5	404148	14336	0.690623	0.153515	4.49872	6.84e-06	0.000190562	ENSBTAG00000012697	ENSBTAT00000032937	PGAM1	NM_001034054	"Bos taurus phosphoglycerate mutase 1 (PGAM1), mRNA. [Source:RefSeq mRNA;Acc:NM_001034054]"	26	18649023	18655665
24 hpi	M5	767817	2509.35	0.464428	0.109755	4.2315	2.32e-05	0.000480536	ENSBTAG00000020012	ENSBTAT00000026654	CDC5L	NA	cell division cycle 5 like [Source:VGNC Symbol;Acc:VGNC:27080]	23	17866548	17907737
24 hpi	M5										PTK2B
24 hpi	M5	281605	108.436	-1.80091	0.306374	-5.87812	4.15e-09	4.7e-07	ENSBTAG00000002144	ENSBTAT00000002779	ADRB2	NM_174231	"Bos taurus adrenoceptor beta 2 (ADRB2), mRNA. [Source:RefSeq mRNA;Acc:NM_174231]"	7	60232706	60234735
24 hpi	M5	281427	2089.18	0.886448	0.206346	4.29594	1.74e-05	0.000392413	ENSBTAG00000027937	ENSBTAT00000040292	PRNP	NA	prion protein	13	47039937	47060168
24 hpi	M5	534150	3957.77	0.943026	0.16336	5.77268	7.8e-09	7.89e-07	ENSBTAG00000016401	ENSBTAT00000021808	OPTN	NA	optineurin [Source:VGNC Symbol;Acc:VGNC:32442]	13	27800706	27840043
24 hpi	M5										CBL
24 hpi	M5										TYK2
24 hpi	M5	539835	186.138	1.82579	0.428535	4.26054	2.04e-05	0.000436764	ENSBTAG00000039035	ENSBTAT00000057500	HSPA6	NA	heat shock protein family A (Hsp70) member 6	3	8031338	8033861
24 hpi	M5	509566	15027.5	0.666982	0.162335	4.10867	3.98e-05	0.000733167	ENSBTAG00000012927	ENSBTAT00000017177	ALDOA	NA	"Bos taurus aldolase, fructose-bisphosphate A (ALDOA), mRNA. [Source:RefSeq mRNA;Acc:NM_001101915]"	25	26212553	26218476
24 hpi	M5	281831	48128.4	0.637257	0.117853	5.40724	6.4e-08	4.56e-06	ENSBTAG00000013162	ENSBTAT00000017497	HSPA8	NM_174345	"Bos taurus heat shock protein family A (Hsp70) member 8 (HSPA8), mRNA. [Source:RefSeq mRNA;Acc:NM_174345]"	15	33679009	33683436
24 hpi	M5	616503	238.15	0.953278	0.166067	5.74032	9.45e-09	9.32e-07	ENSBTAG00000020983	ENSBTAT00000027944	RRAS	NM_001038688	"Bos taurus RAS related (RRAS), mRNA. [Source:RefSeq mRNA;Acc:NM_001038688]"	18	56042097	56045849
24 hpi	M5	521196	2447.45	-0.515832	0.128142	-4.02547	5.69e-05	0.000962718	ENSBTAG00000004514	ENSBTAT00000005930	RAF1	NM_001102505	"Bos taurus Raf-1 proto-oncogene, serine/threonine kinase (RAF1), mRNA. [Source:RefSeq mRNA;Acc:NM_001102505]"	22	56467496	56543343
24 hpi	M5	281057	31041.4	0.87423	0.162356	5.38465	7.26e-08	5.06e-06	ENSBTAG00000011578	ENSBTAT00000015381	CD44	NA	"Bos taurus CD44 molecule (CD44), mRNA. [Source:RefSeq mRNA;Acc:NM_174013]"	15	65649433	65737462
24 hpi	M5	507781	343.604	1.29078	0.255104	5.05983	4.2e-07	2.05e-05	ENSBTAG00000013793	ENSBTAT00000018331	NEDD4	NA	"neural precursor cell expressed, developmentally down-regulated 4, E3 ubiquitin protein ligase [Source:VGNC Symbol;Acc:VGNC:55128]"	10	54425968	54570727
24 hpi	M5										VDAC1
24 hpi	M5	414347	6388.5	4.80944	0.679356	7.07942	1.45e-12	5.03e-10	ENSBTAG00000025257	ENSBTAT00000009446	CCL4	NM_001075147	"Bos taurus C-C motif chemokine ligand 4 (CCL4), mRNA. [Source:RefSeq mRNA;Acc:NM_001075147]"	19	14339700	14341265
24 hpi	M5	534171	7644.56	1.23869	0.204325	6.06235	1.34e-09	1.86e-07	ENSBTAG00000002623	ENSBTAT00000003394	SAMSN1	NM_001035404	"Bos taurus SAM domain, SH3 domain and nuclear localization signals 1 (SAMSN1), mRNA. [Source:RefSeq mRNA;Acc:NM_001035404]"	1	22617489	22675629
24 hpi	M5	615493	299.68	-0.84456	0.163006	-5.18116	2.21e-07	1.25e-05	ENSBTAG00000021008	ENSBTAT00000027974	ZNF219	NA	zinc finger protein 219 [Source:VGNC Symbol;Acc:VGNC:37229]	10	25997903	26000852
24 hpi	M5	281141	18379.9	0.8579	0.156059	5.49729	3.86e-08	2.99e-06	ENSBTAG00000013411	ENSBTAT00000017839	ENO1	NM_174049	"Bos taurus enolase 1 (ENO1), mRNA. [Source:RefSeq mRNA;Acc:NM_174049]"	16	44553028	44566771
24 hpi	M5	281677	246.124	-1.77884	0.377935	-4.70674	2.52e-06	8.52e-05	NA	NA	CEBPA	NA	CCAAT enhancer binding protein alpha	18	43728248	43729478
24 hpi	M5	504336	1547.61	0.999588	0.174381	5.73222	9.91e-09	9.6e-07	ENSBTAG00000016830	ENSBTAT00000022388	DAXX	NA	"Bos taurus death domain associated protein (DAXX), mRNA. [Source:RefSeq mRNA;Acc:NM_001075155]"	23	7487546	7491922
24 hpi	M5	534996	12815.1	0.839039	0.136415	6.15062	7.72e-10	1.17e-07	ENSBTAG00000020034	ENSBTAT00000026686	LYN	NA	"Bos taurus LYN proto-oncogene, Src family tyrosine kinase (LYN), mRNA. [Source:RefSeq mRNA;Acc:NM_001177740]"	14	23134995	23244752
24 hpi	M5	286849	1836.41	1.88416	0.276638	6.81093	9.7e-12	2.52e-09	ENSBTAG00000020736	ENSBTAT00000027630	CD40	NA	CD40 molecule [Source:VGNC Symbol;Acc:VGNC:27033]	13	74842191	74853116
24 hpi	M5										CASP1
24 hpi	M5	535344	925.465	2.80284	0.346434	8.09054	5.94e-16	5.97e-13	ENSBTAG00000011316	ENSBTAT00000015041	ZC3H12A	NM_001102187	"Bos taurus zinc finger CCCH-type containing 12A (ZC3H12A), mRNA. [Source:RefSeq mRNA;Acc:NM_001102187]"	3	108403027	108412520
24 hpi	M5	540944	1145.38	0.769711	0.185405	4.15151	3.3e-05	0.000630923	ENSBTAG00000003012	ENSBTAT00000043659	TRAF1	NM_001192801	"Bos taurus TNF receptor associated factor 1 (TRAF1), mRNA. [Source:RefSeq mRNA;Acc:NM_001192801]"	8	110293213	110317276
24 hpi	M5	282876	6960.06	4.35539	0.795836	5.47272	4.43e-08	3.38e-06	ENSBTAG00000006894	ENSBTAT00000009062	NOS2	NM_001076799	"Bos taurus nitric oxide synthase 2 (NOS2), mRNA. [Source:RefSeq mRNA;Acc:NM_001076799]"	19	19388579	19429569
24 hpi	M5	538639	3693.33	1.25916	0.20509	6.13954	8.28e-10	1.24e-07	ENSBTAG00000001273	ENSBTAT00000001675	NLRP3	NM_001102219	"Bos taurus NLR family pyrin domain containing 3 (NLRP3), mRNA. [Source:RefSeq mRNA;Acc:NM_001102219]"	7	40663606	40710647
24 hpi	M5	538284	3544.07	0.654283	0.154023	4.24795	2.16e-05	0.000454761	ENSBTAG00000010428	ENSBTAT00000037574	USP15	NM_001046430	"Bos taurus ubiquitin specific peptidase 15 (USP15), mRNA. [Source:RefSeq mRNA;Acc:NM_001046430]"	5	51147112	51276079
24 hpi	M5	506270	487.472	0.63424	0.154577	4.10307	4.08e-05	0.000748586	ENSBTAG00000009578	ENSBTAT00000064860	PTK2	NA	protein tyrosine kinase 2	14	2844183	3037070
24 hpi	M5	541127	872.492	-0.496933	0.112618	-4.41254	1.02e-05	0.000261654	ENSBTAG00000004368	ENSBTAT00000005727	NFATC3	NA	"Bos taurus nuclear factor of activated T cells 3 (NFATC3), mRNA. [Source:RefSeq mRNA;Acc:NM_001192831]"	18	35517797	35609581
24 hpi	M5	531945	491.954	-0.611624	0.145224	-4.2116	2.54e-05	0.000516257	ENSBTAG00000010426	ENSBTAT00000013758	XRCC5	NA	X-ray repair cross complementing 5 [Source:VGNC Symbol;Acc:VGNC:37006]	2	104134456	104223320
24 hpi	M5	540203	2296.34	0.435324	0.10476	4.15544	3.25e-05	0.00062239	ENSBTAG00000013454	ENSBTAT00000017897	TAB2	NA	"Bos taurus TGF-beta activated kinase 1 (MAP3K7) binding protein 2 (TAB2), mRNA. [Source:RefSeq mRNA;Acc:NM_001192372]"	9	86593316	86652158
24 hpi	M5	535622	4756.22	1.25967	0.212026	5.9411	2.83e-09	3.5e-07	ENSBTAG00000011600	ENSBTAT00000015413	MAP3K8	NA	mitogen-activated protein kinase kinase kinase 8 [Source:VGNC Symbol;Acc:VGNC:31202]	13	35293958	35321804
24 hpi	M5	515039	193.403	-1.40242	0.291306	-4.81425	1.48e-06	5.62e-05	ENSBTAG00000000838	ENSBTAT00000061454	CCDC88C	NA	"Bos taurus coiled-coil domain containing 88C (CCDC88C), mRNA. [Source:RefSeq mRNA;Acc:NM_001102017]"	21	56040106	56183841
24 hpi	M5	783879	4.89034	-3.24745	0.764158	-4.24971	2.14e-05	0.000452393	ENSBTAG00000037673	ENSBTAT00000021896	GSTM1	NA	glutathione S-transferase mu 1 [Source:NCBI gene;Acc:783879]	3	33759204	33765942
24 hpi	M5	280845	18.6611	2.54973	0.616775	4.13397	3.57e-05	0.000670738	ENSBTAG00000000016	ENSBTAT00000000018	LTA	NM_001013401	"Bos taurus lymphotoxin alpha (LTA), mRNA. [Source:RefSeq mRNA;Acc:NM_001013401]"	23	27720176	27721739
24 hpi	M5										IDB-33233 complex
24 hpi	M5	539003	12712.1	1.2148	0.235653	5.15504	2.54e-07	1.38e-05	ENSBTAG00000016420	ENSBTAT00000021838	CTNNB1	NM_001076141	"Bos taurus catenin beta 1 (CTNNB1), mRNA. [Source:RefSeq mRNA;Acc:NM_001076141]"	22	13798884	13845848
24 hpi	M5	615727	54.765	2.49927	0.534208	4.67846	2.89e-06	9.67e-05	NA	NA	DUSP8	NA	dual specificity phosphatase 8 [Source:NCBI gene;Acc:615727]	29	49970526	49980774
24 hpi	M5	404154	2325.57	0.931475	0.172908	5.3871	7.16e-08	5.03e-06	ENSBTAG00000001602	ENSBTAT00000002098	IL4R	NM_001075142	"Bos taurus interleukin 4 receptor (IL4R), mRNA. [Source:RefSeq mRNA;Acc:NM_001075142]"	25	24872629	24922650
24 hpi	M5	613533	1044.11	1.53728	0.327223	4.69796	2.63e-06	8.83e-05	ENSBTAG00000022004	ENSBTAT00000029348	FLNB	NM_001191460	"Bos taurus filamin B (FLNB), mRNA. [Source:RefSeq mRNA;Acc:NM_001191460]"	22	43132187	43272493
24 hpi	M5										CCR5
24 hpi	M5	282018	5041.32	0.441436	0.101163	4.36361	1.28e-05	0.000309428	ENSBTAG00000045828	ENSBTAT00000066124	PTBP1	NM_001302784	"Bos taurus polypyrimidine tract binding protein 1 (PTBP1), transcript variant 1, mRNA. [Source:RefSeq mRNA;Acc:NM_001302784]"	7	43367474	43378190
24 hpi	M5	514373	1099.11	1.74258	0.364488	4.7809	1.75e-06	6.41e-05	ENSBTAG00000020538	ENSBTAT00000052811	HERC5	NM_001101995	"Bos taurus HECT and RLD domain containing E3 ubiquitin protein ligase 5 (HERC5), mRNA. [Source:RefSeq mRNA;Acc:NM_001101995]"	6	36257293	36302174
24 hpi	M5	506433	2164.36	-0.440308	0.103476	-4.25516	2.09e-05	0.000445018	ENSBTAG00000005221	ENSBTAT00000006875	WNK1	NA	WNK lysine deficient protein kinase 1 [Source:VGNC Symbol;Acc:VGNC:36949]	5	107577726	107706571
24 hpi	M5	541148	482.369	3.00623	0.652676	4.606	4.1e-06	0.000128447	ENSBTAG00000009012	ENSBTAT00000011863	PTX3	NM_001076259	"Bos taurus pentraxin 3 (PTX3), mRNA. [Source:RefSeq mRNA;Acc:NM_001076259]"	1	110158198	110164262
24 hpi	M5	521748	424.731	2.91568	0.414928	7.02697	2.11e-12	6.53e-10	ENSBTAG00000046266	ENSBTAT00000064514	TNFSF9	NA	TNF superfamily member 9 [Source:VGNC Symbol;Acc:VGNC:36178]	7	17963471	17966413
24 hpi	M5	507837	975.275	-0.925426	0.149653	-6.18381	6.26e-10	9.77e-08	ENSBTAG00000019044	ENSBTAT00000025350	BAIAP2	NM_001017937	"Bos taurus BAI1 associated protein 2 (BAIAP2), mRNA. [Source:RefSeq mRNA;Acc:NM_001017937]"	19	51578606	51642239
24 hpi	M5	508658	2262.49	0.692323	0.172171	4.02113	5.79e-05	0.000974445	ENSBTAG00000006616	ENSBTAT00000008678	PTPN1	NM_001100326	"Bos taurus protein tyrosine phosphatase, non-receptor type 1 (PTPN1), mRNA. [Source:RefSeq mRNA;Acc:NM_001100326]"	13	78534152	78594854
24 hpi	M5										HSP90AA1
24 hpi	M5	783538	2370.3	0.758398	0.184899	4.10169	4.1e-05	0.000751339	ENSBTAG00000006729	ENSBTAT00000008847	ARID5B	NA	AT-rich interaction domain 5B [Source:NCBI gene;Acc:783538]	28	17916578	18109450
24 hpi	M5	617109	2856.41	0.645421	0.158485	4.07246	4.65e-05	0.000826771	ENSBTAG00000015663	ENSBTAT00000020809	STIP1	NA	"Bos taurus stress induced phosphoprotein 1 (STIP1), mRNA. [Source:RefSeq mRNA;Acc:NM_001035492]"	29	42496143	42508869
24 hpi	M5										MAPK8
24 hpi	M5	524694	9.16721	-5.38229	0.825891	-6.51695	7.18e-11	1.5e-08	ENSBTAG00000008583	ENSBTAT00000011320	PALD1	NA	phosphatase domain containing paladin 1 [Source:VGNC Symbol;Acc:VGNC:50088]	28	26677156	26762598
24 hpi	M5	530547	624.1	0.630473	0.136687	4.61252	3.98e-06	0.000126204	NA	NA	UFM1	NM_001046314	"Bos taurus ubiquitin fold modifier 1 (UFM1), mRNA. [Source:RefSeq mRNA;Acc:NM_001046314]"	12	23680676	23695013
24 hpi	M5	281214	21801.5	4.04008	0.857178	4.71324	2.44e-06	8.34e-05	ENSBTAG00000027513	ENSBTAT00000039536	CXCL2	NM_174299	"Bos taurus chemokine (C-X-C motif) ligand 2 (CXCL2), mRNA. [Source:RefSeq mRNA;Acc:NM_174299]"	6	88946402	88948465
24 hpi	M5	282291	10472	1.00211	0.142985	7.00847	2.41e-12	7.31e-10	ENSBTAG00000016683	ENSBTAT00000022183	NFKBIA	NA	NFKB inhibitor alpha [Source:VGNC Symbol;Acc:VGNC:32045]	21	45639133	45643131
24 hpi	M5	506182	596.271	1.20569	0.251306	4.7977	1.6e-06	5.98e-05	ENSBTAG00000013475	ENSBTAT00000017918	TRAF3	NA	TNF receptor associated factor 3 [Source:VGNC Symbol;Acc:VGNC:36272]	21	67549224	67603033
24 hpi	M5	282258	3529.22	0.631697	0.150225	4.20501	2.61e-05	0.000526189	ENSBTAG00000015212	ENSBTAT00000020239	IFNAR2	NM_174553	"Bos taurus interferon alpha and beta receptor subunit 2 (IFNAR2), mRNA. [Source:RefSeq mRNA;Acc:NM_174553]"	1	2315596	2350090
24 hpi	M5	521867	111.579	2.52732	0.491163	5.14558	2.67e-07	1.42e-05	NA	NA	MACC1	NA	MET transcriptional regulator MACC1 [Source:VGNC Symbol;Acc:VGNC:53651]	4	28790424	28886703
24 hpi	M5	539513	1058.68	0.660612	0.112149	5.89052	3.85e-09	4.42e-07	ENSBTAG00000006654	ENSBTAT00000046172	TANK	NM_001192264	"Bos taurus TRAF family member associated NFKB activator (TANK), mRNA. [Source:RefSeq mRNA;Acc:NM_001192264]"	2	35143374	35239417
24 hpi	M5	529195	1675.93	3.36044	0.592103	5.67544	1.38e-08	1.29e-06	NA	NA	MEFV	NA	"MEFV innate immuity regulator, pyrin"	25	2695156	2714696
24 hpi	M5	535704	3892.36	-1.24797	0.244939	-5.09505	3.49e-07	1.74e-05	ENSBTAG00000047502	ENSBTAT00000064387	FKBP5	NM_001192862	"Bos taurus FK506 binding protein 5 (FKBP5), mRNA. [Source:RefSeq mRNA;Acc:NM_001192862]"	23	9555619	9672159
24 hpi	M5	100139988	8322.42	0.345514	0.0832878	4.14844	3.35e-05	0.000637927	ENSBTAG00000013749	ENSBTAT00000018269	RHOQ	NM_001205498	"Bos taurus ras homolog family member Q (RHOQ), mRNA. [Source:RefSeq mRNA;Acc:NM_001205498]"	11	28991537	29029383
24 hpi	M5	347700	4799.07	1.13455	0.278288	4.07689	4.56e-05	0.000814822	ENSBTAG00000008703	ENSBTAT00000011469	EIF2AK2	NM_178109	"Bos taurus eukaryotic translation initiation factor 2 alpha kinase 2 (EIF2AK2), mRNA. [Source:RefSeq mRNA;Acc:NM_178109]"	11	19556770	19597286
24 hpi	M5	540348	1721.85	0.444652	0.104465	4.25645	2.08e-05	0.000443046	ENSBTAG00000009813	ENSBTAT00000012940	ELOVL1	NA	ELOVL fatty acid elongase 1 [Source:NCBI gene;Acc:540348]	3	102629291	102654464
24 hpi	M5										ARAF
24 hpi	M5	281073	1053.14	0.432847	0.0983469	4.40122	1.08e-05	0.000270516	ENSBTAG00000007591	ENSBTAT00000009985	CHUK	NM_174021	"Bos taurus conserved helix-loop-helix ubiquitous kinase (CHUK), mRNA. [Source:RefSeq mRNA;Acc:NM_174021]"	26	21096934	21139264
24 hpi	M5										TRAF6
24 hpi	M5										WASL
[truncated: 61 more rows]

## Sheet: 4) jActiveModules 48 hpi
Time point	Module ID	NCBI Gene ID	baseMean	log2 fold change (FC)	log2 FC SE	Test statistic	P value	Padj. value	Ensembl gene ID	Ensembl transcript ID	Gene symbol	RefSeq mRNA ID	Description	Chromosome no.	Start position	End position	Strand
[truncated: 1,884 more rows]

[truncated: 2 more sheets: 5) 24 hpi DEN input gene set, 6) 48 hpi DEN input gene set]
